# Supplementary material for: The miRNome of canine invasive urothelial carcinoma
Source: Front Vet Sci. 2022 Aug 22;9:945638. doi: 10.3389/fvets.2022.945638 (PMC9443663; doi:10.3389/fvets.2022.945638)
Supplement: Supplementary file 1 [file Table_1.XLSX]

## Sheet: Sheet1
Tumor sample ID	Breed	Molecular Subtype_Luminal 0_Basal 1	BRAF status_WT 0_mutant 1	Immune Score	Tumor grade score (1-4)	T	N	M
#2 699898	Beagle	0	1	1	4	2	0	0
Sn	Miniature pinscher	0	1	2	4	2	0	0
Ab	Scottish terrier	0	1	2	4	2	0	0
Po	MBD	1	1	5	4	2	1	1
CH	Beagle	0	1	2	4	2	0	0
Zack	German shortharied pointer	1	0	4	4	2	0	0
Ja	MBD	1	1	3	3	2	0	1
Mis	Beagle	0	1	1	4	2	0	0
Je	German shortharied pointer	1	1	4	4	3	0	0
Sp	Scottish terrier	1	1	3	4	2	0	0
4_Gr	Shih tzu	1	1	4	4	2	0	0
DA #6	MBD	1	1	4	4	3	0	0
#7 733858	Scottish terrier	1	1	3	4	2	0	0
Mi	Scottish terrier	1	1	4	4	2	0	0
#8 734 223	MBD	1	0	4	4	2	0	0
20	Beagle	0	0	1	4	2	0	0
1	Scottish terrier	0	1	1	3	3	0	0
2	Scottish terrier	0	1	2	3	2	0	0
3	Scottish terrier	0	1	1	3	2	0	0
16	Scottish terrier	0	1	1	2	2	0	0
18	Scottish terrier	0	1	1	4	2	0	0
15	Beagle	0	1	2	4	2	0	0
5	Scottish terrier	0	1	2	3	2	0	0
7	MBD	1	1	3	4	2	0	1
19	MBD	0	1	2	4	3	0	0
9	Wheaten terrier	0	1	1	4	2	0	0
10	Beagle	0	1	1	4	3	1	0
11	Scottish terrier	0	1	2	2	2	0	0
12	Shetland sheepdog	0	0	2	4	2	0	0
