# Supplementary material for: The miRNome of canine invasive urothelial carcinoma
Source: Front Vet Sci. 2022 Aug 22;9:945638. doi: 10.3389/fvets.2022.945638 (PMC9443663; doi:10.3389/fvets.2022.945638)
Supplement: Supplementary file 2 [file Table_2.XLSX]

## Sheet: Sheet1
Copy of Raw un normalized data n29 9-16-2020 miRNA	iUC10	iUC11	iUC12	iUC15	iUC16	iUC18	iUC19	iUC1	iUC20	iUC13	iUC2	iUC3	iUC4	iUC5	iUC7	iUC8	iUC9	N1	iUC29	N2	iUC28	N3	iUC6	N4	iUC14	iUC17	iUC21	iUC22	iUC23	iUC24	iUC25	iUC26	iUC27	Gene Symbol	Entrez ID	Ensembl ID
ENSCAFG00000022942	0.465605	0	0	1.71192	0	0	0.358776	0	0	0	0	0	0	0	0	0	0	1.36588	0	0	0	0	0	0.840818	1.54506	0	0.559687	0	0	0	0	0	0	cfa-let-7a-1	100886041	ENSCAFG00000022942
ENSCAFG00000020448	-1.77795	-1.52318	-1.80335	-0.464319	-0.857071	0.521225	0.534715	0	-3.14822	0.764604	1.1443	0.554702	-1.28434	-0.871824	1.25093	-1.82017	-0.553958	1.3554	1.66934	0.568888	0.906908	0.261057	-3.04213	1.67879	0.467	-1.38235	0.698077	-0.086216	0.2526	-1.06045	-2.4709	-1.78135	0.663762	cfa-let-7a-2	100886093	ENSCAFG00000020448
ENSCAFG00000026666	0	0	0	0	0	0	0	0	0	0	0	0	0	0	0	0	0	2.14632	0	0.0286447	0	1.95324	0	0.806991	0	0	0	0	0	0	0	0.0307124	0	cfa-let-7j	100885975	ENSCAFG00000026666
ENSCAFG00000020490	0.212031	-0.20804	0.520915	0.132565	-0.367731	0.286092	-0.871915	-0.74358	0	-0.00136846	-0.0119751	1.86062	-0.871915	0.734763	-0.238306	0.273647	-0.462224	0.339757	-0.773854	0.277914	1.02171	0.438829	-0.611248	0.208916	0.806818	0.424791	-0.198695	-0.36255	0.799089	-0.00589532	0.287102	-0.650015	-0.193679	cfa-mir-103-2	100886154	ENSCAFG00000020490
ENSCAFG00000020520	0	0	0	0	0	0	0	0	0	0	0	0	0	0	0	0	0	1.88441	0	2.32976	0.654462	3.03667	0	2.30482	0	0	0	0	0	0	0	0	0	cfa-mir-105a	100886005	ENSCAFG00000020520
ENSCAFG00000025631	0	0	0	0	0	0	0	0	0	0	0	0	0	0	0	0	0	2.5009	0	1.94394	0	0	0	2.53514	0	0	0	0	0	0	0	0	0	cfa-mir-105b	100886006	ENSCAFG00000025631
ENSCAFG00000025698	0	0	0	0	0	0	0	0	0	0	0	0	0	0	0	0	0	0.616378	0	0.166431	0	1.54885	0	2.67872	0	0	0	0	0	0	0	0	0	cfa-mir-106a	100885967	ENSCAFG00000025698
ENSCAFG00000025719	0	0	0.191429	0	0	0	0	0	0	0	0	0	0	0	0	0.317167	0	0	0	0	0	0	0	0	0.769063	0.238505	0	0	0	0	0	0	0	cfa-mir-106b	100885933	ENSCAFG00000025719
ENSCAFG00000020468	1.14275	0	0	0	2.3114	0	0	0.204582	0	1.13619	0	0	2.16919	0	0	0	0	2.90105	0	0.330663	1.57404	1.03577	0	0.979981	0.0693924	2.63788	1.12299	0.724973	1.59407	1.53901	0	0	0	cfa-mir-10b	100886149	ENSCAFG00000020468
ENSCAFG00000025701	0	0	0	0	0	0	0	0	0	0	0	0	0	0	0	0	0	0	0	0	0	0	0	0	0	0	0	0	0	0	0	0	0	cfa-mir-1-1	100885907	ENSCAFG00000025701
ENSCAFG00000032074	0	0	0	0	0	0	0	0	0	0	0	0	0	0	0	0	0	0	0	0	0	0	0	0	0	0	0	0	0	0	0	0	0	cfa-mir-1199	104794358	ENSCAFG00000032074
ENSCAFG00000025651	0	0	0	0	0	0	0	0	0	0	0	0	0	0	0	0	0	0	0	1.0614	0	0	0	2.46197	0	0	0	0	0	0	0	0	0	cfa-mir-124-2	100885914	ENSCAFG00000025651
ENSCAFG00000025714	0	0	0	0	0	0	0	0	0	0	0	0	0	0	0	0	0	0	0	0	0	0	0	0	0	0	0	0	0	0	0	0	0	cfa-mir-124-3	100886124	ENSCAFG00000025714
ENSCAFG00000026768	-0.22333	-0.192907	1.65573	-0.22333	0.0948189	0.830158	1.03909	-0.22333	-0.22333	-0.22333	-0.22333	0.159368	-0.22333	-0.22333	0.0107516	0.655207	1.01421	1.84442	0	1.90535	-0.22333	-0.22333	-0.22333	0.723236	-0.22333	-0.22333	-0.192125	0.328365	0.361466	0.725382	-0.22333	0.282839	0.432416	cfa-mir-1271	100886174	ENSCAFG00000026768
ENSCAFG00000020540	0	0	0	0	0	0	0	0	0	0	0	0	0	0	0	0	0	0	0	0	0	0	0	0	0	0	0	0	0	0	0	0	0	cfa-mir-129-2	100886080	ENSCAFG00000020540
ENSCAFG00000020465	0	0	0	0	0	0	0	0	0	0	0	0	0	0	0	0	0	0.0957655	0	0	0	0	0	0	0	0	0	0	0	0	0	0	0	cfa-mir-130a	100885892	ENSCAFG00000020465
ENSCAFG00000022893	0	0	0	0	0	0	0	0	0	0	0	0	0	0	0	0	0	0	0	0	0	0	0	0	0	0	0	0	0	0	0	0	0	cfa-mir-130b	100886173	ENSCAFG00000022893
ENSCAFG00000020633	0.805426	-1.04308	-0.588758	-1.04308	-0.0743639	0	0.273576	0.0543646	0.622398	0.0842196	0.00693619	1.13612	-0.845912	-1.04308	0.41779	-1.04308	0.541753	-0.235822	-1.04308	0.850765	0.128483	-0.9559	0.325214	1.28763	-1.04308	-0.465375	1.38965	-0.590673	-0.741621	-0.115625	0.215621	0.621978	-0.112408	cfa-mir-133a	100885978	ENSCAFG00000020633
ENSCAFG00000020444	0	0	0	0	0	0	0	0	0	0	0	0	0	0	0	0	0	0	0	0	0	0	0	0	0	0	0	0	0	0	0	0	0	cfa-mir-133c	100886148	ENSCAFG00000020444
ENSCAFG00000020480	0	0	0	0	0	0	0	0	0	0	0	0	0	0	0	0	0	0	0	0	0	0	0	0	0	0	0	0	0	0	0	0	0	cfa-mir-134	100886158	ENSCAFG00000020480
ENSCAFG00000020561	0	0	0	0	0	0	0	0	0	0	0	0	0	0	0	0	0	0	0	0	0	0	0	0	0	0	0	0	0	0	0	0	0	cfa-mir-135a-1	100885982	ENSCAFG00000020561
ENSCAFG00000020616	0	0	0	0	0	0	0	0	0	0	0	0	0	0	0.117467	0	0	0	0	0	0	0	0.020734	0	1.68507	0.559144	0	0.0618801	0	0	0	0	0	cfa-mir-135b	100885983	ENSCAFG00000020616
ENSCAFG00000025666	0	0	0	0	0	0	0	0	0	0	0	0	0	0	0	0	0	0	0	0	0	0	0	0	0	0	0	0	0	0	0	0	0	cfa-mir-138a	100885905	ENSCAFG00000025666
ENSCAFG00000020539	0	0	0	0	0	0	0	0	0	0	0	0	0	0	0	0	0	0	0	0	0	0	0	0	0	0	0	0	0	0	0	0	0	cfa-mir-138b	100885901	ENSCAFG00000020539
ENSCAFG00000020604	0	0	0	0	0	0	0	0	0	0	0	0	0	0	0	0	0	0	0	0	0	0	0	0	0	0	0	0	0	0	0	0	0	cfa-mir-139	100885900	ENSCAFG00000020604
ENSCAFG00000025702	-0.470349	0.955241	0.771698	1.27296	0.888068	0.897054	-1.28264	-0.119192	1.10356	1.5697	-1.28264	0.681356	0.762644	-0.217375	0	0.719074	-0.329066	-1.28264	-1.02622	-1.28264	-0.222042	0.311097	-0.150092	-0.765619	0.153618	1.22095	0.221072	0.375071	-0.461066	-1.28264	0.123279	-1.28264	-0.0220139	cfa-mir-141	100886097	ENSCAFG00000025702
ENSCAFG00000020443	0	0.591125	0	0.058853	0	0	0	0	0	0	0	0	0.148417	0	0	0.880718	0	0.434628	0	0.795741	0	2.44457	0	2.54424	0	0	0	0	0	0	1.13684	0	0.261366	cfa-mir-143	100885924	ENSCAFG00000020443
ENSCAFG00000020577	0	0	0	0	0	0	0	0	0	0	0	0	0	0	0	0	0	0	0	0	0	0	0	0	0	0	0	0	0	0	0	0	0	cfa-mir-144	100885959	ENSCAFG00000020577
ENSCAFG00000025649	0	0	0	0	0	0	0	0	0	0	0	0	1.2804	0	0	0.939195	0	1.55325	0	0.929432	0	1.49061	0	3.16237	0	0	0	0	0	0.0652909	0.305244	0	0.166822	cfa-mir-145	100885996	ENSCAFG00000025649
ENSCAFG00000027199	0	0	0	0	0	0	0	0	0	0.84971	0	0	0	0	0	0	0	2.52418	0	3.03087	0	0	0	1.76996	0	0	0	0	0	0	0	0	0	cfa-mir-1468	104796459	ENSCAFG00000027199
ENSCAFG00000025665	0	-0.719598	2.40584	1.80316	-0.510738	-0.719598	-0.719598	-0.719598	1.12874	1.46894	0.919122	0.59393	-0.331269	1.49275	0.093443	0.366687	-0.719598	1.37591	-0.719598	0.650807	-0.719598	-0.595761	0.590046	0.808735	-0.482489	1.82022	0.751323	-0.719598	-0.00608832	-0.422193	1.91123	-0.719598	-0.719598	cfa-mir-146a	100885925	ENSCAFG00000025665
ENSCAFG00000022817	0	0	0	0	0.409287	0	0	0	0	0	0	0	0	0	0	0	0	0.975145	0	0	0	1.31527	0	1.26825	0	0	0	0	0	0	0	0	0	cfa-mir-146b	100886126	ENSCAFG00000022817
ENSCAFG00000022866	0	0	0	0	0	0	0	0	0	0	0	0	0	0	0	0	0	0	0	0	0	0	0	0	0	0	0	0	0	0	0	0	0	cfa-mir-147	100886002	ENSCAFG00000022866
ENSCAFG00000020581	0	0	0	0	0	0	0	0	0	0	0	0	0	0	0	0	0	0	0	0	0	0	0	0	0	0	0	0	0	0	0	0	0	cfa-mir-149	100886007	ENSCAFG00000020581
ENSCAFG00000026730	0	0	0	0	0	0	0	0	0	0	0	0	0	0	0	0	0	0	0	0	0	0	0	0	0	0	0	0	0	0	0	0	0	cfa-mir-150	100886113	ENSCAFG00000026730
ENSCAFG00000022759	0	0	0	0	0	0	0	0	0	0	0	0	0	0	0	0	0	0	0	0	0	1.15481	0	0.777588	0	0	0	0	0	0	0	0	0	cfa-mir-151	100886078	ENSCAFG00000022759
ENSCAFG00000020515	0	0	0	0	0	0	0	0	0	0	0	0	0	0	0	0	0	0.441439	0	0.912458	0	2.21171	0	2.17055	0	0	0	0	0	0	0	0	0	cfa-mir-153	100886150	ENSCAFG00000020515
ENSCAFG00000020623	0	0	0	0.0753254	0.990321	0	0	0.664387	0	0	0	0	1.24535	0.56523	1.053	0	0.921432	2.53922	0	1.25798	0.473486	0.423089	1.92278	2.36017	0	0	0.758873	0	0	1.82392	0	0	1.58443	cfa-mir-155	100885916	ENSCAFG00000020623
ENSCAFG00000020641	-1.63292	-0.497726	-0.548354	0.353116	0.419681	-0.289702	0.676134	-1.63292	0.622498	0.0415627	-1.63292	1.04247	-0.26426	0.0457726	0.476394	-0.433577	-0.761517	1.14212	-0.0569956	0.212161	-0.567969	0.495618	1.52669	1.02217	0.923511	0.643348	0	-0.442047	-0.91674	-0.254352	-1.475	-1.63292	0.568886	cfa-mir-15b	100886051	ENSCAFG00000020641
ENSCAFG00000025632	0	0	0	0	0	0	0	0	0	0.346151	0	0	0	0	0	0	0	1.38437	0	1.86163	0	0	0	0.861545	0	0	0	0	0	0	0	0	0	cfa-mir-16-2	100886128	ENSCAFG00000025632
ENSCAFG00000025645	0.458094	0	0	0	0	0	0	0	0	0.488325	0	0.74541	0	0	0	0	0.580213	3.9335	0	1.06037	0	2.37723	0	3.48034	0	0	0	0	0.648791	0	0	0	0	cfa-mir-181a-1	100886055	ENSCAFG00000025645
ENSCAFG00000025713	0.664871	1.27225	-0.310506	-0.195097	-0.43252	-0.668201	0.41154	-0.529563	1.39581	-0.446146	-0.213471	0.14718	-1.42651	-0.756465	-0.461064	-0.165345	0.137238	-0.174507	-1.59332	0.165332	0.477031	0.134545	-0.817266	0.41204	0.307342	-0.412456	0	0.875596	0.489502	0.253942	0.368881	0.0712299	-0.63394	cfa-mir-181a-2	100885955	ENSCAFG00000025713
ENSCAFG00000020498	0.254211	-1.72787	-0.849372	-1.72787	-0.05531	-1.56966	0.307892	1.43888	-1.72787	-1.72787	0	2.82042	-0.181595	-0.725175	0.465187	0.031716	0.993016	1.11486	-1.21418	1.61713	-0.67074	0.522625	-0.516242	2.02952	1.81181	-0.307052	-0.0143377	-0.837655	1.52268	1.06351	1.48893	-1.72787	0.550256	cfa-mir-181b-1	100886136	ENSCAFG00000020498
ENSCAFG00000022793	0	0	0	0	0	0	0	0	0	0	0	0	0	0.573305	0	0.051237	0	1.51916	0	1.47073	0	0	0	0	0	0	0	0	0	0	0	0	0	cfa-mir-181d	100885895	ENSCAFG00000022793
ENSCAFG00000020489	0	0	0	0	0	0	0	0	0	0	0	0	0	0.872866	0	0	0	0.297399	0	0	0	0	0	0	0	0	0	0	0	0	0	0	0	cfa-mir-182	100886178	ENSCAFG00000020489
ENSCAFG00000026795	0	0	0	0	0	0	0	0	0	0	0	0	0	0	0	0.145473	0	0	0	0	0	0	0	0	0	0	0	0	0	0	0	0	0	cfa-mir-1835	100885872	ENSCAFG00000026795
ENSCAFG00000026798	0	0	0	0	0	0	0	0	0	0	0	0	0	0	0	0	0	1.03123	0	0.0814345	0	0.886013	0	1.0315	0	0	0	0	0	0	0	0	0	cfa-mir-1838	100886047	ENSCAFG00000026798
ENSCAFG00000020522	0	0	0	0	0	0	0	0	0	0	0	0	0	0	0	0	0	0	0	0	0	0	0	0	0	0	0	0	0	0	0	0	0	cfa-mir-184	100886094	ENSCAFG00000020522
ENSCAFG00000026759	0	0	0	0	0	0	0	0	0	0	0	0	0	0	0	0	0	0	0	0	0	0	0	0	0	0	0	0	0	0	0	0	0	cfa-mir-1840	100886106	ENSCAFG00000026759
ENSCAFG00000026846	0	0	0	0	0	0	0	0	0	0	0	0	0	0	0	0	0	0	0	0	0	0	0	0	0	0	0	0	0	0	0	0	0	cfa-mir-1841	100886085	ENSCAFG00000026846
ENSCAFG00000026614	-0.134312	1.02655	0.413952	-0.12052	0.00996375	0.914449	-0.791752	-0.0577736	-0.818379	-0.202806	-1.28982	-0.0105667	0	0.358059	-1.07313	0.519569	0.537021	-1.39364	-0.939273	0.792092	0.932508	-0.326177	0.46007	0.219173	-0.26387	0.235569	-0.673426	0.704973	-0.910363	0.74851	0.782043	0.583913	-0.623013	cfa-mir-1842	100886134	ENSCAFG00000026614
ENSCAFG00000026690	-1.02144	1.24284	-1.43301	0.746925	0.699888	0.0608214	1.42914	1.00381	0.938731	0.410928	-0.665312	-0.141862	-0.971434	-0.238109	-0.0763496	0.947654	0.275612	-0.421772	-0.396724	-0.40215	0.132833	-1.83749	-0.411131	-1.92981	-0.873218	0.470263	0.24467	0.61863	0	1.01024	-0.0445584	-0.831263	0.00687051	cfa-mir-1844	100885962	ENSCAFG00000026690
ENSCAFG00000020621	0	0	0	0	0	0	0	0	0	0	0	0	0	0	0	0	0	0	0	0	0	0	0	0	0	0	0	0	0	0	0	0	0	cfa-mir-187	100885984	ENSCAFG00000020621
ENSCAFG00000020644	0	0	0	1.16089	0.463735	0	1.44444	0	0	0	0	0	1.29472	0	0	0	0	1.4032	0	2.25922	0	0	1.15815	1.25479	0	0.237329	0	0.0429535	1.58725	0	0	0	0	cfa-mir-188	100886068	ENSCAFG00000020644
ENSCAFG00000020639	0	0.513718	0.42488	-0.337653	1.11327	0.71266	0.129555	1.3371	-1.41632	-0.0306358	-0.424094	1.72527	0.667841	-0.0670724	0.464821	0.13687	-0.629334	-0.315864	0.789461	-0.41063	-0.652791	-2.26458	-1.02302	-0.303271	0.60073	1.38937	0.236531	1.01278	-1.02377	-0.662113	-0.824576	-0.864706	0.732335	cfa-mir-18a	100886062	ENSCAFG00000020639
ENSCAFG00000022764	0	0	0	0	0	0	0	0	0	0	0	0	0	0	0	0	0	0.040624	0	0.828029	0	0	0	1.68617	0	0	0	0	0	0	0	0	0	cfa-mir-18b	100885977	ENSCAFG00000022764
ENSCAFG00000020589	0.0978324	0.684021	-0.537618	-0.467514	-0.67485	-0.67485	0.58002	-0.67485	-0.67485	0.823107	0.278089	0	1.33366	-0.156967	-0.645273	-0.67485	0.660534	2.66286	0.269257	0.251999	-0.648806	2.3697	-0.67485	1.68357	0.859344	-0.503114	-0.229429	-0.456181	1.73101	-0.67485	-0.447087	1.72345	0.182737	cfa-mir-190a	100886156	ENSCAFG00000020589
ENSCAFG00000026507	0	0	0	0	0	0	0	0	0	0	0	0	0	0	0	0	0	0.3588	0	0.0965415	0	0	0	2.31733	0	0	0	0	0	0	0	0	0	cfa-mir-190b	100886001	ENSCAFG00000026507
ENSCAFG00000020541	0	0.38689	0	0	0	0	0	0	0	0	0	0	0	1.26976	0	0.255251	0	0	0	0	0	0	0	0	0	0	0	0	0	0	0	0	0	cfa-mir-192	100885893	ENSCAFG00000020541
ENSCAFG00000025693	0	0	0	0	0	0	0	0	0	0	0	0	0	0	0	0	0	0	0	0	0	0	0	0	0	0	0	0	0	0	0	0	0	cfa-mir-193a	100886142	ENSCAFG00000025693
ENSCAFG00000025734	0	0	0	0	0	0	0	0	0	0	0	0	0	0	0	0	0	0	0	0	0	0	0	1.20882	0	0	0	0	0	0	0	0	0	cfa-mir-193b	100886054	ENSCAFG00000025734
ENSCAFG00000020571	-0.682433	0	-0.682433	-0.682433	-0.682433	-0.384973	0.469136	0.0925795	-0.424199	0.063719	-0.504696	2.10222	-0.0399889	0.0989955	0.453822	1.12497	0.0892396	1.61753	-0.682433	0.429205	0.810496	-0.682433	0.468461	0.618881	0.632716	-0.682433	-0.682433	0.851856	-0.682433	-0.682433	-0.682433	-0.682433	0.417668	cfa-mir-194	100885923	ENSCAFG00000020571
ENSCAFG00000020556	0	0	0	0	0	0	0	0	0	0	0	0	0	0	0	0.275725	0	0	0	0	0	0.373934	0	2.25201	0	0	0	0	0	0	0	0	0	cfa-mir-195	100886132	ENSCAFG00000020556
ENSCAFG00000025692	0	0	0	0	0	0	0	0	0.557947	0	0	0	0	0	0	0	1.11955	0.907791	1.58447	0.762288	0.982658	1.81723	0	0	1.15908	0	0.301947	0	0	0	0	0	0	cfa-mir-196a-1	100886066	ENSCAFG00000025692
ENSCAFG00000025668	0	0	0	0	0	0	0	0	0	0	0	0	0	0	0	0	0	0	0	0	0	0	0	0	0	0	0	0	0	0	0	0	0	cfa-mir-19b-2	100886108	ENSCAFG00000025668
ENSCAFG00000020643	-0.863001	1.3813	1.0914	0.380442	0.998313	0	1.82377	-0.312302	0.875373	0.356187	0.297447	0.834121	-1.07293	-2.32749	-1.33405	0.552482	0.11291	1.01766	-0.542871	-1.62119	-0.72818	-1.70326	0.0145178	-2.32749	0.117377	-1.12756	0.513006	0.265499	-0.89892	-0.541157	-0.35283	-0.0885074	-0.706224	cfa-mir-200a	100885998	ENSCAFG00000020643
ENSCAFG00000022951	0.289717	0.514308	0.547172	-0.953648	1.06561	-0.515394	2.17198	-0.953648	0.82186	1.32723	-0.953648	0.916129	0.113844	-0.953648	0.207096	0.617756	0.433596	0.314433	-0.181923	-0.953648	-0.399639	-0.458498	-0.953648	-0.953648	-0.647361	-0.953648	-0.418086	0.129685	-0.139437	0.935015	0	-0.828843	0.655934	cfa-mir-200b	100885997	ENSCAFG00000022951
ENSCAFG00000020588	-0.417434	0.44491	0.0584607	0.214663	0.443429	0.0780292	0.0559176	-0.417434	-0.417434	1.01752	-0.417434	-0.417434	0.593169	0	-0.223486	0.435857	-0.417434	-0.417434	0.330883	-0.417434	0.37572	-0.417434	-0.417434	0.44558	-0.417434	-0.417434	-0.205203	0.672221	0.9519	-0.417434	0.549079	-0.417434	0.33643	cfa-mir-200c	100885912	ENSCAFG00000020588
ENSCAFG00000025673	0	0	0	0	0	0	0	0	0	0	0	0	0	0	0	0	0	0	0	0.680822	0	0	0	0	0	0	0	0	0	0	0	0	0	cfa-mir-202	100885985	ENSCAFG00000025673
ENSCAFG00000020625	0	0	0	0	0	0	0	0	0	0	0	0	0	0	0	0	0	0	0	0	0	0	0	0	0	0	0	0	0	0	0	0	0	cfa-mir-203	100886155	ENSCAFG00000020625
ENSCAFG00000020572	0.0397856	0.332664	1.02741	0.872835	-0.754925	0.0211427	1.20219	-2.05358	2.08386	0.396895	1.19954	1.81908	0	-0.278053	-0.637439	0.393677	-1.29666	1.29582	0.901659	-0.150315	-0.0640101	-2.05358	-0.538115	-0.48441	0.099406	-0.784749	-1.08971	-1.48132	0.947887	-1.04401	0.543932	-2.05358	-2.05358	cfa-mir-205	100885986	ENSCAFG00000020572
ENSCAFG00000025700	0	0	0	0	0	0	0	0	0	0	0	0	0	0	0	0	0	0.903258	0	1.66968	0	0	0	0.0963772	0	0	0	0	0	0	0	0	0	cfa-mir-206	100885878	ENSCAFG00000025700
ENSCAFG00000027849	1.46972	-0.442073	1.35256	-0.442073	-0.442073	-0.442073	-0.442073	1.59914	-0.442073	0.029664	1.44147	0.290445	-0.442073	1.06382	1.48217	0	3.04991	1.31479	-0.442073	-0.442073	-0.442073	-0.442073	-0.442073	0.0138967	0.715014	1.16804	-0.442073	-0.442073	2.48209	2.07987	-0.442073	2.05183	-0.442073	cfa-mir-207	100886181	ENSCAFG00000027849
ENSCAFG00000020615	0	0	0	0	0	0	0	0	0	0	0	0	0	0	0	0	0	0	0	0	0	0	0	0	0	0	0	0	0	0	0	0	0	cfa-mir-208a	100886096	ENSCAFG00000020615
ENSCAFG00000026477	0	0	0	0	0	0	0	0	0	0	0	0	0	0	0	0	0	1.11807	0	0.694489	0	0	0	0	0	0	0	0	0	0	0	0	0	cfa-mir-208b	100885999	ENSCAFG00000026477
ENSCAFG00000025729	0	0	0	0	0.997813	0	0	0	0	0	0	0.282427	2.01351	0	0.206574	0.204925	0	1.45973	0	1.74172	0	0	0	0	0.251202	0.648715	0	1.47599	0	0	0	0	0	cfa-mir-20a	100885903	ENSCAFG00000025729
ENSCAFG00000025654	0	0	0	0	0	0	0	0	0	0	0	0	0	0	0	0	0	0.8613	0	0.184387	0	1.70282	0	1.50202	0	0	0	0	0	0	0	0	0	cfa-mir-20b	100885976	ENSCAFG00000025654
ENSCAFG00000022785	0	0	0	0	0.450576	0	0	0	0	0	0	0	0	0	0	0	0	0	0	0	0	0	0	0	0	0	0	0	0	0	0	0	0	cfa-mir-210	100886151	ENSCAFG00000022785
ENSCAFG00000020506	0	0	0	0	0	0	0	0	0	0	0	0	0	0	0	0	0	1.99365	0	0	0	0	0	1.55397	0	0	0	0	0	0	0	0	0	cfa-mir-211	100886067	ENSCAFG00000020506
ENSCAFG00000025736	0	0	0	0	0	0	0	0	0	0	0	0	0	0	0	0	0.434787	0	0	0	0	0.801655	0	1.78789	0	0	0.562666	0	0	0	0	0	0	cfa-mir-212	100885957	ENSCAFG00000025736
ENSCAFG00000020536	-0.549845	-0.549845	-0.549845	0	-0.549845	-0.549845	0.695606	-0.549845	0.540344	0.516063	0.771329	-0.549845	-0.549845	-0.549845	0.0342407	2.26666	-0.549845	4.43296	-0.549845	2.35812	-0.549845	2.51267	-0.549845	3.63956	0.259427	0.564572	-0.290046	-0.549845	1.00689	-0.549845	1.32043	0.761189	0.469369	cfa-mir-214	100886064	ENSCAFG00000020536
ENSCAFG00000025630	-0.395309	0.192144	-0.618382	1.10778	0.397197	-0.618382	-0.0259795	0.348493	-0.618382	-0.618382	0.255469	1.5022	0.123715	-0.618382	-6.4075e-05	0.249169	-0.318807	2.01367	-0.618382	0.196978	0.467902	-0.618382	0.162245	1.48267	0.723627	-0.618382	-0.176372	0.727714	0	-0.618382	0.341669	-0.618382	-0.618382	cfa-mir-215	100885987	ENSCAFG00000025630
ENSCAFG00000020619	2.03977	0	0	0	0	0	0	0	0	0	0	0	0	0	0	0.764616	0	3.02061	0	0.676821	0	2.47082	0	3.52228	0	0	0	0	0	0.865518	0	0	0.577505	cfa-mir-216a	100885988	ENSCAFG00000020619
ENSCAFG00000025696	0	0	0	0	0.129091	0	0	0	0	0	0	0	0	0	0	0	0	2.11156	0	1.01572	0	0.413839	0	0	0	0	0	0	0	0	0	0	0	cfa-mir-217	100885989	ENSCAFG00000025696
ENSCAFG00000020473	0.966168	0.652012	0	1.11575	2.11444	-1.17905	-0.802562	-0.115345	-2.08372	0.594516	-2.08372	1.36567	0.104519	-1.86039	-0.355328	0.625595	-0.66528	1.33031	-2.08372	-0.1382	-0.729597	0.141399	0.255108	-2.08372	-0.596062	-0.326984	1.84406	0.502497	-0.140065	-0.957381	1.94202	0.130148	0.425179	cfa-mir-218-1	100886127	ENSCAFG00000020473
ENSCAFG00000020469	0	0	0	0	0	0	0	0	0	0.298324	0	0	0	0	0	0.986635	0	0.234635	0	2.52428	0	0	0.668648	0.682747	0	0	1.25187	0	0	0	0	0	0	cfa-mir-218-2	100885926	ENSCAFG00000020469
ENSCAFG00000025737	0	0	0	0.706649	0	0	0	0	0	0	0	0	0	0	0	0	0	0.755918	0	0	0	0	0	2.23168	0	0	0	0	0	0	0.252338	0	0	cfa-mir-219-1	100886104	ENSCAFG00000025737
ENSCAFG00000020521	0	0	0	0	0	0	0	0	0	0	0	0	0	0	0	0	0	0	0	0	0	0.0868941	0	0	0	0	0	0	0	0	0	0	0	cfa-mir-219-2	100886176	ENSCAFG00000020521
ENSCAFG00000020481	0.275109	-0.0120382	-0.405125	-2.3224	0.280804	0.610526	-0.0272334	0.0013628	-3.0355	-0.866625	0.172179	0.374772	0.453351	0.640829	0.0448716	-2.0494	0.558284	-0.467731	0.55145	-0.948857	-0.435863	-0.0217416	0.0858638	0.029166	0.62549	1.9849	-0.598808	0.380795	-0.342685	-1.12786	-0.562972	-3.0355	0	cfa-mir-222	100886095	ENSCAFG00000020481
ENSCAFG00000025633	-0.365452	0.582875	-0.365452	-0.365452	-0.365452	0	-0.365452	-0.365452	-0.0173629	-0.365452	0.465794	-0.365452	-0.365452	0.764706	0.253586	1.52075	0.37327	2.98864	-0.365452	2.23882	0.99514	2.3406	2.0818	0.967273	-0.365452	-0.365452	0.934142	-0.365452	0.497932	-0.161226	1.60119	-0.365452	0.44727	cfa-mir-223	100886152	ENSCAFG00000025633
ENSCAFG00000020575	0	3.17092	0	0	0	0	0	0.255007	0	0	1.88091	0	0	1.40415	0	0.205447	0	1.76777	0	0.649055	0	0	0.671699	1.72293	0	2.82314	0	1.13393	1.77257	0	0.373303	0	0	cfa-mir-224	100886060	ENSCAFG00000020575
ENSCAFG00000020635	0.398481	-0.0859999	-0.368114	-0.492268	0.473653	-0.634309	-0.270359	-1.54192	0.0945628	-1.34575	-1.54192	-0.657533	0.778308	-1.15258	0.290544	0.235956	-0.370015	1.50849	-0.763231	-1.36823	0	0.468073	0.844656	1.08243	1.68333	1.08644	0.628075	-1.19309	1.11707	0.384717	-0.749743	-1.54192	0.423089	cfa-mir-23b	100885881	ENSCAFG00000020635
ENSCAFG00000020576	-0.386253	0.483302	-0.809822	0.846045	-1.12415	-0.626467	-0.527913	-0.67681	-0.369663	0.150048	0.736293	-0.0673486	0.573238	-1.12415	0.0332346	0.818858	-1.12415	1.21034	-1.12415	1.26456	-1.12415	1.68946	0.479628	1.21409	1.68425	1.84655	0.630912	0	0.878583	-0.555058	-1.12415	-1.12415	-0.195122	cfa-mir-24-1	100885882	ENSCAFG00000020576
ENSCAFG00000020648	0.989169	0.256266	0.552431	0.262875	0	1.56002	0.425269	0	0	0.217954	0	0.919624	0	0	0	0.388363	0	0	0	0	0	0	0	0	0	0	0	0	0	0	0	0	0	cfa-mir-25	100885934	ENSCAFG00000020648
ENSCAFG00000020631	0.0983407	0	0	0	0	0	0	0	0	0	0	0	1.08293	0	0	0	0	1.07168	0	0	0	0	0	0	0	0	0	0	0	0	0	0	0	cfa-mir-26a-2	100885871	ENSCAFG00000020631
ENSCAFG00000020583	1.36425	0	0	0.48455	0	0	0	0.545421	0	0	0	0	0	0	0	0	0	1.01902	0	0	0	0	0	0	0	0	0	0	0	0	0	0	0	cfa-mir-26b	100885922	ENSCAFG00000020583
ENSCAFG00000020606	-0.147185	0.970476	0.712283	0.0103748	-0.147185	-0.147185	0.902957	-0.147185	-0.147185	0.348866	0.266134	0.0424414	0.322436	0.162343	0.534704	-0.147185	0.75497	1.27394	-0.147185	-0.147185	-0.147185	-0.147185	2.39745	-0.147185	-0.147185	2.89296	0	0.0379109	0.987465	-0.147185	-0.147185	-0.147185	-0.147185	cfa-mir-27a	100885897	ENSCAFG00000020606
ENSCAFG00000025642	0	0	0	0	0	0	0	0	0	0	0	0	0	0	0	0	0	0.953348	0	1.14054	0	0	0	0.889848	0	0	0	0	0	0	0	0	0	cfa-mir-300	100886074	ENSCAFG00000025642
ENSCAFG00000020478	0	1.07848	0	0	0.713108	0.166479	0	0	0	0.323588	0	0.733761	0	0.653577	0	0	0	3.0269	0	0	0	1.95866	0	2.35543	0.8869	0	0	0	0	0.77262	0.355037	0	0	cfa-mir-301a	100886065	ENSCAFG00000020478
ENSCAFG00000025669	0	0	0	0	0	0.296948	0	0	0	0	0	0	0	0	0	0	0	0	0	0.0814345	0	0	0	0	0	0	0	0	0	0	0	0	0.0463374	cfa-mir-301b	100885990	ENSCAFG00000025669
ENSCAFG00000025664	0	0.376749	0	0	0	0	0	0	0.93967	0.426836	0	0.832696	0	0	0	0	0	1.89201	0	0	0	0	0	0	0	0	0	0	0	0	0	0	0.454821	cfa-mir-302a	100885991	ENSCAFG00000025664
ENSCAFG00000022976	0	0	0	0.898836	1.06416	0	0	0.148637	0	0	0	0.608969	0	0	0	0	0.376098	0.388547	0	0	0	1.42484	0	0	0	0	0	0	0	0	0	0	0	cfa-mir-302b	100885992	ENSCAFG00000022976
ENSCAFG00000025671	0	0	0	0	0	0	0	0	0	0	0	0	0	0.157595	0	0	0	2.2306	0	0	0	0.576994	0	0.471892	0	0.853535	0	0.367345	0	0	0	0	0	cfa-mir-302c	100886153	ENSCAFG00000025671
ENSCAFG00000025681	0	0.0903559	0	0.0671714	0.57065	0.457433	0.97427	0	1.36094	0	0	0	0	0	0	0	0	1.93777	0.311077	1.22582	0	0	0	1.56977	0	0	0	0	0.148153	0	0	0	0	cfa-mir-302d	100885993	ENSCAFG00000025681
ENSCAFG00000025717	-1.34081	0.147865	0.549583	-1.73678	-1.28075	-0.283668	-0.711058	0.846671	-1.73678	0.419083	0.433609	0.792081	-0.433348	-0.339558	0	0.208313	0.880295	-1.73678	-1.73678	0.0777011	-0.213153	-0.895821	-1.41028	0.155671	0.794976	-0.806516	-0.195182	0.184771	0.0627201	0.278957	-1.42076	0.606925	0.311961	cfa-mir-30b	100886171	ENSCAFG00000025717
ENSCAFG00000025650	1.39269	0.710167	-0.367019	0.79375	1.22234	-1.75706	1.28282	-0.957074	-0.1436	1.71432	-1.75706	-0.618085	1.43678	-1.55827	0.00323439	0.179809	-0.397529	0.578422	-0.597117	0.817172	-0.611225	-0.554029	-1.14557	0.0481325	0.111139	0	-1.75706	1.29546	0.273072	-0.61227	-0.792124	-1.75706	0.0226758	cfa-mir-30c-1	100885890	ENSCAFG00000025650
ENSCAFG00000020612	0	0	1.32299	0.188345	0	0	0.380593	0	0	0	0	0.0868581	0	0	0	0.556095	0	0	0	0	0	0	0.107507	0	0	0	0	0	0.191795	0	0	0	0	cfa-mir-30d	100885883	ENSCAFG00000020612
ENSCAFG00000020447	0.095866	0.326008	-0.58707	1.9007	1.43264	-0.58707	0.986712	-0.58707	-0.221342	1.50064	-0.58707	1.98747	0	0.702849	0.363504	1.293	-0.58707	-0.465803	-0.175974	1.07134	0.228821	-0.58707	-0.58707	-0.387009	-0.58707	-0.58707	0.760711	1.07236	-0.58707	-0.287874	-0.467004	0.686225	0.7885	cfa-mir-30e	100885889	ENSCAFG00000020447
ENSCAFG00000020512	-0.417851	-0.417851	-0.324232	0.849486	1.38081	-0.417851	-0.129402	-0.181704	0.0267884	-0.417851	0.501174	1.53252	0.0904266	0.247889	-0.417851	-0.417851	0.0266104	0.948593	-0.417851	2.04014	0.638494	1.30432	-0.417851	2.38629	0	0.285934	0.107813	-0.417851	-0.417851	-0.417851	-0.0715177	0.668875	-0.417851	cfa-mir-32	100886112	ENSCAFG00000020512
ENSCAFG00000020440	0	0	0	0	0	0	0.163301	0	0	0	0.751189	0	0	0	0	0	0	0	0	0	0	1.26323	0	0	0	0	0	0	0	0	0	0	0	cfa-mir-320	100885909	ENSCAFG00000020440
ENSCAFG00000020627	-0.789173	0.54542	0.654874	-1.76258	0.216889	0.817142	1.06542	0.836185	1.09095	0	0.723444	-0.6027	0.232208	0.142125	-0.760294	-0.742763	0.489175	0.159993	-0.415514	-0.781554	-1.5232	-2.17962	0.274415	-0.611409	-0.0540226	0.843298	0.543194	-0.212126	-1.36541	0.25412	-0.992976	-1.08549	-1.07383	cfa-mir-324	100886014	ENSCAFG00000020627
ENSCAFG00000022763	0	0	0	0	0	0	0	0	0	0	0	0	0	0	0	0	0	0	0	0.270291	0	1.43506	0	1.26185	0	0	0	0	0	0	0	0	0	cfa-mir-325	100886015	ENSCAFG00000022763
ENSCAFG00000020551	1.17934	-0.50676	1.31822	0.179019	1.44623	-0.50676	-0.50676	-0.50676	-0.50676	1.09851	1.10203	0.74064	0.67759	-0.50676	-0.50676	-0.50676	-0.50676	0.729876	-0.50676	1.74249	1.55561	1.53329	-0.50676	2.06059	0.847005	-0.50676	0	0.975012	-0.50676	-0.0616818	2.71432	-0.50676	-0.0788177	cfa-mir-326	100886013	ENSCAFG00000020551
ENSCAFG00000022815	0	0	0	0	0	0	0	0	0	0	0	0	0	1.28355	0	0	0	0	0	0	0	0	0	0	0	0	0	0	0	0	0	0	0	cfa-mir-328	100886131	ENSCAFG00000022815
ENSCAFG00000025684	0	0	0	0	0	0	0	0	0	0	0	0.092528	0	0.0095001	0	0	0	1.71068	0	2.18907	0	0	0	1.20074	0	0	0	0	0	0	0	0	0	cfa-mir-329b	100886070	ENSCAFG00000025684
ENSCAFG00000025625	0	-0.520157	1.18798	-0.791201	1.36696	1.2148	-0.728127	0.695341	-2.60187	1.20966	-2.60187	-1.4929	0.749257	0.279238	0.167333	-1.73457	0.436075	-0.31906	1.21366	-1.13653	0.674819	-2.60187	-0.578965	-0.826593	0.16155	2.35369	2.20097	1.0066	-1.20874	-1.73916	-0.0627027	-1.28951	0.89802	cfa-mir-330	100886160	ENSCAFG00000025625
ENSCAFG00000020632	-0.254788	-0.130787	-2.14084	0.44627	0.940384	0	0.367605	-0.025002	-0.217093	0.15506	0.113825	1.13942	0.474803	-1.03672	-0.391152	-0.675337	-1.44835	1.13323	0.101204	0.44357	0.231651	0.612352	-0.990253	-0.337795	0.185321	0.254503	-1.00375	-0.378833	-0.353237	0.517137	0.15469	-0.857039	-0.282808	cfa-mir-331	100886189	ENSCAFG00000020632
ENSCAFG00000020460	0	0	0	0	0	0	0	0	0	0	0	0	0	0	0	0	0	0	0	0	0	0	0	0	0	0	0	0	0	0	0	0	0	cfa-mir-338	100885961	ENSCAFG00000020460
ENSCAFG00000020552	0	0.136074	1.52644	0.387181	0	0.433948	1.13241	0	0	0	0	0	0	0.269174	0	0	0	0	0	1.02212	0	0	0	0	0	0	0	1.37824	1.26139	0	0.116486	0	0	cfa-mir-33a	100885870	ENSCAFG00000020552
ENSCAFG00000025628	0	0	0	0.835851	0	0	0	0	0	0	0	0.286739	0	0	0	0	0	0	0	0	0	0	0	0	0	0	0	0	0	0	0.123952	0	0	cfa-mir-33b	100885995	ENSCAFG00000025628
ENSCAFG00000020464	0.313181	-0.385681	1.57382	0.556973	2.46619	-0.385681	0.375749	-0.385681	-0.385681	-0.385681	-0.385681	0.99062	0.88573	-0.385681	0.163469	0.980071	-0.385681	2.4958	-0.385681	1.67883	-0.385681	0	-0.385681	-0.385681	1.33442	-0.339008	1.50362	0.596263	-0.385681	-0.385681	0.0315661	-0.385681	0.944053	cfa-mir-340	100886012	ENSCAFG00000020464
ENSCAFG00000020544	0.177197	0	0	0	0	0	0	0	0	0	0	0	0	0	0	0	0	0	0	0.611926	0.598393	0	0	2.12626	0	0	0	0	0	0	0	0	0	cfa-mir-342	100885942	ENSCAFG00000020544
ENSCAFG00000025676	0.332782	1.59499	0.888934	0	0.0397643	0	0	0	0.0631041	0.543109	0	0	0	0	0	0.639222	0	1.46913	0	0	0	0	1.23616	1.4178	0	0	0	0	0	0	0.606462	0	0	cfa-mir-345	100885943	ENSCAFG00000025676
ENSCAFG00000025741	0	0	0	0	0	0	0	0	0	0	0	0	0	0	0	0	0	0	0	0	0	0	0	0	0	0	0	0	0	0	0	0	0	cfa-mir-346	100886161	ENSCAFG00000025741
ENSCAFG00000020569	1.40771	0.150666	1.15724	-0.0745817	0.201641	-0.0745817	-0.0745817	-0.0745817	-0.0745817	0.628654	0.0141201	0.663982	-0.0745817	-0.0745817	-0.0745817	0.505607	0	-0.0745817	-0.0745817	0.231413	1.45041	-0.0745817	-0.0745817	0.962658	-0.0745817	0.330759	1.16121	0.181439	1.16016	-0.0745817	-0.0745817	-0.0745817	0.32395	cfa-mir-34a	100886052	ENSCAFG00000020569
ENSCAFG00000025661	0	0	0	0	0	0	0	0	0	0	0	0	0	0	0	0	0	0	0	0	0	0	0	0	0	0	0	0	0	0	0	0	0	cfa-mir-34b	100885981	ENSCAFG00000025661
ENSCAFG00000020518	0	1.15851	0	1.1089	0	0	0.285162	0	0	0	0.919789	0	0	0	0.816084	0	0	2.06515	0	1.41219	0	0	0	2.7174	0	0	0	0	1.31935	0.934586	0.170123	0	1.32241	cfa-mir-361	100885969	ENSCAFG00000020518
ENSCAFG00000025742	0	0	0	0	0	0	0	0	0	0	0	0	0	0	0	0	0	1.45444	0	0	0	0	0	0	0	0	0	0	0.784706	0	0	0	0	cfa-mir-362	100886098	ENSCAFG00000025742
ENSCAFG00000022794	0	0	0	0	0	0	0	0	0	0	0	0	0	0	0	0	0	0	0	0	0	0	0	0	0	0	0	0	0	0	0	0	0	cfa-mir-363	100886145	ENSCAFG00000022794
ENSCAFG00000020593	0	0	0	0	0	0	0	0	0	0	0	0	0	0	0	0	0	1.79131	0	0.864895	0	0.613719	0.102129	0	0	0	0	0	0	0.149816	0	0	0	cfa-mir-365-1	100885869	ENSCAFG00000020593
ENSCAFG00000020646	-0.397831	-0.715257	0	1.30243	0.150989	-1.10324	1.31081	0.16727	0.631524	0.619518	-0.00166512	-1.10324	0.522344	-0.131949	-1.10324	-0.692281	1.66426	0.0980715	-1.10324	-0.302603	-1.10324	-1.10324	-0.296837	0.735201	0.221114	0.43065	0.568311	0.0563885	0.715841	-0.511788	1.07507	-0.802088	-1.10324	cfa-mir-365-2	100886170	ENSCAFG00000020646
ENSCAFG00000020629	0	0	0	0	0	0	0	0	0	1.54373	0	0	0.460918	2.20467	0.302511	1.14138	0	3.06983	0	0	0.382398	0.580877	0	0.92664	0	0.0798462	0	0.416802	0	0	0.326218	0	0.888407	cfa-mir-367	100886109	ENSCAFG00000020629
ENSCAFG00000020614	0	0	0	0	0	0	0	0	0	0	0	0	0	0	0	0	0	3.47608	0	0.820161	0	0.484262	0	0	0	0	0	0	0	0	0	0	0	cfa-mir-370	100886159	ENSCAFG00000020614
ENSCAFG00000031186	0	0	0	0	0	0	0	0	0	0	0	0	1.36669	0.654104	0	0	0	0	0	0	0	0	0	0	0	0	0	0	0.529826	0.474519	0	0	0	cfa-mir-371	100885874	ENSCAFG00000031186
ENSCAFG00000029160	0	0	0	0	0	0	0	0	0	0	0	0	0	0	0	0	0	0	0	0	0	0	0	0	0	0	0	0	0	0	0	0	0	cfa-mir-371	100885874	ENSCAFG00000029160
ENSCAFG00000025638	0	0	0	0	0	0	0	0	0	0	0	0	0	0	0	0	0	0	0	0.21682	0	0	0	0	0	0	0	0	0	0	0	0	0	cfa-mir-374a	100885970	ENSCAFG00000025638
ENSCAFG00000025712	0.0579171	0.476819	-0.347917	-0.743544	0.483946	-0.521824	0.157159	-0.235983	0.0121865	1.14814	0.478309	0.900393	0.408164	-0.315143	0.120747	-0.213917	0.101625	-0.491807	-0.710334	-0.869561	0.0224442	-1.32394	-0.424615	-1.17881	-0.243985	0.824135	0.207726	0	-0.560274	-0.659516	0.268926	-1.20727	0.464481	cfa-mir-374b	100886177	ENSCAFG00000025712
ENSCAFG00000020446	0	0	0	0	0	0	0	0	0	0	0	0	0	0	0	0	0	0	0	0	0	0	0	0	0	0	0	0	0	0	0	0	0	cfa-mir-375	100886000	ENSCAFG00000020446
ENSCAFG00000026808	0	0	0	0	0	0	0	0	0	0	0	0	0	0	0	0	0	2.02886	0	0.651199	0	1.60503	0	2.68481	0	0	0	0	0	0	0	0	0	cfa-mir-376b	100886009	ENSCAFG00000026808
ENSCAFG00000027782	0	0	0	0	0	0	0	0	0	0	0	0	0	0	0	0	0	0	0	0	0	0.682255	0	0	0	0	0	0	0	0	0	0	0	cfa-mir-376c	100886069	ENSCAFG00000027782
ENSCAFG00000020519	0	0	0.895765	0	0	0	0	0	0	0	0	0	0	0	0	0	0	0	0	0	0	0	0	1.15046	0	0	0	0	0	0	0	0	0	cfa-mir-378	100886130	ENSCAFG00000020519
ENSCAFG00000025705	0	0	0	0	0	0	0	0	0	0	0	0	0	0.124404	0	0	0	0	0	0	0	0	0	0.772105	0	0	0	0	0	0	0	0	0	cfa-mir-381	100886011	ENSCAFG00000025705
ENSCAFG00000025708	0	0	0	0	0	0	0	0	0	0	0	0	0	0	0	0	0	0	0	0	0	0	0	0	0	0	0	0	0	0	0	0	0	cfa-mir-424	100885965	ENSCAFG00000025708
ENSCAFG00000020497	0	0.598866	0	0.364274	0	0	0	0	1.57829	0.691068	0	0.958814	1.77486	0	1.19757	0	0	0.812244	0.0722735	0.780261	0	0.209719	0.198612	0	0	0	0.602438	0	0	0	0.770472	1.22877	1.37438	cfa-mir-425	100886172	ENSCAFG00000020497
ENSCAFG00000020597	0.621527	0.410785	1.37308	1.55071	0.83532	-0.705489	1.29166	-1.72592	1.32389	0.477634	0.102437	0.965513	-0.467446	-1.18984	-1.15638	-1.41213	1.25925	-1.02936	-0.580179	-1.71396	-0.959743	-2.23084	-0.888168	-1.07957	0.41732	-1.64201	0.64942	0.872294	0.0510108	-0.84777	0.137075	0	-0.59442	cfa-mir-429	100886110	ENSCAFG00000020597
ENSCAFG00000025720	0	0	0	0	0	0	0	0	0	0	0	0	0	0	0	0	0	0	0	0	0	0	0	0	0	0	0	0	0	0	0	0	0	cfa-mir-432	100886099	ENSCAFG00000025720
ENSCAFG00000020474	0	0	0	0	0	0	0	0	0	0	0	0	0	0	0	0	0	1.56566	0	1.10409	0	1.50226	0	1.19859	0	0	0	0	0	0	0	0	0	cfa-mir-448	100885867	ENSCAFG00000020474
ENSCAFG00000020610	0	0	0	0	0	0	0	0	0	0	0	0	0	0	0	0	0	1.26569	0.0621771	0	0	0	0	0	0	0	0.0371927	0	0	0	0	0	0	cfa-mir-449a	100885868	ENSCAFG00000020610
ENSCAFG00000020514	0	0	0	0	0	0	0	0	0	0	0.116322	0	0	0	0	0.633718	0	0.291218	0	1.11823	0	1.83262	1.61648	2.42187	0	0	0	0	0.732191	0.752511	0	0	0	cfa-mir-450a	100886076	ENSCAFG00000020514
ENSCAFG00000025711	0	0	0	0	0	0	0	0	0	0	0	0	0	0	0	0	0	0	0	0	0	0	0	0	0	0	0	0	0	0	0	0	0	cfa-mir-451	100886179	ENSCAFG00000025711
ENSCAFG00000022781	0.521183	3.03063	0	0	0	0.102937	2.0951	0	0	0	2.48885	0	1.56144	1.59273	0	0	0	1.379	0.878569	0.92097	0	0.202305	0.379606	1.24378	0	3.81418	0	0	2.49746	1.54363	0	0	0	cfa-mir-452	100886016	ENSCAFG00000022781
ENSCAFG00000022883	-0.604171	0.535507	-0.417499	0.722745	1.02476	0.408516	0.540386	-1.07166	0.655887	-0.210184	-1.2318	1.41694	-2.43204	0.323507	0.245801	0.347404	-1.61293	-0.262589	-2.21947	-0.718039	0.409354	0.516454	-2.13198	-2.43204	-0.358823	0.207842	0.593287	0	-0.808165	-1.05589	0.3005	-2.43204	1.00463	cfa-mir-454	100886031	ENSCAFG00000022883
ENSCAFG00000026590	0	0	0	0	0	0	0	0	0	0	0	0	0	0	0	0	0	0	0	0.239499	0	0	0	0	0	0	0	0	0	0	0	0	0	cfa-mir-483	100886017	ENSCAFG00000026590
ENSCAFG00000022796	0	0	0	0	0	0	0	0	0	0	0	0	0	0	0	0	0	1.93169	0	1.49726	0	0	0	0	0	0	0	0	0	0	0	0	0	cfa-mir-487a	100886018	ENSCAFG00000022796
ENSCAFG00000022783	0	0	0	0	0	0	0	0	0	0	0	0	0	0	0	0	0	0.555197	0	1.20697	0	0	0	1.44837	0	0	0	0	0	0	0	0	0	cfa-mir-488	100886162	ENSCAFG00000022783
ENSCAFG00000025715	0	0	0	0	0	0	0	0	0	0	0	0	0	0	0	0	0	1.83185	0	0	0	0	0	1.8291	0	0	0	0	0.691549	0	0	0	0	cfa-mir-489	100886188	ENSCAFG00000025715
ENSCAFG00000022792	0	0	0	0	0	0	0	0	0	0	0	0	0	0	0	0	0	1.61891	0	2.81592	0	2.37191	0	2.23507	0	0	0	0	0	0	0	0	0	cfa-mir-490	100886003	ENSCAFG00000022792
ENSCAFG00000022765	0	0	0	0	0	0	0	0	0	0	0	0	0	0	0	0	0	0	0	1.10008	0	1.01082	0	2.13841	0	0	0	0	0	0	0	0	0	cfa-mir-493	100885944	ENSCAFG00000022765
ENSCAFG00000022766	0	0	0	0	0	0	0	0	0	0	0	0	0	0	0	0	0	0	0	1.0462	0	0.963171	0	0	0	0	0	0	0	0	0	0	0	cfa-mir-494	100886071	ENSCAFG00000022766
ENSCAFG00000025674	0	0	0	0	0	0	0	0	0	0	0	0	0	0	0	0	0	0.536009	0	0	0	0	0	1.33739	0	0	0	0	0	0	0	0	0	cfa-mir-496	100886019	ENSCAFG00000025674
ENSCAFG00000022775	0	0	0	0	0	0	0	0	0	0	0	0	0	0	0	0	0	2.09125	0.468725	0.549913	0	0	0	0	0	0.0433972	0	0	0	0	0	0	0	cfa-mir-497	100886086	ENSCAFG00000022775
ENSCAFG00000025658	0	0	0.230804	0	0	0	0	0	0	0	0	0	0	0	0	0	0	1.06922	0	0.9492	0	0	0	1.34688	0	0	0	0	0	0	0	0.560656	0	cfa-mir-500	100885974	ENSCAFG00000025658
ENSCAFG00000022858	0	0	0	0	0	0	0	0	0	0	0	0	0	0	0	0	0	1.74519	0	0	0	0	0	0.574853	0	0	0	0	0	0	0	0	0	cfa-mir-503	100886091	ENSCAFG00000022858
ENSCAFG00000022774	0	0	0	0	0	0	0	0	0	0	0	0	0	0	0	0	0	1.52336	0	1.2052	0	0.451095	0	0.306629	0	0	0	0	0	0	0	0	0	cfa-mir-504	100886020	ENSCAFG00000022774
ENSCAFG00000022790	-0.569743	0.601704	0.975982	-0.569743	-0.498357	-0.569743	0.514709	0	-0.569743	-0.569743	-0.569743	-0.569743	1.56109	0.642702	-0.179216	-0.569743	-0.569743	1.17551	-0.569743	1.92549	1.0842	0.401794	-0.569743	0.918747	0.267884	0.840089	-0.0696421	-0.569743	0.306838	-0.569743	1.69532	0.192646	0.322123	cfa-mir-505	100886021	ENSCAFG00000022790
ENSCAFG00000025703	0	0	0	0	0	0	0	0	0	0	0	0	0	0	0	0	0	2.63203	0	1.23968	0	0.583778	0	2.78607	0	0	0	0	0	0	0	0	0	cfa-mir-514	100886004	ENSCAFG00000025703
ENSCAFG00000025670	0	0	0	0	0.164757	0	0.102406	0	0	0	0	0.391582	1.47486	0	0	0	0	2.94793	0	0	0	0.0532992	0	2.60496	0	0.249302	0	0	0	0	0	0	0	cfa-mir-532	100885973	ENSCAFG00000025670
ENSCAFG00000025683	0	0	0	0	0	0	0	0	0	0	0	0	0	0	0	0	0	0	0	0.448968	0	1.02137	0	0	0	0	0	0	0	0	0	0	0	cfa-mir-539	100886163	ENSCAFG00000025683
ENSCAFG00000022838	0	0	0	0	0	0	0	0	0	0	0	0	0	0	0	0	0	2.22672	0	2.78611	0	0	0	1.67533	0	0	1.08226	0	0	0	0	0	0	cfa-mir-544	100886022	ENSCAFG00000022838
ENSCAFG00000022820	-0.00738788	0.225226	-0.993832	-0.615683	0.865909	-2.88341	0.31074	-2.88341	-0.292012	1.21978	-0.983792	0.831853	0.956461	-2.65852	0.936924	0	-1.24989	1.55488	-1.47631	-0.696904	-0.0535054	-0.270857	0.902248	0.0104022	0.654575	0.886383	0.262588	0.838417	-0.0543022	0.310969	-0.886994	-2.88341	1.62781	cfa-mir-545	100886180	ENSCAFG00000022820
ENSCAFG00000022827	0	0	0	0	0	0	0	0	0	0	0	0	0	0	0	0	0	0	0	0	0	0	0	1.39873	0	0	0	0	0	0	0	0	0	cfa-mir-551a	100886023	ENSCAFG00000022827
ENSCAFG00000022834	0	0	0	0	0	0	0	0	0	0	0	0	0	0	0	0	0	2.47316	0	2.16471	0	0	0	2.86186	0	0	0	0	0	0	0	0	0	cfa-mir-551b	100886100	ENSCAFG00000022834
ENSCAFG00000025678	-0.600083	-2.8566	-1.07773	0	-2.8566	-2.8566	-1.35001	-2.8566	-0.491898	-1.56997	-0.367878	0.139255	-0.209511	-1.84873	1.88005	0.378693	-1.77672	2.01846	-0.00460625	1.99399	0.129546	0.351882	0.262583	2.17787	0.549415	0.313679	0.521582	-1.6051	1.62014	0.056438	-0.971065	0.742218	1.40917	cfa-mir-568	100886024	ENSCAFG00000025678
ENSCAFG00000025733	0	0	0	0	0	0	0	0	0	0	0	0	0	0	0	0	0	0	0	0	0	0	0	0	0	0	0	0	0	0	0	0	0	cfa-mir-574	100885917	ENSCAFG00000025733
ENSCAFG00000027652	0	0	0	0	0	0	0	0	0	0	0	0	0	0	0	0	0	0	0	0	0	0	0	0	0	0	0	0	0	0	0	0	0	cfa-mir-578	100886164	ENSCAFG00000027652
ENSCAFG00000025709	0	0	0	0	0	0	0	0	0	0	0	0	0.170456	0.142473	0	0	0	2.95631	0	2.02021	0	0.673871	0	0.191008	0.19797	0	0	0	0	0	0	0	0	cfa-mir-582	100886025	ENSCAFG00000025709
ENSCAFG00000027636	1.2462	1.20483	0.800143	1.57998	1.64467	-0.537656	0.150526	-0.537656	1.09959	0.213113	-0.407891	-0.537656	0.53707	0.0645082	0	-0.251304	-0.537656	0.550719	-0.537656	-0.0622301	-0.537656	0.529123	-0.537656	0.46706	1.1208	-0.0663991	-0.00975072	0.428334	0.502142	-0.221913	-0.365212	-0.537656	-0.537656	cfa-mir-589	100886072	ENSCAFG00000027636
ENSCAFG00000022835	0	0	0	0	0	0	0	0	0	0	0	0	0	0	0	0	0	2.6164	0	0	0	2.39777	0	1.99408	0.0071741	0	0	0	0	0	0	0	0	cfa-mir-592	100886026	ENSCAFG00000022835
ENSCAFG00000022821	0.113125	-0.209869	-1.82068	2.24982	-0.275502	-2.23599	-0.3578	-0.885304	1.02461	0.822046	-0.163249	1.80409	1.17835	-2.23599	1.61872	-0.476822	0	-0.317497	-2.23599	-1.24274	1.9955	0.56607	0.340738	-0.0657253	0.274571	-1.15883	1.6378	-0.989944	0.943285	-0.0743244	0.694477	0.406996	1.39445	cfa-mir-599	100886027	ENSCAFG00000022821
ENSCAFG00000028294	0	0	0	0	0	0	0	0	0	0	0	0	0	0	0	0	0	0	0	0	0	0	0	0	0	0	0	0	0	0	0	0	0	cfa-mir-615	100886165	ENSCAFG00000028294
ENSCAFG00000025624	1.04276	0.191182	-0.117852	0.573258	-0.380865	-2.15306	-0.245361	-2.15306	-0.668444	-1.50576	0.81622	1.62257	0.407578	0.269095	-0.849857	0	-0.219235	1.45994	-0.984047	-0.0666714	-0.268097	0.138591	0.587684	0.541213	0.446801	-2.15306	-0.446147	-0.878392	0.0807557	0.166352	1.17882	0.00565267	-0.183101	cfa-mir-628	100886028	ENSCAFG00000025624
ENSCAFG00000027668	0.965749	0	0.238297	0.459307	0.560596	0.43743	0	0.715336	0	1.23336	0	0	1.23219	0	0	0.530682	0	0	0	0	0	0	0.418716	0	0	0	1.8254	0.669213	0	0	0	0	0	cfa-mir-631	100886029	ENSCAFG00000027668
ENSCAFG00000022873	0.0595338	0.247605	1.22495	-0.339673	-0.339673	1.12086	-0.339673	-0.339673	-0.219871	0.838967	0.419698	-0.339673	0.0455655	-0.339673	-0.339673	0.212684	1.01071	0.0533135	-0.339673	-0.339673	0.761402	1.01786	0	-0.339673	0.532534	1.36387	0.950243	-0.0930347	1.08886	-0.339673	-0.339673	-0.339673	-0.339673	cfa-mir-632	100886073	ENSCAFG00000022873
ENSCAFG00000025657	0	0.14896	0	0	0	0.127122	0	0	0.693215	0	0	0	0	0	0	0	0	0.890936	0	1.22967	0	0	0	2.26317	0	0	0	0	0	0	0	0	0	cfa-mir-652	100885964	ENSCAFG00000025657
ENSCAFG00000022806	0	0	0	0	0	0	0	0	0	0	0	0	0	0	0	0	0	2.73659	0	0	0	0	0	2.17185	0	0	0	0	0	0	0	0	0	cfa-mir-653	100886101	ENSCAFG00000022806
ENSCAFG00000026500	0	0	0	0	0	0	0	0	0	0	0	0	0	0	0	0	0	0	0	0	0	0	0	0	0	0	0	0	0	0	0	0	0	cfa-mir-665	100886035	ENSCAFG00000026500
ENSCAFG00000025643	0	0	0	0	0	0	0	0	0	0	0	0	0	0	0	0	0	0	0	0.165021	0	0	0	1.19591	0	0.250219	0	0	0	0	0	0	0.514867	cfa-mir-708	100885899	ENSCAFG00000025643
ENSCAFG00000027984	0	0	0	0	0	0	0	0	0	0	0	0	0	0	0	0	0	0	0	0	0	0	0	0	0	0	0	0	0	0	0	0	0	cfa-mir-718	100886038	ENSCAFG00000027984
ENSCAFG00000020558	0.605204	0	0	0	0	0	0	0	0	0	0	0	0	0	0	0	0	1.23327	0	2.48332	0	0	0	3.41575	0	0	0	0	0	0	0	0	0	cfa-mir-7-3	100886063	ENSCAFG00000020558
ENSCAFG00000025656	0	0	0	0	0	0	0	0	0	0	0	0	0	0	0	0	0	1.18397	0	0.927912	0	1.31929	0	2.47153	0	0	0	0	0	0	0	0	0	cfa-mir-758	100886030	ENSCAFG00000025656
ENSCAFG00000022936	0	0	0	0	0	0	0	0	0	0	0	0	0	0	0	0	0	2.47759	0	0	0	0	0	0.0386514	0	0	0	0	0	0	0	0	0	cfa-mir-759	100886037	ENSCAFG00000022936
ENSCAFG00000025735	0	0	0	0	0	0	0	0	0	0	0	0	0	0	0	0	0	0	0	0	0	0	0	0	0	0	0	0	0	0	0	0	0	cfa-mir-761	100886036	ENSCAFG00000025735
ENSCAFG00000022958	0	0	0	0	0	0	0	0	0	0	0	0	0	0	0	0	0	3.10119	0	0.693808	0	2.25149	0	1.46793	0	0	0	0	0	0	0	0	0	cfa-mir-764	100886168	ENSCAFG00000022958
ENSCAFG00000025722	0	0	0	0	0	0	0	0	0	0	0	0	0	0	0	0	0.569311	3.01786	0	2.1691	0	2.76771	0	3.30691	0	0	0	0	0.723258	0	0	0	0	cfa-mir-802	100886032	ENSCAFG00000025722
ENSCAFG00000027554	1.18509	-0.176901	-0.176901	1.20434	-0.176901	-0.176901	-0.176901	0.403438	1.04868	-0.176901	-0.176901	1.63886	0	-0.176901	-0.176901	1.87248	-0.176901	0.782008	-0.176901	0.956732	1.64541	-0.176901	-0.176901	2.67151	0.263897	-0.176901	1.10383	1.60025	-0.176901	-0.176901	1.5267	2.30739	0.190091	cfa-mir-872	100886039	ENSCAFG00000027554
ENSCAFG00000026592	0.148272	0	2.30447	1.74404	0	0	2.42788	0	0	0	1.10404	0	0	0	1.01444	0	0	2.73205	0	1.407	0	0	0	3.27242	0	0	0	0	0.916365	1.23871	1.30898	0	1.51841	cfa-mir-874	100886033	ENSCAFG00000026592
ENSCAFG00000026488	0	0	0	0.663253	0.725851	0	0	0.626366	0	1.98384	0	0	0	0	1.31742	0	0	1.26964	0	0.958607	2.59002	0	0	0	1.0409	0.487476	1.65218	0.70106	0	0	1.1419	0	1.1246	cfa-mir-875	100886167	ENSCAFG00000026488
ENSCAFG00000026594	0	0	0	0	0	0	0	0	0	0	0	0	0	0	0	0	0	3.39875	0	2.21188	0	2.09172	0	2.91264	0	0	0	0	0	0	0	0	0	cfa-mir-876	100886034	ENSCAFG00000026594
ENSCAFG00000026575	0	0	0	0	0	0	0	0	0	0	0	0	0	0	0	0	0	0	0	0	0	0	0	0	0	0	0	0	0	0	0	0	0	cfa-mir-885	100886102	ENSCAFG00000026575
ENSCAFG00000025724	0	0	0	0	0	0	0	0	0	0	0	0	0	0.212352	0	0	0	0	0	0	0	0	0	1.16584	0	0	0	0	0	0	0	0	0	cfa-mir-92a-2	100885968	ENSCAFG00000025724
ENSCAFG00000022808	0	0	0	0	0	0	0	0	0	0	0	0	0	0	0	0	0	0	0	0	0	0	0	0	0	0	0	0	0	0	0	0	0	cfa-mir-92b	100885938	ENSCAFG00000022808
ENSCAFG00000025680	0	0	0	0	0	0	0	0	0	0	0	0	0	0	0	0	0	1.14387	0	0	0	0	0	0.544021	0	0	0	0	0	0	0	0	0	cfa-mir-93	100886133	ENSCAFG00000025680
ENSCAFG00000025677	1.39406	2.21002	1.46037	-0.214977	0.406795	0.85253	1.50314	-1.93625	-0.175752	0.181844	-0.936084	0.0651948	-1.22104	-1.62801	0	-2.52959	1.59993	0.153604	-1.94757	-2.52959	-0.774337	-2.26189	0.649537	-0.184779	0.157582	-0.880587	0.410184	0.594664	0.843701	-0.737182	0.269042	-2.20928	-0.0900884	cfa-mir-95	100886157	ENSCAFG00000025677
ENSCAFG00000020617	0	0	0	0	0	0	0	0	0	0	0	0	0	0	0	0	0	0	0	0	0	0.609077	0	0	0	0	0	0	0	0	0	0	0	cfa-mir-96	100885994	ENSCAFG00000020617
ENSCAFG00000025726	-1.09788	0.461903	-1.09788	1.85735	0.0910165	-0.187539	0.269833	-1.09788	0.163766	0.356919	-1.09788	0.969744	-0.133854	0	-1.09788	0.411717	-0.0949523	1.36986	0.446441	-1.09788	-0.168564	0.384544	-0.253584	-1.09788	-0.195674	1.24069	0.985416	0.762365	0.640552	-0.374736	0.775409	-1.09788	-1.09788	cfa-mir-98	100886146	ENSCAFG00000025726
ENSCAFG00000020548	0	0	0	0	0	0	0	0	1.33382	0	0	0	0	0	0	1.46266	0	2.15683	0	0.608628	0	0.400826	0	0	0	0	0	0	0	0	0	0	0	cfa-mir-99a-1	100885915	ENSCAFG00000020548
ENSCAFG00000020479	-1.11942	0	-1.11942	0.7218	1.40954	0.779562	0.565502	0.425578	-1.11942	-0.0541114	2.07968	0.889228	-0.62822	-1.11942	1.53469	-0.731854	-0.653473	1.38749	1.243	1.46223	-1.11942	1.7646	-1.11942	1.40433	0.36243	-1.11942	1.25684	-1.11942	-1.11942	-1.11942	-1.11942	-1.11942	0.253148	cfa-mir-99a-2	100885929	ENSCAFG00000020479
ENSCAFG00000025727	0	0	0	0.716325	1.30433	0	0	0	0	0	0	0	0	0	0	0	0	0	0	0	0	0	0	0	0	0	0	0	0.163047	0	0	0	0	cfa-mir-99b	100886182	ENSCAFG00000025727
