# Supplementary material for: The miRNome of canine invasive urothelial carcinoma
Source: Front Vet Sci. 2022 Aug 22;9:945638. doi: 10.3389/fvets.2022.945638 (PMC9443663; doi:10.3389/fvets.2022.945638)
Supplement: Supplementary file 3 [file Table_3.XLSX]

## Sheet: Annotation
MyList	Gene ID	Type	Tax ID	Homologene Gene ID	Homologene Gene Tax ID	Gene Symbol	Description	Biological Process (GO)	Protein Function (Protein Atlas)	GO:0035195 gene silencing by miRNA	hsa05206 MicroRNAs in cancer	GO:0035278 miRNA-mediated gene silencing	GO:0001818 negative regulation of cytokin	GO:0043535 regulation of blood vessel end	WP2371 Parkinson's disease pathway	WP1545 miRNAs involved in DNA damage	WP2029 Cell differentiation - index	GO:1904705 regulation of vascular associa	WP2911 miRNA targets in ECM and membr	GO:0051051 negative regulation of transpo	WP2059 Alzheimer's disease and miRNA	GO:0090370 negative regulation of cholest	WP4329 miRNAs involvement in the immu	GO:0032717 negative regulation of interle	WP3971 OSX and miRNAs in tooth develo	GO:0034105 positive regulation of tissue	GO:1903670 regulation of sprouting angiog	GO:1902532 negative regulation of intrace	GO:0010660 regulation of muscle cell apop
let-7a-1	406881	gene_synonym	H. sapiens	406881	H. sapiens	MIRLET7A1	microRNA let-7a-1	GO:0098806 mRNA deadenylation-mediated gene silencing by miRNA;GO:0035279 mRNA destabilization-mediated gene silencing by miRNA;GO:0098795 mRNA destabilization-mediated gene silencing		1.0	1.0	1.0	0.0	0.0	0.0	1.0	0.0	0.0	0.0	0.0	0.0	0.0	0.0	0.0	1.0	0.0	0.0	0.0	0.0
let-7a-2	406882	gene_synonym	H. sapiens	406882	H. sapiens	MIRLET7A2	microRNA let-7a-2	GO:0035195 gene silencing by miRNA;GO:0035194 post-transcriptional gene silencing by RNA;GO:0016441 posttranscriptional gene silencing		1.0	1.0	0.0	0.0	0.0	0.0	0.0	0.0	0.0	0.0	0.0	0.0	0.0	0.0	0.0	1.0	0.0	0.0	0.0	0.0
let-7j	100033723	gene_synonym	D. rerio			None	None	None	None	nan	nan	nan	nan	nan	nan	nan	nan	nan	nan	nan	nan	nan	nan	nan	nan	nan	nan	nan	nan
mir-103-2	723825	gene_synonym	M. musculus			None	None	None	None	nan	nan	nan	nan	nan	nan	nan	nan	nan	nan	nan	nan	nan	nan	nan	nan	nan	nan	nan	nan
mir-105a						None	None	None	None	nan	nan	nan	nan	nan	nan	nan	nan	nan	nan	nan	nan	nan	nan	nan	nan	nan	nan	nan	nan
mir-105b						None	None	None	None	nan	nan	nan	nan	nan	nan	nan	nan	nan	nan	nan	nan	nan	nan	nan	nan	nan	nan	nan	nan
mir-106a	406899	gene_synonym	H. sapiens	406899	H. sapiens	MIR106A	microRNA 106a	GO:0042985 negative regulation of amyloid precursor protein biosynthetic process;GO:0032693 negative regulation of interleukin-10 production;GO:0010561 negative regulation of glycoprotein biosynthetic process		1.0	0.0	1.0	1.0	0.0	1.0	0.0	0.0	0.0	0.0	0.0	0.0	0.0	0.0	1.0	0.0	0.0	0.0	0.0	0.0
mir-106b	406900	gene_synonym	H. sapiens	406900	H. sapiens	MIR106B	microRNA 106b	GO:0010667 negative regulation of cardiac muscle cell apoptotic process;GO:0010664 negative regulation of striated muscle cell apoptotic process;GO:0032717 negative regulation of interleukin-8 production		1.0	1.0	1.0	1.0	1.0	0.0	1.0	0.0	0.0	0.0	0.0	0.0	0.0	1.0	1.0	0.0	0.0	0.0	0.0	1.0
mir-10b	406903	gene_synonym	H. sapiens	406903	H. sapiens	MIR10B	microRNA 10b	GO:0030949 positive regulation of vascular endothelial growth factor receptor signaling pathway;GO:1903589 positive regulation of blood vessel endothelial cell proliferation involved in sprouting angiogenesis;GO:0010884 positive regulation of lipid storage		1.0	1.0	1.0	0.0	1.0	0.0	0.0	0.0	0.0	0.0	0.0	0.0	1.0	0.0	0.0	0.0	0.0	0.0	0.0	0.0
mir-1-1	406904	gene_synonym	H. sapiens	406904	H. sapiens	MIR1-1	microRNA 1-1	GO:0086094 positive regulation of ryanodine-sensitive calcium-release channel activity by adrenergic receptor signaling pathway involved in positive regulation of cardiac muscle contraction;GO:0090677 reversible differentiation;GO:1905902 regulation of mesoderm formation		1.0	1.0	1.0	0.0	1.0	0.0	0.0	1.0	1.0	0.0	1.0	0.0	0.0	0.0	0.0	0.0	1.0	1.0	0.0	1.0
mir-1199	100316677	gene_synonym	M. musculus			None	None	None	None	nan	nan	nan	nan	nan	nan	nan	nan	nan	nan	nan	nan	nan	nan	nan	nan	nan	nan	nan	nan
mir-124-2	406908	gene_synonym	H. sapiens	406908	H. sapiens	MIR124-2	microRNA 124-2	GO:0035195 gene silencing by miRNA;GO:0035194 post-transcriptional gene silencing by RNA;GO:0016441 posttranscriptional gene silencing		1.0	1.0	0.0	0.0	0.0	0.0	0.0	0.0	0.0	0.0	0.0	1.0	0.0	0.0	0.0	0.0	0.0	0.0	0.0	0.0
mir-124-3	406909	gene_synonym	H. sapiens	406909	H. sapiens	MIR124-3	microRNA 124-3	GO:0035195 gene silencing by miRNA;GO:0035194 post-transcriptional gene silencing by RNA;GO:0016441 posttranscriptional gene silencing		1.0	1.0	0.0	0.0	0.0	0.0	0.0	0.0	0.0	0.0	0.0	1.0	0.0	0.0	0.0	0.0	0.0	0.0	0.0	0.0
mir-1271						None	None	None	None	nan	nan	nan	nan	nan	nan	nan	nan	nan	nan	nan	nan	nan	nan	nan	nan	nan	nan	nan	nan
mir-129-2	406918	gene_synonym	H. sapiens	406918	H. sapiens	MIR129-2	microRNA 129-2	GO:0035195 gene silencing by miRNA;GO:0035194 post-transcriptional gene silencing by RNA;GO:0016441 posttranscriptional gene silencing		1.0	1.0	0.0	0.0	0.0	0.0	0.0	0.0	0.0	0.0	0.0	1.0	0.0	0.0	0.0	0.0	0.0	0.0	0.0	0.0
mir-130a	406919	gene_synonym	H. sapiens	406919	H. sapiens	MIR130A	microRNA 130a	GO:0043031 negative regulation of macrophage activation;GO:1905564 positive regulation of vascular endothelial cell proliferation;GO:0038061 NIK/NF-kappaB signaling		1.0	0.0	0.0	1.0	1.0	0.0	0.0	0.0	1.0	0.0	0.0	0.0	0.0	0.0	0.0	0.0	0.0	0.0	0.0	0.0
mir-130b	406920	gene_synonym	H. sapiens	406920	H. sapiens	MIR130B	microRNA 130b	GO:0042953 lipoprotein transport;GO:0032769 negative regulation of monooxygenase activity;GO:0044872 lipoprotein localization		1.0	0.0	0.0	0.0	0.0	0.0	0.0	0.0	0.0	0.0	1.0	0.0	1.0	0.0	0.0	0.0	0.0	0.0	0.0	1.0
mir-133a						None	None	None	None	nan	nan	nan	nan	nan	nan	nan	nan	nan	nan	nan	nan	nan	nan	nan	nan	nan	nan	nan	nan
mir-133c						None	None	None	None	nan	nan	nan	nan	nan	nan	nan	nan	nan	nan	nan	nan	nan	nan	nan	nan	nan	nan	nan	nan
mir-134	406924	gene_synonym	H. sapiens	406924	H. sapiens	MIR134	microRNA 134	GO:0110023 negative regulation of cardiac muscle myoblast proliferation;GO:0110022 regulation of cardiac muscle myoblast proliferation;GO:2000818 negative regulation of myoblast proliferation		1.0	0.0	1.0	1.0	1.0	0.0	0.0	0.0	0.0	0.0	0.0	1.0	0.0	0.0	0.0	0.0	0.0	0.0	0.0	0.0
mir-135a-1	406925	gene_synonym	H. sapiens	406925	H. sapiens	MIR135A1	microRNA 135a-1	GO:0150151 regulation of interleukin-17A production;GO:0150152 negative regulation of interleukin-17A production;GO:1903882 negative regulation of interleukin-17-mediated signaling pathway		1.0	1.0	0.0	1.0	0.0	0.0	0.0	0.0	0.0	0.0	0.0	1.0	0.0	0.0	1.0	0.0	0.0	0.0	0.0	0.0
mir-135b	442891	gene_synonym	H. sapiens	442891	H. sapiens	MIR135B	microRNA 135b	GO:1904754 positive regulation of vascular associated smooth muscle cell migration;GO:1905564 positive regulation of vascular endothelial cell proliferation;GO:0014911 positive regulation of smooth muscle cell migration		1.0	1.0	1.0	0.0	1.0	0.0	0.0	0.0	1.0	0.0	0.0	0.0	0.0	0.0	0.0	0.0	0.0	0.0	0.0	0.0
mir-138a						None	None	None	None	nan	nan	nan	nan	nan	nan	nan	nan	nan	nan	nan	nan	nan	nan	nan	nan	nan	nan	nan	nan
mir-138b						None	None	None	None	nan	nan	nan	nan	nan	nan	nan	nan	nan	nan	nan	nan	nan	nan	nan	nan	nan	nan	nan	nan
mir-139	406931	gene_synonym	H. sapiens	406931	H. sapiens	MIR139	microRNA 139	GO:0035195 gene silencing by miRNA;GO:0035194 post-transcriptional gene silencing by RNA;GO:0016441 posttranscriptional gene silencing		1.0	0.0	0.0	0.0	0.0	0.0	0.0	0.0	0.0	0.0	0.0	1.0	0.0	0.0	0.0	0.0	0.0	0.0	0.0	0.0
mir-141	406933	gene_synonym	H. sapiens	406933	H. sapiens	MIR141	microRNA 141	GO:1904995 negative regulation of leukocyte adhesion to vascular endothelial cell;GO:1904994 regulation of leukocyte adhesion to vascular endothelial cell;GO:0045071 negative regulation of viral genome replication		1.0	1.0	0.0	1.0	0.0	0.0	0.0	0.0	0.0	1.0	0.0	0.0	0.0	0.0	0.0	0.0	0.0	0.0	0.0	0.0
mir-143	406935	gene_synonym	H. sapiens	406935	H. sapiens	MIR143	microRNA 143	GO:0044663 establishment or maintenance of cell type involved in phenotypic switching;GO:1905109 regulation of pulmonary blood vessel remodeling;GO:1905111 positive regulation of pulmonary blood vessel remodeling		1.0	1.0	0.0	0.0	1.0	0.0	0.0	0.0	1.0	0.0	1.0	0.0	0.0	0.0	1.0	1.0	1.0	0.0	1.0	0.0
mir-144	406936	gene_synonym	H. sapiens	406936	H. sapiens	MIR144	microRNA 144	GO:1903063 negative regulation of reverse cholesterol transport;GO:0090107 regulation of high-density lipoprotein particle assembly;GO:1903062 regulation of reverse cholesterol transport		1.0	0.0	1.0	1.0	0.0	0.0	0.0	0.0	0.0	0.0	1.0	0.0	1.0	0.0	0.0	0.0	0.0	0.0	0.0	0.0
mir-145	406937	gene_synonym	H. sapiens	406937	H. sapiens	MIR145	microRNA 145	GO:0036446 myofibroblast differentiation;GO:1904676 negative regulation of somatic stem cell division;GO:1904675 regulation of somatic stem cell division		1.0	1.0	1.0	1.0	1.0	0.0	1.0	1.0	1.0	0.0	0.0	0.0	0.0	1.0	1.0	1.0	1.0	0.0	1.0	1.0
mir-1468	100302115	gene_synonym	H. sapiens	100302115	H. sapiens	MIR1468	microRNA 1468			0.0	0.0	0.0	0.0	0.0	0.0	0.0	0.0	0.0	0.0	0.0	0.0	0.0	0.0	0.0	0.0	0.0	0.0	0.0	0.0
mir-146a	406938	gene_synonym	H. sapiens	406938	H. sapiens	MIR146A	microRNA 146a	GO:0120132 positive regulation of apoptotic process in bone marrow cell;GO:1902511 negative regulation of apoptotic DNA fragmentation;GO:1903625 negative regulation of DNA catabolic process		1.0	1.0	1.0	1.0	1.0	0.0	0.0	0.0	0.0	0.0	1.0	0.0	1.0	0.0	1.0	0.0	0.0	0.0	1.0	1.0
mir-146b	574447	gene_synonym	H. sapiens	574447	H. sapiens	MIR146B	microRNA 146b	GO:0032700 negative regulation of interleukin-17 production;GO:0032660 regulation of interleukin-17 production;GO:0001818 negative regulation of cytokine production		1.0	0.0	0.0	1.0	0.0	0.0	0.0	1.0	0.0	0.0	0.0	0.0	0.0	1.0	0.0	0.0	0.0	0.0	0.0	0.0
mir-147	433470	gene_synonym	M. musculus	84419	H. sapiens	C15orf48	chromosome 15 open reading frame 48	GO:0009617 response to bacterium;GO:0051707 response to other organism;GO:0043207 response to external biotic stimulus	Predicted intracellular proteins	0.0	0.0	0.0	0.0	0.0	0.0	0.0	0.0	0.0	0.0	0.0	0.0	0.0	0.0	0.0	0.0	0.0	0.0	0.0	0.0
mir-149	406941	gene_synonym	H. sapiens	406941	H. sapiens	MIR149	microRNA 149	GO:0032916 positive regulation of transforming growth factor beta3 production;GO:0032910 regulation of transforming growth factor beta3 production;GO:2000545 negative regulation of endothelial cell chemotaxis to fibroblast growth factor		1.0	0.0	0.0	1.0	1.0	0.0	0.0	0.0	0.0	0.0	0.0	0.0	0.0	1.0	1.0	0.0	0.0	0.0	1.0	0.0
mir-150	406942	gene_synonym	H. sapiens	406942	H. sapiens	MIR150	microRNA 150	GO:1905772 positive regulation of mesodermal cell differentiation;GO:1905770 regulation of mesodermal cell differentiation;GO:0045603 positive regulation of endothelial cell differentiation		1.0	1.0	0.0	0.0	1.0	0.0	0.0	1.0	0.0	0.0	0.0	0.0	0.0	0.0	0.0	0.0	0.0	0.0	0.0	0.0
mir-151	387169	gene_synonym	M. musculus			None	None	None	None	nan	nan	nan	nan	nan	nan	nan	nan	nan	nan	nan	nan	nan	nan	nan	nan	nan	nan	nan	nan
mir-153	387171	gene_synonym	M. musculus			None	None	None	None	nan	nan	nan	nan	nan	nan	nan	nan	nan	nan	nan	nan	nan	nan	nan	nan	nan	nan	nan	nan
mir-155	406947	gene_synonym	H. sapiens	406947	H. sapiens	MIR155	microRNA 155	GO:0001818 negative regulation of cytokine production;GO:0035195 gene silencing by miRNA;GO:0035194 post-transcriptional gene silencing by RNA		1.0	1.0	0.0	1.0	0.0	0.0	0.0	0.0	0.0	0.0	0.0	0.0	0.0	1.0	0.0	0.0	0.0	0.0	0.0	0.0
mir-15b	406949	gene_synonym	H. sapiens	406949	H. sapiens	MIR15B	microRNA 15b	GO:1901164 negative regulation of trophoblast cell migration;GO:0045719 negative regulation of glycogen biosynthetic process;GO:0070874 negative regulation of glycogen metabolic process		1.0	1.0	1.0	1.0	1.0	0.0	1.0	0.0	0.0	1.0	0.0	0.0	0.0	0.0	0.0	0.0	1.0	0.0	1.0	0.0
mir-16-2	406951	gene_synonym	H. sapiens	406951	H. sapiens	MIR16-2	microRNA 16-2	GO:0035195 gene silencing by miRNA;GO:0035194 post-transcriptional gene silencing by RNA;GO:0016441 posttranscriptional gene silencing		1.0	1.0	0.0	0.0	0.0	1.0	0.0	1.0	0.0	0.0	0.0	0.0	0.0	1.0	0.0	0.0	0.0	0.0	0.0	0.0
mir-181a-1	406995	gene_synonym	H. sapiens	406995	H. sapiens	MIR181A1	microRNA 181a-1	GO:0035195 gene silencing by miRNA;GO:0035194 post-transcriptional gene silencing by RNA;GO:0016441 posttranscriptional gene silencing		1.0	1.0	0.0	0.0	0.0	0.0	1.0	1.0	0.0	0.0	0.0	1.0	0.0	0.0	0.0	0.0	0.0	0.0	0.0	0.0
mir-181a-2	406954	gene_synonym	H. sapiens	406954	H. sapiens	MIR181A2	microRNA 181a-2	GO:0032690 negative regulation of interleukin-1 alpha production;GO:0032650 regulation of interleukin-1 alpha production;GO:1903427 negative regulation of reactive oxygen species biosynthetic process		1.0	1.0	1.0	1.0	0.0	0.0	0.0	1.0	0.0	0.0	0.0	1.0	0.0	0.0	1.0	0.0	0.0	0.0	0.0	0.0
mir-181b-1	406955	gene_synonym	H. sapiens	406955	H. sapiens	MIR181B1	microRNA 181b-1	GO:0110015 positive regulation of elastin catabolic process;GO:0060310 regulation of elastin catabolic process;GO:0061889 negative regulation of astrocyte activation		1.0	1.0	1.0	1.0	1.0	0.0	1.0	1.0	0.0	0.0	1.0	1.0	0.0	0.0	0.0	0.0	0.0	0.0	0.0	0.0
mir-181d	574457	gene_synonym	H. sapiens	574457	H. sapiens	MIR181D	microRNA 181d	GO:1900745 positive regulation of p38MAPK cascade;GO:0032691 negative regulation of interleukin-1 beta production;GO:1900744 regulation of p38MAPK cascade		1.0	1.0	1.0	1.0	0.0	0.0	0.0	1.0	0.0	0.0	0.0	1.0	0.0	0.0	0.0	0.0	0.0	0.0	0.0	0.0
mir-182	406958	gene_synonym	H. sapiens	406958	H. sapiens	MIR182	microRNA 182	GO:1905175 negative regulation of vascular associated smooth muscle cell dedifferentiation;GO:0150066 negative regulation of deacetylase activity;GO:1901726 negative regulation of histone deacetylase activity		1.0	0.0	1.0	0.0	1.0	0.0	0.0	0.0	1.0	0.0	0.0	1.0	1.0	0.0	0.0	0.0	1.0	1.0	0.0	1.0
mir-1835						None	None	None	None	nan	nan	nan	nan	nan	nan	nan	nan	nan	nan	nan	nan	nan	nan	nan	nan	nan	nan	nan	nan
mir-1838						None	None	None	None	nan	nan	nan	nan	nan	nan	nan	nan	nan	nan	nan	nan	nan	nan	nan	nan	nan	nan	nan	nan
mir-184	406960	gene_synonym	H. sapiens	406960	H. sapiens	MIR184	microRNA 184	GO:0035195 gene silencing by miRNA;GO:0035194 post-transcriptional gene silencing by RNA;GO:0016441 posttranscriptional gene silencing		1.0	0.0	0.0	0.0	0.0	0.0	0.0	0.0	0.0	0.0	0.0	1.0	0.0	0.0	0.0	0.0	0.0	0.0	0.0	0.0
mir-1840						None	None	None	None	nan	nan	nan	nan	nan	nan	nan	nan	nan	nan	nan	nan	nan	nan	nan	nan	nan	nan	nan	nan
mir-1841						None	None	None	None	nan	nan	nan	nan	nan	nan	nan	nan	nan	nan	nan	nan	nan	nan	nan	nan	nan	nan	nan	nan
mir-1842						None	None	None	None	nan	nan	nan	nan	nan	nan	nan	nan	nan	nan	nan	nan	nan	nan	nan	nan	nan	nan	nan	nan
mir-1844						None	None	None	None	nan	nan	nan	nan	nan	nan	nan	nan	nan	nan	nan	nan	nan	nan	nan	nan	nan	nan	nan	nan
mir-187	406963	gene_synonym	H. sapiens	406963	H. sapiens	MIR187	microRNA 187	GO:0050728 negative regulation of inflammatory response;GO:0071222 cellular response to lipopolysaccharide;GO:0071219 cellular response to molecule of bacterial origin		1.0	0.0	0.0	1.0	0.0	0.0	0.0	0.0	0.0	0.0	0.0	0.0	0.0	1.0	0.0	0.0	0.0	0.0	0.0	0.0
mir-188	406964	gene_synonym	H. sapiens	406964	H. sapiens	MIR188	microRNA 188	GO:1903769 negative regulation of cell proliferation in bone marrow;GO:0071863 regulation of cell proliferation in bone marrow;GO:2000774 positive regulation of cellular senescence		1.0	0.0	0.0	0.0	1.0	0.0	0.0	0.0	0.0	0.0	0.0	0.0	0.0	0.0	0.0	0.0	0.0	0.0	0.0	0.0
mir-18a	406953	gene_synonym	H. sapiens	406953	H. sapiens	MIR18A	microRNA 18a	GO:1905917 positive regulation of cell differentiation involved in phenotypic switching;GO:1905932 positive regulation of vascular associated smooth muscle cell differentiation involved in phenotypic switching;GO:1905915 regulation of cell differentiation involved in phenotypic switching		1.0	1.0	0.0	0.0	1.0	1.0	1.0	0.0	0.0	0.0	0.0	0.0	0.0	0.0	0.0	0.0	0.0	1.0	0.0	0.0
mir-18b	574033	gene_synonym	H. sapiens	574033	H. sapiens	MIR18B	microRNA 18b	GO:0030857 negative regulation of epithelial cell differentiation;GO:0030856 regulation of epithelial cell differentiation;GO:0035195 gene silencing by miRNA		1.0	0.0	0.0	0.0	0.0	1.0	0.0	0.0	0.0	0.0	0.0	0.0	0.0	0.0	0.0	0.0	0.0	0.0	0.0	0.0
mir-190a	406965	gene_synonym	H. sapiens	406965	H. sapiens	MIR190A	microRNA 190a	GO:0035195 gene silencing by miRNA;GO:0035194 post-transcriptional gene silencing by RNA;GO:0016441 posttranscriptional gene silencing		1.0	0.0	0.0	0.0	0.0	0.0	0.0	0.0	0.0	0.0	0.0	0.0	0.0	0.0	0.0	0.0	0.0	0.0	0.0	0.0
mir-190b	100126346	gene_synonym	H. sapiens	100126346	H. sapiens	MIR190B	microRNA 190b	GO:0035195 gene silencing by miRNA;GO:0035194 post-transcriptional gene silencing by RNA;GO:0016441 posttranscriptional gene silencing		1.0	0.0	0.0	0.0	0.0	0.0	0.0	0.0	0.0	0.0	0.0	0.0	0.0	0.0	0.0	0.0	0.0	0.0	0.0	0.0
mir-192	406967	gene_synonym	H. sapiens	406967	H. sapiens	MIR192	microRNA 192	GO:1905151 negative regulation of voltage-gated sodium channel activity;GO:0032705 negative regulation of interleukin-21 production;GO:0032665 regulation of interleukin-21 production		1.0	1.0	0.0	1.0	0.0	0.0	0.0	0.0	0.0	0.0	1.0	0.0	0.0	0.0	0.0	0.0	0.0	0.0	0.0	0.0
mir-193a	406968	gene_synonym	H. sapiens	406968	H. sapiens	MIR193A	microRNA 193a	GO:1905563 negative regulation of vascular endothelial cell proliferation;GO:1903588 negative regulation of blood vessel endothelial cell proliferation involved in sprouting angiogenesis;GO:0090051 negative regulation of cell migration involved in sprouting angiogenesis		1.0	0.0	0.0	0.0	1.0	0.0	0.0	0.0	0.0	0.0	0.0	0.0	0.0	0.0	0.0	0.0	0.0	0.0	0.0	0.0
mir-193b	574455	gene_synonym	H. sapiens	574455	H. sapiens	MIR193B	microRNA 193b	GO:0035195 gene silencing by miRNA;GO:0035194 post-transcriptional gene silencing by RNA;GO:0016441 posttranscriptional gene silencing		1.0	1.0	0.0	0.0	0.0	0.0	0.0	0.0	0.0	0.0	0.0	0.0	0.0	0.0	0.0	0.0	0.0	0.0	0.0	0.0
mir-194	387189	gene_synonym	M. musculus			None	None	None	None	nan	nan	nan	nan	nan	nan	nan	nan	nan	nan	nan	nan	nan	nan	nan	nan	nan	nan	nan	nan
mir-195	406971	gene_synonym	H. sapiens	406971	H. sapiens	MIR195	microRNA 195	GO:0003245 cardiac muscle tissue growth involved in heart morphogenesis;GO:1905125 positive regulation of glucosylceramidase activity;GO:1905123 regulation of glucosylceramidase activity		1.0	1.0	0.0	1.0	1.0	1.0	0.0	0.0	0.0	0.0	0.0	0.0	0.0	0.0	0.0	0.0	1.0	0.0	1.0	1.0
mir-196a-1	406972	gene_synonym	H. sapiens	406972	H. sapiens	MIR196A1	microRNA 196a-1	GO:0010593 negative regulation of lamellipodium assembly;GO:1902744 negative regulation of lamellipodium organization;GO:0120033 negative regulation of plasma membrane bounded cell projection assembly		1.0	0.0	0.0	0.0	1.0	0.0	0.0	0.0	0.0	0.0	0.0	0.0	0.0	0.0	0.0	0.0	0.0	0.0	0.0	0.0
mir-19b-2	406981	gene_synonym	H. sapiens	406981	H. sapiens	MIR19B2	microRNA 19b-2	GO:0035195 gene silencing by miRNA;GO:0035194 post-transcriptional gene silencing by RNA;GO:0016441 posttranscriptional gene silencing		1.0	1.0	0.0	0.0	0.0	1.0	0.0	0.0	0.0	0.0	0.0	0.0	0.0	0.0	0.0	0.0	0.0	0.0	0.0	0.0
mir-200a	406983	gene_synonym	H. sapiens	406983	H. sapiens	MIR200A	microRNA 200a	GO:1904646 cellular response to amyloid-beta;GO:0043525 positive regulation of neuron apoptotic process;GO:1904645 response to amyloid-beta		1.0	1.0	0.0	0.0	1.0	1.0	0.0	0.0	0.0	1.0	0.0	0.0	0.0	0.0	1.0	0.0	0.0	0.0	0.0	0.0
mir-200b	406984	gene_synonym	H. sapiens	406984	H. sapiens	MIR200B	microRNA 200b	GO:0150128 negative regulation of interleukin-33 production;GO:0150127 regulation of interleukin-33 production;GO:0061044 negative regulation of vascular wound healing		1.0	1.0	1.0	1.0	1.0	0.0	0.0	0.0	0.0	1.0	0.0	0.0	0.0	1.0	0.0	0.0	0.0	0.0	0.0	0.0
mir-200c	406985	gene_synonym	H. sapiens	406985	H. sapiens	MIR200C	microRNA 200c	GO:0150128 negative regulation of interleukin-33 production;GO:1905949 negative regulation of calcium ion import across plasma membrane;GO:1905772 positive regulation of mesodermal cell differentiation		1.0	1.0	1.0	1.0	1.0	0.0	0.0	0.0	0.0	1.0	1.0	0.0	0.0	1.0	1.0	0.0	1.0	0.0	1.0	0.0
mir-202	574448	gene_synonym	H. sapiens	574448	H. sapiens	MIR202	microRNA 202	GO:0035195 gene silencing by miRNA;GO:0035194 post-transcriptional gene silencing by RNA;GO:0016441 posttranscriptional gene silencing		1.0	0.0	0.0	0.0	0.0	0.0	0.0	0.0	0.0	0.0	0.0	0.0	0.0	0.0	0.0	0.0	0.0	0.0	0.0	0.0
mir-203	406986	gene_synonym	H. sapiens	406986	H. sapiens	MIR203A	microRNA 203a	GO:0032717 negative regulation of interleukin-8 production;GO:1900016 negative regulation of cytokine production involved in inflammatory response;GO:1900015 regulation of cytokine production involved in inflammatory response		1.0	1.0	0.0	1.0	0.0	0.0	1.0	1.0	0.0	1.0	0.0	0.0	0.0	1.0	1.0	0.0	0.0	0.0	0.0	0.0
mir-205	406988	gene_synonym	H. sapiens	406988	H. sapiens	MIR205	microRNA 205	GO:1903847 regulation of aorta morphogenesis;GO:0090272 negative regulation of fibroblast growth factor production;GO:1904685 positive regulation of metalloendopeptidase activity		1.0	1.0	1.0	1.0	0.0	0.0	0.0	0.0	0.0	0.0	1.0	0.0	0.0	0.0	0.0	0.0	0.0	0.0	0.0	0.0
mir-206	406989	gene_synonym	H. sapiens	406989	H. sapiens	MIR206	microRNA 206	GO:0010455 positive regulation of cell fate commitment;GO:0060354 negative regulation of cell adhesion molecule production;GO:0010831 positive regulation of myotube differentiation		1.0	1.0	1.0	1.0	1.0	0.0	0.0	1.0	0.0	0.0	1.0	0.0	1.0	0.0	0.0	0.0	0.0	0.0	1.0	0.0
mir-207						None	None	None	None	nan	nan	nan	nan	nan	nan	nan	nan	nan	nan	nan	nan	nan	nan	nan	nan	nan	nan	nan	nan
mir-208a	387204	gene_synonym	M. musculus			None	None	None	None	nan	nan	nan	nan	nan	nan	nan	nan	nan	nan	nan	nan	nan	nan	nan	nan	nan	nan	nan	nan
mir-208b	100126336	gene_synonym	H. sapiens	100126336	H. sapiens	MIR208B	microRNA 208b	GO:1905949 negative regulation of calcium ion import across plasma membrane;GO:1905664 regulation of calcium ion import across plasma membrane;GO:0014883 transition between fast and slow fiber		1.0	0.0	0.0	0.0	0.0	0.0	0.0	0.0	0.0	0.0	1.0	0.0	0.0	0.0	0.0	0.0	1.0	0.0	0.0	0.0
mir-20a	406982	gene_synonym	H. sapiens	406982	H. sapiens	MIR20A	microRNA 20a	GO:1905061 negative regulation of cardioblast proliferation;GO:1905109 regulation of pulmonary blood vessel remodeling;GO:1905111 positive regulation of pulmonary blood vessel remodeling		1.0	1.0	1.0	1.0	1.0	1.0	1.0	0.0	1.0	0.0	0.0	0.0	0.0	0.0	0.0	0.0	1.0	1.0	1.0	1.0
mir-20b	574032	gene_synonym	H. sapiens	574032	H. sapiens	MIR20B	microRNA 20b	GO:2000774 positive regulation of cellular senescence;GO:0090343 positive regulation of cell aging;GO:1905563 negative regulation of vascular endothelial cell proliferation		1.0	0.0	0.0	1.0	1.0	1.0	0.0	0.0	0.0	0.0	0.0	0.0	0.0	0.0	0.0	0.0	0.0	0.0	0.0	0.0
mir-210	406992	gene_synonym	H. sapiens	406992	H. sapiens	MIR210	microRNA 210	GO:1904233 negative regulation of aconitate hydratase activity;GO:1902690 positive regulation of NAD metabolic process;GO:1904025 positive regulation of glucose catabolic process to lactate via pyruvate		1.0	1.0	1.0	0.0	1.0	0.0	1.0	0.0	0.0	1.0	1.0	0.0	0.0	0.0	0.0	0.0	0.0	0.0	0.0	1.0
mir-211	406993	gene_synonym	H. sapiens	406993	H. sapiens	MIR211	microRNA 211	GO:0035195 gene silencing by miRNA;GO:0035194 post-transcriptional gene silencing by RNA;GO:0016441 posttranscriptional gene silencing		1.0	0.0	0.0	0.0	0.0	0.0	0.0	0.0	0.0	0.0	0.0	0.0	0.0	0.0	0.0	1.0	0.0	0.0	0.0	0.0
mir-212	406994	gene_synonym	H. sapiens	406994	H. sapiens	MIR212	microRNA 212	GO:1903609 negative regulation of inward rectifier potassium channel activity;GO:1902083 negative regulation of peptidyl-cysteine S-nitrosylation;GO:1901979 regulation of inward rectifier potassium channel activity		1.0	0.0	1.0	0.0	1.0	1.0	0.0	0.0	0.0	1.0	1.0	0.0	0.0	0.0	0.0	0.0	0.0	0.0	0.0	1.0
mir-214	406996	gene_synonym	H. sapiens	406996	H. sapiens	MIR214	microRNA 214	GO:1905176 positive regulation of vascular associated smooth muscle cell dedifferentiation;GO:0010593 negative regulation of lamellipodium assembly;GO:1905174 regulation of vascular associated smooth muscle cell dedifferentiation		1.0	1.0	0.0	0.0	1.0	0.0	0.0	0.0	1.0	0.0	0.0	0.0	0.0	0.0	0.0	0.0	1.0	0.0	0.0	0.0
mir-215	406997	gene_synonym	H. sapiens	406997	H. sapiens	MIR215	microRNA 215	GO:0032705 negative regulation of interleukin-21 production;GO:0032665 regulation of interleukin-21 production;GO:0001818 negative regulation of cytokine production		1.0	1.0	0.0	1.0	0.0	0.0	0.0	0.0	0.0	0.0	0.0	0.0	0.0	0.0	0.0	0.0	0.0	0.0	0.0	0.0
mir-216a	406998	gene_synonym	H. sapiens	406998	H. sapiens	MIR216A	microRNA 216a	GO:0035195 gene silencing by miRNA;GO:0035194 post-transcriptional gene silencing by RNA;GO:0016441 posttranscriptional gene silencing		1.0	0.0	0.0	0.0	0.0	0.0	0.0	0.0	0.0	0.0	0.0	0.0	0.0	0.0	0.0	0.0	0.0	0.0	0.0	0.0
mir-217	406999	gene_synonym	H. sapiens	406999	H. sapiens	MIR217	microRNA 217	GO:2000774 positive regulation of cellular senescence;GO:0090343 positive regulation of cell aging;GO:1901985 positive regulation of protein acetylation		1.0	0.0	0.0	1.0	1.0	0.0	0.0	0.0	0.0	0.0	0.0	0.0	0.0	0.0	0.0	0.0	0.0	0.0	0.0	0.0
mir-218-1	407000	gene_synonym	H. sapiens	407000	H. sapiens	MIR218-1	microRNA 218-1	GO:0032966 negative regulation of collagen biosynthetic process;GO:0010713 negative regulation of collagen metabolic process;GO:1904753 negative regulation of vascular associated smooth muscle cell migration		1.0	0.0	1.0	0.0	1.0	0.0	0.0	0.0	1.0	0.0	0.0	1.0	0.0	0.0	0.0	0.0	0.0	0.0	1.0	1.0
mir-218-2	407001	gene_synonym	H. sapiens	407001	H. sapiens	MIR218-2	microRNA 218-2	GO:0035195 gene silencing by miRNA;GO:0035194 post-transcriptional gene silencing by RNA;GO:0016441 posttranscriptional gene silencing		1.0	0.0	0.0	0.0	0.0	0.0	0.0	0.0	0.0	0.0	0.0	1.0	0.0	0.0	0.0	0.0	0.0	0.0	0.0	0.0
mir-219-1						None	None	None	None	nan	nan	nan	nan	nan	nan	nan	nan	nan	nan	nan	nan	nan	nan	nan	nan	nan	nan	nan	nan
mir-219-2						None	None	None	None	nan	nan	nan	nan	nan	nan	nan	nan	nan	nan	nan	nan	nan	nan	nan	nan	nan	nan	nan	nan
mir-222	407007	gene_synonym	H. sapiens	407007	H. sapiens	MIR222	microRNA 222	GO:1900149 positive regulation of Schwann cell migration;GO:1902034 negative regulation of hematopoietic stem cell proliferation;GO:1905046 positive regulation of Schwann cell proliferation involved in axon regeneration		1.0	1.0	1.0	1.0	1.0	0.0	1.0	1.0	1.0	0.0	0.0	0.0	0.0	0.0	1.0	0.0	0.0	0.0	1.0	0.0
mir-223	407008	gene_synonym	H. sapiens	407008	H. sapiens	MIR223	microRNA 223	GO:0071623 negative regulation of granulocyte chemotaxis;GO:0090024 negative regulation of neutrophil chemotaxis;GO:1902623 negative regulation of neutrophil migration		1.0	1.0	0.0	1.0	1.0	0.0	0.0	0.0	1.0	0.0	1.0	0.0	0.0	1.0	0.0	0.0	0.0	0.0	1.0	1.0
mir-224	723894	gene_synonym	M. musculus			None	None	None	None	nan	nan	nan	nan	nan	nan	nan	nan	nan	nan	nan	nan	nan	nan	nan	nan	nan	nan	nan	nan
mir-23b	407011	gene_synonym	H. sapiens	407011	H. sapiens	MIR23B	microRNA 23b	GO:0035195 gene silencing by miRNA;GO:0035194 post-transcriptional gene silencing by RNA;GO:0016441 posttranscriptional gene silencing		1.0	1.0	0.0	0.0	0.0	0.0	1.0	0.0	0.0	0.0	0.0	0.0	0.0	0.0	0.0	0.0	0.0	0.0	0.0	0.0
mir-24-1	407012	gene_synonym	H. sapiens	407012	H. sapiens	MIR24-1	microRNA 24-1	GO:1903782 regulation of sodium ion import across plasma membrane;GO:1903783 negative regulation of sodium ion import across plasma membrane;GO:1905151 negative regulation of voltage-gated sodium channel activity		1.0	0.0	1.0	1.0	1.0	0.0	0.0	0.0	0.0	0.0	1.0	0.0	0.0	0.0	0.0	0.0	0.0	1.0	0.0	1.0
mir-25	407014	gene_synonym	H. sapiens	407014	H. sapiens	MIR25	microRNA 25	GO:0010616 negative regulation of cardiac muscle adaptation;GO:1903243 negative regulation of cardiac muscle hypertrophy in response to stress;GO:0014745 negative regulation of muscle adaptation		1.0	1.0	0.0	0.0	0.0	0.0	1.0	0.0	0.0	1.0	0.0	0.0	0.0	0.0	0.0	0.0	1.0	0.0	0.0	0.0
mir-26a-2	407016	gene_synonym	H. sapiens	407016	H. sapiens	MIR26A2	microRNA 26a-2	GO:0035195 gene silencing by miRNA;GO:0035194 post-transcriptional gene silencing by RNA;GO:0016441 posttranscriptional gene silencing		1.0	1.0	0.0	0.0	0.0	1.0	0.0	1.0	0.0	0.0	0.0	0.0	0.0	0.0	0.0	0.0	0.0	0.0	0.0	0.0
mir-26b	407017	gene_synonym	H. sapiens	407017	H. sapiens	MIR26B	microRNA 26b	GO:1902949 positive regulation of tau-protein kinase activity;GO:1902947 regulation of tau-protein kinase activity;GO:0032688 negative regulation of interferon-beta production		1.0	1.0	0.0	1.0	0.0	1.0	0.0	0.0	0.0	0.0	0.0	0.0	0.0	0.0	0.0	0.0	0.0	0.0	0.0	0.0
mir-27a	407018	gene_synonym	H. sapiens	407018	H. sapiens	MIR27A	microRNA 27a	GO:1900130 regulation of lipid binding;GO:1900131 negative regulation of lipid binding;GO:1905598 negative regulation of low-density lipoprotein receptor activity		1.0	1.0	1.0	0.0	1.0	0.0	1.0	0.0	1.0	1.0	1.0	0.0	1.0	0.0	0.0	0.0	0.0	0.0	0.0	0.0
mir-300	723833	gene_synonym	M. musculus			None	None	None	None	nan	nan	nan	nan	nan	nan	nan	nan	nan	nan	nan	nan	nan	nan	nan	nan	nan	nan	nan	nan
mir-301a	407027	gene_synonym	H. sapiens	407027	H. sapiens	MIR301A	microRNA 301a	GO:1904707 positive regulation of vascular associated smooth muscle cell proliferation;GO:1904705 regulation of vascular associated smooth muscle cell proliferation;GO:0048661 positive regulation of smooth muscle cell proliferation		1.0	0.0	0.0	0.0	0.0	0.0	0.0	0.0	1.0	0.0	0.0	0.0	0.0	0.0	0.0	0.0	0.0	0.0	0.0	0.0
mir-301b	100126318	gene_synonym	H. sapiens	100126318	H. sapiens	MIR301B	microRNA 301b	GO:0042953 lipoprotein transport;GO:0044872 lipoprotein localization;GO:0090370 negative regulation of cholesterol efflux		1.0	0.0	0.0	0.0	0.0	0.0	0.0	0.0	0.0	0.0	1.0	0.0	1.0	0.0	0.0	0.0	0.0	0.0	0.0	0.0
mir-302a	407028	gene_synonym	H. sapiens	407028	H. sapiens	MIR302A	microRNA 302a	GO:0010983 positive regulation of high-density lipoprotein particle clearance;GO:0010982 regulation of high-density lipoprotein particle clearance;GO:0010986 positive regulation of lipoprotein particle clearance		1.0	0.0	0.0	0.0	0.0	0.0	0.0	1.0	0.0	0.0	1.0	0.0	1.0	0.0	0.0	0.0	0.0	0.0	0.0	0.0
mir-302b	442894	gene_synonym	H. sapiens	442894	H. sapiens	MIR302B	microRNA 302b	GO:0035195 gene silencing by miRNA;GO:0035194 post-transcriptional gene silencing by RNA;GO:0016441 posttranscriptional gene silencing		1.0	0.0	0.0	0.0	0.0	0.0	0.0	0.0	0.0	0.0	0.0	0.0	0.0	0.0	0.0	0.0	0.0	0.0	0.0	0.0
mir-302c	442895	gene_synonym	H. sapiens	442895	H. sapiens	MIR302C	microRNA 302c	GO:0032717 negative regulation of interleukin-8 production;GO:0032677 regulation of interleukin-8 production;GO:0001818 negative regulation of cytokine production		1.0	0.0	0.0	1.0	0.0	0.0	0.0	1.0	0.0	0.0	0.0	0.0	0.0	0.0	1.0	0.0	0.0	0.0	0.0	0.0
mir-302d	442896	gene_synonym	H. sapiens	442896	H. sapiens	MIR302D	microRNA 302d	GO:1904046 negative regulation of vascular endothelial growth factor production;GO:0032717 negative regulation of interleukin-8 production;GO:0010574 regulation of vascular endothelial growth factor production		1.0	0.0	0.0	1.0	0.0	0.0	0.0	1.0	0.0	0.0	0.0	0.0	0.0	0.0	1.0	0.0	0.0	0.0	0.0	0.0
mir-30b	407030	gene_synonym	H. sapiens	407030	H. sapiens	MIR30B	microRNA 30b	GO:0061886 negative regulation of mini excitatory postsynaptic potential;GO:0061884 regulation of mini excitatory postsynaptic potential;GO:1902951 negative regulation of dendritic spine maintenance		1.0	1.0	0.0	0.0	1.0	0.0	0.0	0.0	0.0	1.0	0.0	0.0	0.0	0.0	0.0	0.0	1.0	1.0	0.0	0.0
mir-30c-1	407031	gene_synonym	H. sapiens	407031	H. sapiens	MIR30C1	microRNA 30c-1	GO:1901507 negative regulation of acylglycerol transport;GO:1905884 negative regulation of triglyceride transport;GO:0110114 negative regulation of lipid transporter activity		1.0	1.0	0.0	0.0	1.0	0.0	0.0	0.0	0.0	1.0	1.0	0.0	1.0	0.0	0.0	0.0	0.0	1.0	0.0	1.0
mir-30d	407033	gene_synonym	H. sapiens	407033	H. sapiens	MIR30D	microRNA 30d	GO:1903817 negative regulation of voltage-gated potassium channel activity;GO:1901017 negative regulation of potassium ion transmembrane transporter activity;GO:1901380 negative regulation of potassium ion transmembrane transport		1.0	1.0	0.0	0.0	0.0	1.0	0.0	0.0	0.0	1.0	1.0	0.0	0.0	0.0	0.0	0.0	0.0	0.0	0.0	0.0
mir-30e	407034	gene_synonym	H. sapiens	407034	H. sapiens	MIR30E	microRNA 30e	GO:0140193 regulation of adenylate cyclase-inhibiting adrenergic receptor signaling pathway involved in heart process;GO:0071877 regulation of adenylate cyclase-inhibiting adrenergic receptor signaling pathway;GO:0055118 negative regulation of cardiac muscle contraction		1.0	1.0	0.0	0.0	1.0	1.0	0.0	0.0	0.0	1.0	1.0	0.0	0.0	0.0	0.0	0.0	1.0	1.0	0.0	1.0
mir-32	407036	gene_synonym	H. sapiens	407036	H. sapiens	MIR32	microRNA 32	GO:0016055 Wnt signaling pathway;GO:0198738 cell-cell signaling by wnt;GO:1905114 cell surface receptor signaling pathway involved in cell-cell signaling		1.0	1.0	0.0	0.0	0.0	0.0	0.0	0.0	0.0	0.0	0.0	0.0	0.0	0.0	0.0	1.0	0.0	0.0	0.0	0.0
mir-320	723838	gene_synonym	M. musculus			None	None	None	None	nan	nan	nan	nan	nan	nan	nan	nan	nan	nan	nan	nan	nan	nan	nan	nan	nan	nan	nan	nan
mir-324	442898	gene_synonym	H. sapiens	442898	H. sapiens	MIR324	microRNA 324	GO:1900017 positive regulation of cytokine production involved in inflammatory response;GO:0060291 long-term synaptic potentiation;GO:1900015 regulation of cytokine production involved in inflammatory response		1.0	1.0	0.0	0.0	0.0	0.0	0.0	0.0	0.0	0.0	0.0	0.0	0.0	0.0	1.0	0.0	0.0	0.0	0.0	0.0
mir-325						None	None	None	None	nan	nan	nan	nan	nan	nan	nan	nan	nan	nan	nan	nan	nan	nan	nan	nan	nan	nan	nan	nan
mir-326	442900	gene_synonym	H. sapiens	442900	H. sapiens	MIR326	microRNA 326	GO:0035195 gene silencing by miRNA;GO:0035194 post-transcriptional gene silencing by RNA;GO:0016441 posttranscriptional gene silencing		1.0	1.0	0.0	0.0	0.0	0.0	0.0	0.0	0.0	0.0	0.0	1.0	0.0	0.0	0.0	0.0	0.0	0.0	0.0	0.0
mir-328	442901	gene_synonym	H. sapiens	442901	H. sapiens	MIR328	microRNA 328	GO:1905001 negative regulation of membrane repolarization during atrial cardiac muscle cell action potential;GO:1905000 regulation of membrane repolarization during atrial cardiac muscle cell action potential;GO:1904878 negative regulation of calcium ion transmembrane transport via high voltage-gated calcium channel		1.0	0.0	0.0	0.0	0.0	0.0	0.0	0.0	0.0	0.0	1.0	0.0	0.0	0.0	0.0	0.0	1.0	0.0	0.0	0.0
mir-329b						None	None	None	None	nan	nan	nan	nan	nan	nan	nan	nan	nan	nan	nan	nan	nan	nan	nan	nan	nan	nan	nan	nan
mir-330	442902	gene_synonym	H. sapiens	442902	H. sapiens	MIR330	microRNA 330	GO:0035195 gene silencing by miRNA;GO:0035194 post-transcriptional gene silencing by RNA;GO:0016441 posttranscriptional gene silencing		1.0	1.0	0.0	0.0	0.0	0.0	0.0	0.0	0.0	0.0	0.0	0.0	0.0	0.0	0.0	0.0	0.0	0.0	0.0	0.0
mir-331	442903	gene_synonym	H. sapiens	442903	H. sapiens	MIR331	microRNA 331	GO:0035195 gene silencing by miRNA;GO:0035194 post-transcriptional gene silencing by RNA;GO:0016441 posttranscriptional gene silencing		1.0	1.0	0.0	0.0	0.0	0.0	0.0	0.0	0.0	0.0	0.0	0.0	0.0	0.0	0.0	0.0	0.0	0.0	0.0	0.0
mir-338	442906	gene_synonym	H. sapiens	442906	H. sapiens	MIR338	microRNA 338	GO:1900016 negative regulation of cytokine production involved in inflammatory response;GO:0032715 negative regulation of interleukin-6 production;GO:1900015 regulation of cytokine production involved in inflammatory response		1.0	0.0	0.0	1.0	1.0	1.0	0.0	0.0	0.0	0.0	0.0	0.0	0.0	0.0	1.0	1.0	0.0	0.0	0.0	0.0
mir-33a	407039	gene_synonym	H. sapiens	407039	H. sapiens	MIR33A	microRNA 33a	GO:0120190 negative regulation of bile acid secretion;GO:1903063 negative regulation of reverse cholesterol transport;GO:0070858 negative regulation of bile acid biosynthetic process		1.0	0.0	0.0	0.0	0.0	0.0	0.0	0.0	0.0	0.0	1.0	0.0	1.0	0.0	0.0	0.0	0.0	0.0	0.0	0.0
mir-33b	693120	gene_synonym	H. sapiens	693120	H. sapiens	MIR33B	microRNA 33b	GO:0010983 positive regulation of high-density lipoprotein particle clearance;GO:0010982 regulation of high-density lipoprotein particle clearance;GO:0010986 positive regulation of lipoprotein particle clearance		1.0	0.0	0.0	0.0	0.0	0.0	0.0	0.0	0.0	0.0	1.0	1.0	1.0	0.0	0.0	0.0	0.0	0.0	0.0	0.0
mir-340	442908	gene_synonym	H. sapiens	442908	H. sapiens	MIR340	microRNA 340	GO:0035195 gene silencing by miRNA;GO:0035194 post-transcriptional gene silencing by RNA;GO:0016441 posttranscriptional gene silencing		1.0	0.0	0.0	0.0	0.0	0.0	0.0	0.0	0.0	0.0	0.0	0.0	0.0	0.0	0.0	0.0	0.0	0.0	0.0	0.0
mir-342						None	None	None	None	nan	nan	nan	nan	nan	nan	nan	nan	nan	nan	nan	nan	nan	nan	nan	nan	nan	nan	nan	nan
mir-345	442910	gene_synonym	H. sapiens	442910	H. sapiens	MIR345	microRNA 345	GO:0035278 miRNA-mediated gene silencing by inhibition of translation;GO:0040033 RNA-mediated gene silencing by inhibition of translation;GO:0017148 negative regulation of translation		1.0	1.0	1.0	0.0	0.0	0.0	0.0	0.0	0.0	0.0	0.0	0.0	0.0	0.0	0.0	0.0	0.0	0.0	0.0	0.0
mir-346	442911	gene_synonym	H. sapiens	442911	H. sapiens	MIR346	microRNA 346	GO:0045974 regulation of translation, ncRNA-mediated;GO:0045975 positive regulation of translation, ncRNA-mediated;GO:1905241 positive regulation of canonical Wnt signaling pathway involved in osteoblast differentiation		1.0	0.0	1.0	0.0	0.0	0.0	0.0	0.0	0.0	0.0	0.0	0.0	0.0	0.0	0.0	0.0	0.0	0.0	0.0	0.0
mir-34a	407040	gene_synonym	H. sapiens	407040	H. sapiens	MIR34A	microRNA 34a	GO:0110058 positive regulation of blood vessel endothelial cell differentiation;GO:0110114 negative regulation of lipid transporter activity;GO:0110057 regulation of blood vessel endothelial cell differentiation		1.0	1.0	0.0	1.0	1.0	0.0	0.0	0.0	1.0	0.0	1.0	0.0	1.0	0.0	0.0	1.0	1.0	1.0	1.0	1.0
mir-34b	407041	gene_synonym	H. sapiens	407041	H. sapiens	MIR34B	microRNA 34b	GO:0010615 positive regulation of cardiac muscle adaptation;GO:1903244 positive regulation of cardiac muscle hypertrophy in response to stress;GO:1905699 regulation of xenobiotic detoxification by transmembrane export across the plasma membrane		1.0	1.0	0.0	0.0	1.0	1.0	1.0	0.0	0.0	0.0	1.0	1.0	0.0	0.0	0.0	1.0	1.0	1.0	1.0	0.0
mir-361	494323	gene_synonym	H. sapiens	494323	H. sapiens	MIR361	microRNA 361	GO:1903588 negative regulation of blood vessel endothelial cell proliferation involved in sprouting angiogenesis;GO:1904046 negative regulation of vascular endothelial growth factor production;GO:1902430 negative regulation of amyloid-beta formation		1.0	0.0	1.0	1.0	1.0	0.0	0.0	0.0	0.0	0.0	0.0	0.0	0.0	0.0	0.0	0.0	0.0	0.0	0.0	0.0
mir-362	574030	gene_synonym	H. sapiens	574030	H. sapiens	MIR362	microRNA 362	GO:1904753 negative regulation of vascular associated smooth muscle cell migration;GO:0014912 negative regulation of smooth muscle cell migration;GO:1904706 negative regulation of vascular associated smooth muscle cell proliferation		1.0	0.0	0.0	0.0	1.0	0.0	0.0	0.0	1.0	0.0	0.0	0.0	0.0	0.0	0.0	0.0	0.0	0.0	0.0	0.0
mir-363	574031	gene_synonym	H. sapiens	574031	H. sapiens	MIR363	microRNA 363	GO:0035195 gene silencing by miRNA;GO:0035194 post-transcriptional gene silencing by RNA;GO:0016441 posttranscriptional gene silencing		1.0	1.0	0.0	0.0	0.0	1.0	0.0	0.0	0.0	0.0	0.0	0.0	0.0	0.0	0.0	0.0	0.0	0.0	0.0	0.0
mir-365-1	723899	gene_synonym	M. musculus			None	None	None	None	nan	nan	nan	nan	nan	nan	nan	nan	nan	nan	nan	nan	nan	nan	nan	nan	nan	nan	nan	nan
mir-365-2	723853	gene_synonym	M. musculus			None	None	None	None	nan	nan	nan	nan	nan	nan	nan	nan	nan	nan	nan	nan	nan	nan	nan	nan	nan	nan	nan	nan
mir-367	723911	gene_synonym	M. musculus			None	None	None	None	nan	nan	nan	nan	nan	nan	nan	nan	nan	nan	nan	nan	nan	nan	nan	nan	nan	nan	nan	nan
mir-370	442915	gene_synonym	H. sapiens	442915	H. sapiens	MIR370	microRNA 370	GO:0007569 cell aging;GO:1990830 cellular response to leukemia inhibitory factor;GO:1990823 response to leukemia inhibitory factor		1.0	0.0	0.0	0.0	0.0	1.0	0.0	0.0	0.0	0.0	0.0	0.0	0.0	0.0	0.0	0.0	0.0	0.0	0.0	0.0
mir-371						None	None	None	None	nan	nan	nan	nan	nan	nan	nan	nan	nan	nan	nan	nan	nan	nan	nan	nan	nan	nan	nan	nan
mir-374a	442919	gene_synonym	H. sapiens	442919	H. sapiens	MIR374A	microRNA 374a	GO:0060354 negative regulation of cell adhesion molecule production;GO:0060353 regulation of cell adhesion molecule production;GO:0035195 gene silencing by miRNA		1.0	0.0	0.0	0.0	0.0	0.0	0.0	0.0	0.0	0.0	0.0	0.0	0.0	0.0	0.0	0.0	0.0	0.0	0.0	0.0
mir-374b	100126317	gene_synonym	H. sapiens	100126317	H. sapiens	MIR374B	microRNA 374b	GO:0035195 gene silencing by miRNA;GO:0035194 post-transcriptional gene silencing by RNA;GO:0016441 posttranscriptional gene silencing		1.0	0.0	0.0	0.0	0.0	0.0	1.0	0.0	0.0	0.0	0.0	0.0	0.0	0.0	0.0	0.0	0.0	0.0	0.0	0.0
mir-375	494324	gene_synonym	H. sapiens	494324	H. sapiens	MIR375	microRNA 375	GO:2000353 positive regulation of endothelial cell apoptotic process;GO:1903671 negative regulation of sprouting angiogenesis;GO:1904037 positive regulation of epithelial cell apoptotic process		1.0	1.0	0.0	0.0	1.0	1.0	0.0	0.0	0.0	0.0	0.0	1.0	0.0	0.0	0.0	0.0	0.0	1.0	1.0	0.0
mir-376b	574435	gene_synonym	H. sapiens	574435	H. sapiens	MIR376B	microRNA 376b	GO:0035195 gene silencing by miRNA;GO:0035194 post-transcriptional gene silencing by RNA;GO:0016441 posttranscriptional gene silencing		1.0	0.0	0.0	0.0	0.0	0.0	0.0	0.0	0.0	0.0	0.0	0.0	0.0	0.0	0.0	0.0	0.0	0.0	0.0	0.0
mir-376c	442913	gene_synonym	H. sapiens	442913	H. sapiens	MIR376C	microRNA 376c	GO:0035195 gene silencing by miRNA;GO:0035194 post-transcriptional gene silencing by RNA;GO:0016441 posttranscriptional gene silencing		1.0	0.0	0.0	0.0	0.0	0.0	0.0	0.0	0.0	0.0	0.0	0.0	0.0	0.0	0.0	0.0	0.0	0.0	0.0	0.0
mir-378						None	None	None	None	nan	nan	nan	nan	nan	nan	nan	nan	nan	nan	nan	nan	nan	nan	nan	nan	nan	nan	nan	nan
mir-381	494330	gene_synonym	H. sapiens	494330	H. sapiens	MIR381	microRNA 381	GO:0035195 gene silencing by miRNA;GO:0035194 post-transcriptional gene silencing by RNA;GO:0016441 posttranscriptional gene silencing		1.0	0.0	0.0	0.0	0.0	0.0	0.0	0.0	0.0	0.0	0.0	1.0	0.0	0.0	0.0	0.0	0.0	0.0	0.0	0.0
mir-424	494336	gene_synonym	H. sapiens	494336	H. sapiens	MIR424	microRNA 424	GO:0106128 negative regulation of store-operated calcium entry;GO:1904857 regulation of endothelial cell chemotaxis to vascular endothelial growth factor;GO:1904858 negative regulation of endothelial cell chemotaxis to vascular endothelial growth factor		1.0	0.0	0.0	1.0	1.0	0.0	0.0	0.0	1.0	0.0	1.0	0.0	0.0	0.0	0.0	0.0	0.0	0.0	1.0	0.0
mir-425	494337	gene_synonym	H. sapiens	494337	H. sapiens	MIR425	microRNA 425	GO:0035195 gene silencing by miRNA;GO:0035194 post-transcriptional gene silencing by RNA;GO:0016441 posttranscriptional gene silencing		1.0	0.0	0.0	0.0	0.0	0.0	0.0	0.0	0.0	0.0	0.0	0.0	0.0	0.0	0.0	0.0	0.0	0.0	0.0	0.0
mir-429	554210	gene_synonym	H. sapiens	554210	H. sapiens	MIR429	microRNA 429	GO:0035195 gene silencing by miRNA;GO:0035194 post-transcriptional gene silencing by RNA;GO:0016441 posttranscriptional gene silencing		1.0	0.0	0.0	0.0	0.0	0.0	0.0	0.0	0.0	1.0	0.0	0.0	0.0	0.0	0.0	0.0	0.0	0.0	0.0	0.0
mir-432	574451	gene_synonym	H. sapiens	574451	H. sapiens	MIR432	microRNA 432	GO:0035195 gene silencing by miRNA;GO:0035194 post-transcriptional gene silencing by RNA;GO:0016441 posttranscriptional gene silencing		1.0	0.0	0.0	0.0	0.0	0.0	0.0	0.0	0.0	0.0	0.0	0.0	0.0	0.0	0.0	0.0	0.0	0.0	0.0	0.0
mir-448	723914	gene_synonym	M. musculus			None	None	None	None	nan	nan	nan	nan	nan	nan	nan	nan	nan	nan	nan	nan	nan	nan	nan	nan	nan	nan	nan	nan
mir-449a	554213	gene_synonym	H. sapiens	554213	H. sapiens	MIR449A	microRNA 449a	GO:0014067 negative regulation of phosphatidylinositol 3-kinase signaling;GO:0051898 negative regulation of protein kinase B signaling;GO:0014066 regulation of phosphatidylinositol 3-kinase signaling		1.0	1.0	0.0	0.0	1.0	0.0	1.0	0.0	0.0	0.0	0.0	0.0	0.0	0.0	0.0	0.0	0.0	0.0	1.0	0.0
mir-450a						None	None	None	None	nan	nan	nan	nan	nan	nan	nan	nan	nan	nan	nan	nan	nan	nan	nan	nan	nan	nan	nan	nan
mir-451						None	None	None	None	nan	nan	nan	nan	nan	nan	nan	nan	nan	nan	nan	nan	nan	nan	nan	nan	nan	nan	nan	nan
mir-452	574412	gene_synonym	H. sapiens	574412	H. sapiens	MIR452	microRNA 452	GO:0035195 gene silencing by miRNA;GO:0035194 post-transcriptional gene silencing by RNA;GO:0016441 posttranscriptional gene silencing		1.0	0.0	0.0	0.0	0.0	0.0	0.0	0.0	0.0	0.0	0.0	0.0	0.0	0.0	0.0	0.0	0.0	0.0	0.0	0.0
mir-454	768216	gene_synonym	H. sapiens	768216	H. sapiens	MIR454	microRNA 454	GO:0035195 gene silencing by miRNA;GO:0035194 post-transcriptional gene silencing by RNA;GO:0016441 posttranscriptional gene silencing		1.0	0.0	0.0	0.0	0.0	0.0	0.0	0.0	0.0	0.0	0.0	0.0	0.0	0.0	0.0	0.0	0.0	0.0	0.0	0.0
mir-483	619552	gene_synonym	H. sapiens	619552	H. sapiens	MIR483	microRNA 483	GO:1903588 negative regulation of blood vessel endothelial cell proliferation involved in sprouting angiogenesis;GO:0090051 negative regulation of cell migration involved in sprouting angiogenesis;GO:1903587 regulation of blood vessel endothelial cell proliferation involved in sprouting angiogenesis		1.0	1.0	1.0	0.0	1.0	0.0	0.0	0.0	0.0	0.0	0.0	0.0	0.0	0.0	0.0	0.0	0.0	0.0	0.0	1.0
mir-487a	619555	gene_synonym	H. sapiens	619555	H. sapiens	MIR487A	microRNA 487a	GO:0035195 gene silencing by miRNA;GO:0035194 post-transcriptional gene silencing by RNA;GO:0016441 posttranscriptional gene silencing		1.0	0.0	0.0	0.0	0.0	0.0	0.0	0.0	0.0	0.0	0.0	0.0	0.0	0.0	0.0	0.0	0.0	0.0	0.0	0.0
mir-488	574441	gene_synonym	H. sapiens	574441	H. sapiens	MIR488	microRNA 488	GO:0032717 negative regulation of interleukin-8 production;GO:0032691 negative regulation of interleukin-1 beta production;GO:0032692 negative regulation of interleukin-1 production		1.0	0.0	0.0	1.0	0.0	0.0	0.0	0.0	0.0	0.0	0.0	1.0	0.0	0.0	1.0	0.0	0.0	0.0	0.0	0.0
mir-489	574442	gene_synonym	H. sapiens	574442	H. sapiens	MIR489	microRNA 489	GO:0035195 gene silencing by miRNA;GO:0035194 post-transcriptional gene silencing by RNA;GO:0016441 posttranscriptional gene silencing		1.0	0.0	0.0	0.0	0.0	0.0	0.0	0.0	0.0	0.0	0.0	0.0	0.0	0.0	0.0	0.0	0.0	0.0	0.0	0.0
mir-490	574443	gene_synonym	H. sapiens	574443	H. sapiens	MIR490	microRNA 490	GO:0035195 gene silencing by miRNA;GO:0035194 post-transcriptional gene silencing by RNA;GO:0016441 posttranscriptional gene silencing		1.0	0.0	0.0	0.0	0.0	0.0	0.0	0.0	0.0	0.0	0.0	0.0	0.0	0.0	0.0	0.0	0.0	0.0	0.0	0.0
mir-493	574450	gene_synonym	H. sapiens	574450	H. sapiens	MIR493	microRNA 493	GO:0030336 negative regulation of cell migration;GO:2000146 negative regulation of cell motility;GO:0051271 negative regulation of cellular component movement		1.0	0.0	0.0	0.0	1.0	0.0	0.0	0.0	0.0	0.0	0.0	0.0	0.0	0.0	0.0	0.0	0.0	0.0	0.0	0.0
mir-494	574452	gene_synonym	H. sapiens	574452	H. sapiens	MIR494	microRNA 494	GO:1905652 negative regulation of artery morphogenesis;GO:1905651 regulation of artery morphogenesis;GO:1903588 negative regulation of blood vessel endothelial cell proliferation involved in sprouting angiogenesis		1.0	1.0	0.0	0.0	1.0	0.0	0.0	0.0	0.0	0.0	0.0	0.0	0.0	0.0	0.0	0.0	0.0	0.0	0.0	0.0
mir-496	574454	gene_synonym	H. sapiens	574454	H. sapiens	MIR496	microRNA 496	GO:0035195 gene silencing by miRNA;GO:0035194 post-transcriptional gene silencing by RNA;GO:0016441 posttranscriptional gene silencing		1.0	0.0	0.0	0.0	0.0	0.0	0.0	0.0	0.0	0.0	0.0	0.0	0.0	0.0	0.0	0.0	0.0	0.0	0.0	0.0
mir-497	574456	gene_synonym	H. sapiens	574456	H. sapiens	MIR497	microRNA 497	GO:1903588 negative regulation of blood vessel endothelial cell proliferation involved in sprouting angiogenesis;GO:0090051 negative regulation of cell migration involved in sprouting angiogenesis;GO:1903587 regulation of blood vessel endothelial cell proliferation involved in sprouting angiogenesis		1.0	0.0	0.0	0.0	1.0	1.0	0.0	0.0	0.0	0.0	0.0	0.0	0.0	0.0	0.0	0.0	0.0	0.0	1.0	0.0
mir-500	723974	gene_synonym	M. musculus			None	None	None	None	nan	nan	nan	nan	nan	nan	nan	nan	nan	nan	nan	nan	nan	nan	nan	nan	nan	nan	nan	nan
mir-503	574506	gene_synonym	H. sapiens	574506	H. sapiens	MIR503	microRNA 503	GO:0070317 negative regulation of G0 to G1 transition;GO:0070316 regulation of G0 to G1 transition;GO:1903589 positive regulation of blood vessel endothelial cell proliferation involved in sprouting angiogenesis		1.0	0.0	1.0	0.0	1.0	1.0	1.0	0.0	1.0	0.0	0.0	0.0	0.0	0.0	0.0	0.0	0.0	0.0	1.0	0.0
mir-504	574507	gene_synonym	H. sapiens	574507	H. sapiens	MIR504	microRNA 504	GO:1904046 negative regulation of vascular endothelial growth factor production;GO:0010574 regulation of vascular endothelial growth factor production;GO:0001818 negative regulation of cytokine production		1.0	0.0	0.0	1.0	0.0	0.0	0.0	0.0	0.0	0.0	0.0	0.0	0.0	0.0	0.0	0.0	0.0	0.0	0.0	0.0
mir-505	574508	gene_synonym	H. sapiens	574508	H. sapiens	MIR505	microRNA 505	GO:0043537 negative regulation of blood vessel endothelial cell migration;GO:0010596 negative regulation of endothelial cell migration;GO:0010633 negative regulation of epithelial cell migration		1.0	0.0	0.0	0.0	1.0	0.0	0.0	0.0	0.0	0.0	0.0	0.0	0.0	0.0	0.0	0.0	0.0	0.0	0.0	0.0
mir-514						None	None	None	None	nan	nan	nan	nan	nan	nan	nan	nan	nan	nan	nan	nan	nan	nan	nan	nan	nan	nan	nan	nan
mir-532	693124	gene_synonym	H. sapiens	693124	H. sapiens	MIR532	microRNA 532	GO:0035195 gene silencing by miRNA;GO:0035194 post-transcriptional gene silencing by RNA;GO:0016441 posttranscriptional gene silencing		1.0	0.0	0.0	0.0	0.0	0.0	0.0	0.0	0.0	1.0	0.0	0.0	0.0	0.0	0.0	0.0	0.0	0.0	0.0	0.0
mir-539	664612	gene_synonym	H. sapiens	664612	H. sapiens	MIR539	microRNA 539	GO:0035195 gene silencing by miRNA;GO:0035194 post-transcriptional gene silencing by RNA;GO:0016441 posttranscriptional gene silencing		1.0	0.0	0.0	0.0	0.0	0.0	0.0	0.0	0.0	0.0	0.0	0.0	0.0	0.0	0.0	0.0	0.0	0.0	0.0	0.0
mir-544						None	None	None	None	nan	nan	nan	nan	nan	nan	nan	nan	nan	nan	nan	nan	nan	nan	nan	nan	nan	nan	nan	nan
mir-545	664614	gene_synonym	H. sapiens	664614	H. sapiens	MIR545	microRNA 545			0.0	0.0	0.0	0.0	0.0	0.0	0.0	0.0	0.0	0.0	0.0	0.0	0.0	0.0	0.0	0.0	0.0	0.0	0.0	0.0
mir-551a	693135	gene_synonym	H. sapiens	693135	H. sapiens	MIR551A	microRNA 551a	GO:0035195 gene silencing by miRNA;GO:0035194 post-transcriptional gene silencing by RNA;GO:0016441 posttranscriptional gene silencing		1.0	0.0	0.0	0.0	0.0	0.0	0.0	0.0	0.0	0.0	0.0	0.0	0.0	0.0	0.0	0.0	0.0	0.0	0.0	0.0
mir-551b	693136	gene_synonym	H. sapiens	693136	H. sapiens	MIR551B	microRNA 551b	GO:0035195 gene silencing by miRNA;GO:0035194 post-transcriptional gene silencing by RNA;GO:0016441 posttranscriptional gene silencing		1.0	0.0	0.0	0.0	0.0	0.0	0.0	0.0	0.0	0.0	0.0	0.0	0.0	0.0	0.0	0.0	0.0	0.0	0.0	0.0
mir-568						None	None	None	None	nan	nan	nan	nan	nan	nan	nan	nan	nan	nan	nan	nan	nan	nan	nan	nan	nan	nan	nan	nan
mir-574	693159	gene_synonym	H. sapiens	693159	H. sapiens	MIR574	microRNA 574	GO:0035195 gene silencing by miRNA;GO:0035194 post-transcriptional gene silencing by RNA;GO:0016441 posttranscriptional gene silencing		1.0	0.0	0.0	0.0	0.0	0.0	0.0	0.0	0.0	0.0	0.0	0.0	0.0	0.0	0.0	0.0	0.0	0.0	0.0	0.0
mir-578						None	None	None	None	nan	nan	nan	nan	nan	nan	nan	nan	nan	nan	nan	nan	nan	nan	nan	nan	nan	nan	nan	nan
mir-582	100124489	gene_synonym	M. musculus			None	None	None	None	nan	nan	nan	nan	nan	nan	nan	nan	nan	nan	nan	nan	nan	nan	nan	nan	nan	nan	nan	nan
mir-589	693174	gene_synonym	H. sapiens	693174	H. sapiens	MIR589	microRNA 589	GO:0035195 gene silencing by miRNA;GO:0035194 post-transcriptional gene silencing by RNA;GO:0016441 posttranscriptional gene silencing		1.0	0.0	0.0	0.0	0.0	1.0	0.0	0.0	0.0	1.0	0.0	0.0	0.0	0.0	0.0	0.0	0.0	0.0	0.0	0.0
mir-592	693177	gene_synonym	H. sapiens	693177	H. sapiens	MIR592	microRNA 592	GO:0035195 gene silencing by miRNA;GO:0035194 post-transcriptional gene silencing by RNA;GO:0016441 posttranscriptional gene silencing		1.0	0.0	0.0	0.0	0.0	0.0	0.0	0.0	0.0	0.0	0.0	0.0	0.0	0.0	0.0	0.0	0.0	0.0	0.0	0.0
mir-599						None	None	None	None	nan	nan	nan	nan	nan	nan	nan	nan	nan	nan	nan	nan	nan	nan	nan	nan	nan	nan	nan	nan
mir-615	693200	gene_synonym	H. sapiens	693200	H. sapiens	MIR615	microRNA 615	GO:0035195 gene silencing by miRNA;GO:0035194 post-transcriptional gene silencing by RNA;GO:0016441 posttranscriptional gene silencing		1.0	1.0	0.0	0.0	0.0	0.0	0.0	0.0	0.0	0.0	0.0	0.0	0.0	0.0	0.0	0.0	0.0	0.0	0.0	0.0
mir-628	693213	gene_synonym	H. sapiens	693213	H. sapiens	MIR628	microRNA 628	GO:0035195 gene silencing by miRNA;GO:0035194 post-transcriptional gene silencing by RNA;GO:0016441 posttranscriptional gene silencing		1.0	0.0	0.0	0.0	0.0	0.0	0.0	0.0	0.0	0.0	0.0	0.0	0.0	0.0	0.0	0.0	0.0	0.0	0.0	0.0
mir-631						None	None	None	None	nan	nan	nan	nan	nan	nan	nan	nan	nan	nan	nan	nan	nan	nan	nan	nan	nan	nan	nan	nan
mir-632						None	None	None	None	nan	nan	nan	nan	nan	nan	nan	nan	nan	nan	nan	nan	nan	nan	nan	nan	nan	nan	nan	nan
mir-652						None	None	None	None	nan	nan	nan	nan	nan	nan	nan	nan	nan	nan	nan	nan	nan	nan	nan	nan	nan	nan	nan	nan
mir-653	724023	gene_synonym	H. sapiens	724023	H. sapiens	MIR653	microRNA 653	GO:0035195 gene silencing by miRNA;GO:0035194 post-transcriptional gene silencing by RNA;GO:0016441 posttranscriptional gene silencing		1.0	0.0	0.0	0.0	0.0	0.0	0.0	0.0	0.0	0.0	0.0	0.0	0.0	0.0	0.0	0.0	0.0	0.0	0.0	0.0
mir-665	100126315	gene_synonym	H. sapiens	100126315	H. sapiens	MIR665	microRNA 665	GO:1904753 negative regulation of vascular associated smooth muscle cell migration;GO:0014912 negative regulation of smooth muscle cell migration;GO:1904706 negative regulation of vascular associated smooth muscle cell proliferation		1.0	0.0	0.0	0.0	1.0	0.0	0.0	0.0	1.0	0.0	0.0	0.0	0.0	0.0	0.0	0.0	0.0	0.0	0.0	0.0
mir-708						None	None	None	None	nan	nan	nan	nan	nan	nan	nan	nan	nan	nan	nan	nan	nan	nan	nan	nan	nan	nan	nan	nan
mir-718	751533	gene_synonym	M. musculus			None	None	None	None	nan	nan	nan	nan	nan	nan	nan	nan	nan	nan	nan	nan	nan	nan	nan	nan	nan	nan	nan	nan
mir-7-3	407045	gene_synonym	H. sapiens	407045	H. sapiens	MIR7-3	microRNA 7-3	GO:0035195 gene silencing by miRNA;GO:0035194 post-transcriptional gene silencing by RNA;GO:0016441 posttranscriptional gene silencing		1.0	1.0	0.0	0.0	0.0	0.0	0.0	0.0	0.0	0.0	0.0	0.0	0.0	0.0	0.0	0.0	0.0	0.0	0.0	0.0
mir-758	768212	gene_synonym	H. sapiens	768212	H. sapiens	MIR758	microRNA 758	GO:0090370 negative regulation of cholesterol efflux;GO:0071404 cellular response to low-density lipoprotein particle stimulus;GO:0032372 negative regulation of sterol transport		1.0	0.0	0.0	0.0	0.0	0.0	0.0	0.0	0.0	0.0	1.0	0.0	1.0	1.0	0.0	0.0	0.0	0.0	0.0	0.0
mir-759	791080	gene_synonym	M. musculus			None	None	None	None	nan	nan	nan	nan	nan	nan	nan	nan	nan	nan	nan	nan	nan	nan	nan	nan	nan	nan	nan	nan
mir-761	791075	gene_synonym	M. musculus			None	None	None	None	nan	nan	nan	nan	nan	nan	nan	nan	nan	nan	nan	nan	nan	nan	nan	nan	nan	nan	nan	nan
mir-764	791081	gene_synonym	M. musculus			None	None	None	None	nan	nan	nan	nan	nan	nan	nan	nan	nan	nan	nan	nan	nan	nan	nan	nan	nan	nan	nan	nan
mir-802	791074	gene_synonym	M. musculus			None	None	None	None	nan	nan	nan	nan	nan	nan	nan	nan	nan	nan	nan	nan	nan	nan	nan	nan	nan	nan	nan	nan
mir-872						None	None	None	None	nan	nan	nan	nan	nan	nan	nan	nan	nan	nan	nan	nan	nan	nan	nan	nan	nan	nan	nan	nan
mir-874	100126343	gene_synonym	H. sapiens	100126343	H. sapiens	MIR874	microRNA 874	GO:0035195 gene silencing by miRNA;GO:0035194 post-transcriptional gene silencing by RNA;GO:0016441 posttranscriptional gene silencing		1.0	0.0	0.0	0.0	0.0	0.0	0.0	0.0	0.0	0.0	0.0	1.0	0.0	0.0	0.0	0.0	0.0	0.0	0.0	0.0
mir-875	100124469	gene_synonym	M. musculus			None	None	None	None	nan	nan	nan	nan	nan	nan	nan	nan	nan	nan	nan	nan	nan	nan	nan	nan	nan	nan	nan	nan
mir-876	100126310	gene_synonym	H. sapiens	100126310	H. sapiens	MIR876	microRNA 876	GO:0035195 gene silencing by miRNA;GO:0035194 post-transcriptional gene silencing by RNA;GO:0016441 posttranscriptional gene silencing		1.0	0.0	0.0	0.0	0.0	0.0	0.0	0.0	0.0	0.0	0.0	0.0	0.0	0.0	0.0	0.0	0.0	0.0	0.0	0.0
mir-885	100126334	gene_synonym	H. sapiens	100126334	H. sapiens	MIR885	microRNA 885	GO:0035195 gene silencing by miRNA;GO:0035194 post-transcriptional gene silencing by RNA;GO:0016441 posttranscriptional gene silencing		1.0	0.0	0.0	0.0	0.0	0.0	0.0	0.0	0.0	0.0	0.0	0.0	0.0	0.0	0.0	1.0	0.0	0.0	0.0	0.0
mir-92a-2	407049	gene_synonym	H. sapiens	407049	H. sapiens	MIR92A2	microRNA 92a-2	GO:0035195 gene silencing by miRNA;GO:0035194 post-transcriptional gene silencing by RNA;GO:0016441 posttranscriptional gene silencing		1.0	1.0	0.0	0.0	0.0	1.0	0.0	0.0	0.0	0.0	0.0	0.0	0.0	0.0	0.0	0.0	0.0	0.0	0.0	0.0
mir-92b	693235	gene_synonym	H. sapiens	693235	H. sapiens	MIR92B	microRNA 92b	GO:2001045 negative regulation of integrin-mediated signaling pathway;GO:2001044 regulation of integrin-mediated signaling pathway;GO:0030336 negative regulation of cell migration		1.0	0.0	0.0	0.0	1.0	0.0	0.0	0.0	0.0	0.0	0.0	0.0	0.0	0.0	0.0	0.0	0.0	0.0	1.0	0.0
mir-93	407050	gene_synonym	H. sapiens	407050	H. sapiens	MIR93	microRNA 93	GO:1901386 negative regulation of voltage-gated calcium channel activity;GO:1904046 negative regulation of vascular endothelial growth factor production;GO:0010880 regulation of release of sequestered calcium ion into cytosol by sarcoplasmic reticulum		1.0	0.0	0.0	1.0	1.0	0.0	1.0	0.0	0.0	0.0	1.0	0.0	0.0	0.0	1.0	0.0	0.0	0.0	0.0	0.0
mir-95	407052	gene_synonym	H. sapiens	407052	H. sapiens	MIR95	microRNA 95			0.0	0.0	0.0	0.0	0.0	0.0	0.0	0.0	0.0	0.0	0.0	1.0	0.0	0.0	0.0	0.0	0.0	0.0	0.0	0.0
mir-96	407053	gene_synonym	H. sapiens	407053	H. sapiens	MIR96	microRNA 96	GO:0045542 positive regulation of cholesterol biosynthetic process;GO:0106120 positive regulation of sterol biosynthetic process;GO:0090205 positive regulation of cholesterol metabolic process		1.0	1.0	1.0	0.0	1.0	0.0	0.0	0.0	1.0	0.0	0.0	0.0	0.0	0.0	0.0	0.0	0.0	0.0	0.0	0.0
mir-98	407054	gene_synonym	H. sapiens	407054	H. sapiens	MIR98	microRNA 98	GO:0010716 negative regulation of extracellular matrix disassembly;GO:0070104 negative regulation of interleukin-6-mediated signaling pathway;GO:0070103 regulation of interleukin-6-mediated signaling pathway		1.0	0.0	1.0	1.0	1.0	0.0	0.0	0.0	0.0	0.0	0.0	0.0	0.0	0.0	1.0	0.0	0.0	0.0	0.0	1.0
mir-99a-1						None	None	None	None	nan	nan	nan	nan	nan	nan	nan	nan	nan	nan	nan	nan	nan	nan	nan	nan	nan	nan	nan	nan
mir-99a-2						None	None	None	None	nan	nan	nan	nan	nan	nan	nan	nan	nan	nan	nan	nan	nan	nan	nan	nan	nan	nan	nan	nan
mir-99b	407056	gene_synonym	H. sapiens	407056	H. sapiens	MIR99B	microRNA 99b	GO:0045603 positive regulation of endothelial cell differentiation;GO:0045429 positive regulation of nitric oxide biosynthetic process;GO:1904407 positive regulation of nitric oxide metabolic process		1.0	0.0	0.0	0.0	1.0	0.0	0.0	0.0	0.0	0.0	0.0	0.0	0.0	0.0	0.0	0.0	0.0	0.0	0.0	0.0

## Sheet: Enrichment
GroupID	Category	Term	Description	LogP	Log(q-value)	InTerm_InList	Genes	Symbols
1_Summary	GO Biological Processes	GO:0035195	gene silencing by miRNA	-100	-96.3857	146/615	406881,406882,406899,406900,406903,406904,406908,406909,406918,406919,406920,406924,406925,406931,406933,406935,406936,406937,406938,406941,406942,406947,406949,406951,406953,406954,406955,406958,406960,406963,406964,406965,406967,406968,406971,406972,406981,406982,406983,406984,406985,406986,406988,406989,406992,406993,406994,406995,406996,406997,406998,406999,407000,407001,407007,407008,407011,…	MIRLET7A1,MIRLET7A2,MIR106A,MIR106B,MIR10B,MIR1-1,MIR124-2,MIR124-3,MIR129-2,MIR130A,MIR130B,MIR134,MIR135A1,MIR139,MIR141,MIR143,MIR144,MIR145,MIR146A,MIR149,MIR150,MIR155,MIR15B,MIR16-2,MIR18A,MIR181A2,MIR181B1,MIR182,MIR184,MIR187,MIR188,MIR190A,MIR192,MIR193A,MIR195,MIR196A1,MIR19B2,MIR20A,MIR200A,MIR200B,MIR200C,MIR203A,MIR205,MIR206,MIR210,MIR211,MIR212,MIR181A1,MIR214,MIR215,MIR216A,MIR217…
1_Member	GO Biological Processes	GO:0035195	gene silencing by miRNA	-100	-96.3857	146/615	406881,406882,406899,406900,406903,406904,406908,406909,406918,406919,406920,406924,406925,406931,406933,406935,406936,406937,406938,406941,406942,406947,406949,406951,406953,406954,406955,406958,406960,406963,406964,406965,406967,406968,406971,406972,406981,406982,406983,406984,406985,406986,406988,406989,406992,406993,406994,406995,406996,406997,406998,406999,407000,407001,407007,407008,407011,…	MIRLET7A1,MIRLET7A2,MIR106A,MIR106B,MIR10B,MIR1-1,MIR124-2,MIR124-3,MIR129-2,MIR130A,MIR130B,MIR134,MIR135A1,MIR139,MIR141,MIR143,MIR144,MIR145,MIR146A,MIR149,MIR150,MIR155,MIR15B,MIR16-2,MIR18A,MIR181A2,MIR181B1,MIR182,MIR184,MIR187,MIR188,MIR190A,MIR192,MIR193A,MIR195,MIR196A1,MIR19B2,MIR20A,MIR200A,MIR200B,MIR200C,MIR203A,MIR205,MIR206,MIR210,MIR211,MIR212,MIR181A1,MIR214,MIR215,MIR216A,MIR217…
1_Member	GO Biological Processes	GO:0035194	post-transcriptional gene silencing by RNA	-100	-96.3857	146/626	406881,406882,406899,406900,406903,406904,406908,406909,406918,406919,406920,406924,406925,406931,406933,406935,406936,406937,406938,406941,406942,406947,406949,406951,406953,406954,406955,406958,406960,406963,406964,406965,406967,406968,406971,406972,406981,406982,406983,406984,406985,406986,406988,406989,406992,406993,406994,406995,406996,406997,406998,406999,407000,407001,407007,407008,407011,…	MIRLET7A1,MIRLET7A2,MIR106A,MIR106B,MIR10B,MIR1-1,MIR124-2,MIR124-3,MIR129-2,MIR130A,MIR130B,MIR134,MIR135A1,MIR139,MIR141,MIR143,MIR144,MIR145,MIR146A,MIR149,MIR150,MIR155,MIR15B,MIR16-2,MIR18A,MIR181A2,MIR181B1,MIR182,MIR184,MIR187,MIR188,MIR190A,MIR192,MIR193A,MIR195,MIR196A1,MIR19B2,MIR20A,MIR200A,MIR200B,MIR200C,MIR203A,MIR205,MIR206,MIR210,MIR211,MIR212,MIR181A1,MIR214,MIR215,MIR216A,MIR217…
1_Member	GO Biological Processes	GO:0016441	posttranscriptional gene silencing	-100	-96.3857	146/632	406881,406882,406899,406900,406903,406904,406908,406909,406918,406919,406920,406924,406925,406931,406933,406935,406936,406937,406938,406941,406942,406947,406949,406951,406953,406954,406955,406958,406960,406963,406964,406965,406967,406968,406971,406972,406981,406982,406983,406984,406985,406986,406988,406989,406992,406993,406994,406995,406996,406997,406998,406999,407000,407001,407007,407008,407011,…	MIRLET7A1,MIRLET7A2,MIR106A,MIR106B,MIR10B,MIR1-1,MIR124-2,MIR124-3,MIR129-2,MIR130A,MIR130B,MIR134,MIR135A1,MIR139,MIR141,MIR143,MIR144,MIR145,MIR146A,MIR149,MIR150,MIR155,MIR15B,MIR16-2,MIR18A,MIR181A2,MIR181B1,MIR182,MIR184,MIR187,MIR188,MIR190A,MIR192,MIR193A,MIR195,MIR196A1,MIR19B2,MIR20A,MIR200A,MIR200B,MIR200C,MIR203A,MIR205,MIR206,MIR210,MIR211,MIR212,MIR181A1,MIR214,MIR215,MIR216A,MIR217…
1_Member	GO Biological Processes	GO:0031047	gene silencing by RNA	-100	-96.3857	146/656	406881,406882,406899,406900,406903,406904,406908,406909,406918,406919,406920,406924,406925,406931,406933,406935,406936,406937,406938,406941,406942,406947,406949,406951,406953,406954,406955,406958,406960,406963,406964,406965,406967,406968,406971,406972,406981,406982,406983,406984,406985,406986,406988,406989,406992,406993,406994,406995,406996,406997,406998,406999,407000,407001,407007,407008,407011,…	MIRLET7A1,MIRLET7A2,MIR106A,MIR106B,MIR10B,MIR1-1,MIR124-2,MIR124-3,MIR129-2,MIR130A,MIR130B,MIR134,MIR135A1,MIR139,MIR141,MIR143,MIR144,MIR145,MIR146A,MIR149,MIR150,MIR155,MIR15B,MIR16-2,MIR18A,MIR181A2,MIR181B1,MIR182,MIR184,MIR187,MIR188,MIR190A,MIR192,MIR193A,MIR195,MIR196A1,MIR19B2,MIR20A,MIR200A,MIR200B,MIR200C,MIR203A,MIR205,MIR206,MIR210,MIR211,MIR212,MIR181A1,MIR214,MIR215,MIR216A,MIR217…
2_Summary	KEGG Pathway	hsa05206	MicroRNAs in cancer	-89.2887	-85.7713	65/310	406881,406882,406900,406903,406904,406908,406909,406918,406925,406933,406935,406937,406938,406942,406947,406949,406951,406953,406954,406955,406967,406971,406981,406982,406983,406984,406985,406986,406988,406989,406992,406995,406996,406997,407007,407008,407011,407014,407016,407017,407018,407030,407031,407033,407034,407036,407040,407041,407045,407049,407053,442891,442898,442900,442902,442903,442910,…	MIRLET7A1,MIRLET7A2,MIR106B,MIR10B,MIR1-1,MIR124-2,MIR124-3,MIR129-2,MIR135A1,MIR141,MIR143,MIR145,MIR146A,MIR150,MIR155,MIR15B,MIR16-2,MIR18A,MIR181A2,MIR181B1,MIR192,MIR195,MIR19B2,MIR20A,MIR200A,MIR200B,MIR200C,MIR203A,MIR205,MIR206,MIR210,MIR181A1,MIR214,MIR215,MIR222,MIR223,MIR23B,MIR25,MIR26A2,MIR26B,MIR27A,MIR30B,MIR30C1,MIR30D,MIR30E,MIR32,MIR34A,MIR34B,MIR7-3,MIR92A2,MIR96,MIR135B,MIR324…
2_Member	KEGG Pathway	hsa05206	MicroRNAs in cancer	-89.2887	-85.7713	65/310	406881,406882,406900,406903,406904,406908,406909,406918,406925,406933,406935,406937,406938,406942,406947,406949,406951,406953,406954,406955,406967,406971,406981,406982,406983,406984,406985,406986,406988,406989,406992,406995,406996,406997,407007,407008,407011,407014,407016,407017,407018,407030,407031,407033,407034,407036,407040,407041,407045,407049,407053,442891,442898,442900,442902,442903,442910,…	MIRLET7A1,MIRLET7A2,MIR106B,MIR10B,MIR1-1,MIR124-2,MIR124-3,MIR129-2,MIR135A1,MIR141,MIR143,MIR145,MIR146A,MIR150,MIR155,MIR15B,MIR16-2,MIR18A,MIR181A2,MIR181B1,MIR192,MIR195,MIR19B2,MIR20A,MIR200A,MIR200B,MIR200C,MIR203A,MIR205,MIR206,MIR210,MIR181A1,MIR214,MIR215,MIR222,MIR223,MIR23B,MIR25,MIR26A2,MIR26B,MIR27A,MIR30B,MIR30C1,MIR30D,MIR30E,MIR32,MIR34A,MIR34B,MIR7-3,MIR92A2,MIR96,MIR135B,MIR324…
3_Summary	GO Biological Processes	GO:0035278	miRNA-mediated gene silencing by inhibition of translation	-47.2703	-43.899	30/87	406881,406899,406900,406903,406904,406924,406936,406937,406938,406949,406954,406955,406958,406982,406984,406985,406988,406992,406994,407000,407007,407018,407053,407054,442891,442910,442911,574457,574506,619552,407012,494323,406989	MIRLET7A1,MIR106A,MIR106B,MIR10B,MIR1-1,MIR134,MIR144,MIR145,MIR146A,MIR15B,MIR181A2,MIR181B1,MIR182,MIR20A,MIR200B,MIR200C,MIR205,MIR210,MIR212,MIR218-1,MIR222,MIR27A,MIR96,MIR98,MIR135B,MIR345,MIR346,MIR181D,MIR503,MIR483,MIR24-1,MIR361,MIR206
3_Member	GO Biological Processes	GO:0035278	miRNA-mediated gene silencing by inhibition of translation	-47.2703	-43.899	30/87	406881,406899,406900,406903,406904,406924,406936,406937,406938,406949,406954,406955,406958,406982,406984,406985,406988,406992,406994,407000,407007,407018,407053,407054,442891,442910,442911,574457,574506,619552	MIRLET7A1,MIR106A,MIR106B,MIR10B,MIR1-1,MIR134,MIR144,MIR145,MIR146A,MIR15B,MIR181A2,MIR181B1,MIR182,MIR20A,MIR200B,MIR200C,MIR205,MIR210,MIR212,MIR218-1,MIR222,MIR27A,MIR96,MIR98,MIR135B,MIR345,MIR346,MIR181D,MIR503,MIR483
3_Member	GO Biological Processes	GO:0040033	RNA-mediated gene silencing by inhibition of translation	-47.2703	-43.899	30/87	406881,406899,406900,406903,406904,406924,406936,406937,406938,406949,406954,406955,406958,406982,406984,406985,406988,406992,406994,407000,407007,407018,407053,407054,442891,442910,442911,574457,574506,619552	MIRLET7A1,MIR106A,MIR106B,MIR10B,MIR1-1,MIR134,MIR144,MIR145,MIR146A,MIR15B,MIR181A2,MIR181B1,MIR182,MIR20A,MIR200B,MIR200C,MIR205,MIR210,MIR212,MIR218-1,MIR222,MIR27A,MIR96,MIR98,MIR135B,MIR345,MIR346,MIR181D,MIR503,MIR483
3_Member	GO Biological Processes	GO:0034249	negative regulation of cellular amide metabolic process	-34.2197	-30.9576	32/268	406881,406899,406900,406903,406904,406924,406936,406937,406938,406949,406954,406955,406958,406982,406984,406985,406988,406992,406994,407000,407007,407012,407018,407053,407054,442891,442910,442911,494323,574457,574506,619552	MIRLET7A1,MIR106A,MIR106B,MIR10B,MIR1-1,MIR134,MIR144,MIR145,MIR146A,MIR15B,MIR181A2,MIR181B1,MIR182,MIR20A,MIR200B,MIR200C,MIR205,MIR210,MIR212,MIR218-1,MIR222,MIR24-1,MIR27A,MIR96,MIR98,MIR135B,MIR345,MIR346,MIR361,MIR181D,MIR503,MIR483
3_Member	GO Biological Processes	GO:0017148	negative regulation of translation	-32.6587	-29.4423	30/240	406881,406899,406900,406903,406904,406924,406936,406937,406938,406949,406954,406955,406958,406982,406984,406985,406988,406992,406994,407000,407007,407018,407053,407054,442891,442910,442911,574457,574506,619552	MIRLET7A1,MIR106A,MIR106B,MIR10B,MIR1-1,MIR134,MIR144,MIR145,MIR146A,MIR15B,MIR181A2,MIR181B1,MIR182,MIR20A,MIR200B,MIR200C,MIR205,MIR210,MIR212,MIR218-1,MIR222,MIR27A,MIR96,MIR98,MIR135B,MIR345,MIR346,MIR181D,MIR503,MIR483
3_Member	GO Biological Processes	GO:0034248	regulation of cellular amide metabolic process	-26.0577	-23.2479	33/527	406881,406899,406900,406903,406904,406924,406936,406937,406938,406949,406954,406955,406958,406982,406984,406985,406988,406989,406992,406994,407000,407007,407012,407018,407053,407054,442891,442910,442911,494323,574457,574506,619552	MIRLET7A1,MIR106A,MIR106B,MIR10B,MIR1-1,MIR134,MIR144,MIR145,MIR146A,MIR15B,MIR181A2,MIR181B1,MIR182,MIR20A,MIR200B,MIR200C,MIR205,MIR206,MIR210,MIR212,MIR218-1,MIR222,MIR24-1,MIR27A,MIR96,MIR98,MIR135B,MIR345,MIR346,MIR361,MIR181D,MIR503,MIR483
3_Member	GO Biological Processes	GO:0006417	regulation of translation	-24.0425	-21.3032	30/464	406881,406899,406900,406903,406904,406924,406936,406937,406938,406949,406954,406955,406958,406982,406984,406985,406988,406992,406994,407000,407007,407018,407053,407054,442891,442910,442911,574457,574506,619552	MIRLET7A1,MIR106A,MIR106B,MIR10B,MIR1-1,MIR134,MIR144,MIR145,MIR146A,MIR15B,MIR181A2,MIR181B1,MIR182,MIR20A,MIR200B,MIR200C,MIR205,MIR210,MIR212,MIR218-1,MIR222,MIR27A,MIR96,MIR98,MIR135B,MIR345,MIR346,MIR181D,MIR503,MIR483
4_Summary	GO Biological Processes	GO:0001818	negative regulation of cytokine production	-35.6444	-32.3311	36/363	406899,406900,406919,406924,406925,406937,406938,406941,406947,406949,406954,406967,406971,406982,406984,406985,406986,406988,406989,406997,406999,407007,407012,407017,407040,407050,407054,442895,442896,442906,494323,574032,574441,574447,574457,574507,406933,406955,406963,407008,494336,406936	MIR106A,MIR106B,MIR130A,MIR134,MIR135A1,MIR145,MIR146A,MIR149,MIR155,MIR15B,MIR181A2,MIR192,MIR195,MIR20A,MIR200B,MIR200C,MIR203A,MIR205,MIR206,MIR215,MIR217,MIR222,MIR24-1,MIR26B,MIR34A,MIR93,MIR98,MIR302C,MIR302D,MIR338,MIR361,MIR20B,MIR488,MIR146B,MIR181D,MIR504,MIR141,MIR181B1,MIR187,MIR223,MIR424,MIR144
4_Member	GO Biological Processes	GO:0001818	negative regulation of cytokine production	-35.6444	-32.3311	36/363	406899,406900,406919,406924,406925,406937,406938,406941,406947,406949,406954,406967,406971,406982,406984,406985,406986,406988,406989,406997,406999,407007,407012,407017,407040,407050,407054,442895,442896,442906,494323,574032,574441,574447,574457,574507	MIR106A,MIR106B,MIR130A,MIR134,MIR135A1,MIR145,MIR146A,MIR149,MIR155,MIR15B,MIR181A2,MIR192,MIR195,MIR20A,MIR200B,MIR200C,MIR203A,MIR205,MIR206,MIR215,MIR217,MIR222,MIR24-1,MIR26B,MIR34A,MIR93,MIR98,MIR302C,MIR302D,MIR338,MIR361,MIR20B,MIR488,MIR146B,MIR181D,MIR504
4_Member	GO Biological Processes	GO:1904046	negative regulation of vascular endothelial growth factor production	-22.9076	-20.2097	13/27	406899,406924,406938,406949,406971,406982,406988,407040,407050,442896,494323,574032,574507	MIR106A,MIR134,MIR146A,MIR15B,MIR195,MIR20A,MIR205,MIR34A,MIR93,MIR302D,MIR361,MIR20B,MIR504
4_Member	GO Biological Processes	GO:0010574	regulation of vascular endothelial growth factor production	-17.6614	-15.1078	13/59	406899,406924,406938,406949,406971,406982,406988,407040,407050,442896,494323,574032,574507	MIR106A,MIR134,MIR146A,MIR15B,MIR195,MIR20A,MIR205,MIR34A,MIR93,MIR302D,MIR361,MIR20B,MIR504
4_Member	GO Biological Processes	GO:0050728	negative regulation of inflammatory response	-12.3572	-9.95379	14/182	406933,406937,406938,406941,406949,406954,406955,406963,406971,406982,406988,407007,407008,574441	MIR141,MIR145,MIR146A,MIR149,MIR15B,MIR181A2,MIR181B1,MIR187,MIR195,MIR20A,MIR205,MIR222,MIR223,MIR488
4_Member	GO Biological Processes	GO:0032102	negative regulation of response to external stimulus	-11.289	-8.89866	18/427	406933,406937,406938,406941,406949,406954,406955,406963,406971,406982,406984,406988,407007,407008,407017,407040,494336,574441	MIR141,MIR145,MIR146A,MIR149,MIR15B,MIR181A2,MIR181B1,MIR187,MIR195,MIR20A,MIR200B,MIR205,MIR222,MIR223,MIR26B,MIR34A,MIR424,MIR488
4_Member	GO Biological Processes	GO:0031348	negative regulation of defense response	-11.204	-8.82013	15/268	406933,406937,406938,406941,406949,406954,406955,406963,406971,406982,406988,407007,407008,407017,574441	MIR141,MIR145,MIR146A,MIR149,MIR15B,MIR181A2,MIR181B1,MIR187,MIR195,MIR20A,MIR205,MIR222,MIR223,MIR26B,MIR488
4_Member	GO Biological Processes	GO:0050727	regulation of inflammatory response	-10.8409	-8.47625	17/394	406933,406936,406937,406938,406941,406949,406954,406955,406963,406971,406982,406988,406989,407007,407008,494323,574441	MIR141,MIR144,MIR145,MIR146A,MIR149,MIR15B,MIR181A2,MIR181B1,MIR187,MIR195,MIR20A,MIR205,MIR206,MIR222,MIR223,MIR361,MIR488
4_Member	GO Biological Processes	GO:0031347	regulation of defense response	-8.37619	-6.16414	18/648	406933,406936,406937,406938,406941,406949,406954,406955,406963,406971,406982,406988,406989,407007,407008,407017,494323,574441	MIR141,MIR144,MIR145,MIR146A,MIR149,MIR15B,MIR181A2,MIR181B1,MIR187,MIR195,MIR20A,MIR205,MIR206,MIR222,MIR223,MIR26B,MIR361,MIR488
5_Summary	GO Biological Processes	GO:0043535	regulation of blood vessel endothelial cell migration	-32.141	-28.966	26/150	406903,406935,406938,406941,406942,406949,406964,406968,406972,406982,406983,406984,406985,406989,406992,406994,407012,407018,442891,494323,494336,574452,574456,574506,574508,619552,406900,406937,406953,406996,406999,407007,407030,407031,407034,407040,407041,494324,574032,406958,407000,407008,407050,442906,554213,574030,574450,693235,100126315,406904,406919,406955,407056,407054,406924,406971,4070…	MIR10B,MIR143,MIR146A,MIR149,MIR150,MIR15B,MIR188,MIR193A,MIR196A1,MIR20A,MIR200A,MIR200B,MIR200C,MIR206,MIR210,MIR212,MIR24-1,MIR27A,MIR135B,MIR361,MIR424,MIR494,MIR497,MIR503,MIR505,MIR483,MIR106B,MIR145,MIR18A,MIR214,MIR217,MIR222,MIR30B,MIR30C1,MIR30E,MIR34A,MIR34B,MIR375,MIR20B,MIR182,MIR218-1,MIR223,MIR93,MIR338,MIR449A,MIR362,MIR493,MIR92B,MIR665,MIR1-1,MIR130A,MIR181B1,MIR99B,MIR98,MIR134…
5_Member	GO Biological Processes	GO:0043535	regulation of blood vessel endothelial cell migration	-32.141	-28.966	26/150	406903,406935,406938,406941,406942,406949,406964,406968,406972,406982,406983,406984,406985,406989,406992,406994,407012,407018,442891,494323,494336,574452,574456,574506,574508,619552	MIR10B,MIR143,MIR146A,MIR149,MIR150,MIR15B,MIR188,MIR193A,MIR196A1,MIR20A,MIR200A,MIR200B,MIR200C,MIR206,MIR210,MIR212,MIR24-1,MIR27A,MIR135B,MIR361,MIR424,MIR494,MIR497,MIR503,MIR505,MIR483
5_Member	GO Biological Processes	GO:2000181	negative regulation of blood vessel morphogenesis	-32.0606	-28.9235	26/151	406900,406935,406937,406938,406949,406953,406968,406982,406984,406994,406996,406999,407007,407012,407030,407031,407034,407040,407041,494323,494324,494336,574032,574452,574506,574508	MIR106B,MIR143,MIR145,MIR146A,MIR15B,MIR18A,MIR193A,MIR20A,MIR200B,MIR212,MIR214,MIR217,MIR222,MIR24-1,MIR30B,MIR30C1,MIR30E,MIR34A,MIR34B,MIR361,MIR375,MIR424,MIR20B,MIR494,MIR503,MIR505
5_Member	GO Biological Processes	GO:1901343	negative regulation of vasculature development	-31.9809	-28.8785	26/152	406900,406935,406937,406938,406949,406953,406968,406982,406984,406994,406996,406999,407007,407012,407030,407031,407034,407040,407041,494323,494324,494336,574032,574452,574506,574508	MIR106B,MIR143,MIR145,MIR146A,MIR15B,MIR18A,MIR193A,MIR20A,MIR200B,MIR212,MIR214,MIR217,MIR222,MIR24-1,MIR30B,MIR30C1,MIR30E,MIR34A,MIR34B,MIR361,MIR375,MIR424,MIR20B,MIR494,MIR503,MIR505
5_Member	GO Biological Processes	GO:0030336	negative regulation of cell migration	-30.6044	-27.5341	32/346	406937,406938,406941,406949,406958,406964,406968,406972,406982,406984,406985,406989,406994,406996,407000,407008,407012,407040,407050,442906,494323,494336,554213,574030,574450,574452,574456,574506,574508,619552,693235,100126315	MIR145,MIR146A,MIR149,MIR15B,MIR182,MIR188,MIR193A,MIR196A1,MIR20A,MIR200B,MIR200C,MIR206,MIR212,MIR214,MIR218-1,MIR223,MIR24-1,MIR34A,MIR93,MIR338,MIR361,MIR424,MIR449A,MIR362,MIR493,MIR494,MIR497,MIR503,MIR505,MIR483,MIR92B,MIR665
5_Member	GO Biological Processes	GO:0016525	negative regulation of angiogenesis	-30.5206	-27.4803	25/149	406900,406935,406937,406938,406949,406953,406968,406982,406984,406994,406996,406999,407007,407012,407030,407031,407034,407040,407041,494323,494324,494336,574032,574506,574508	MIR106B,MIR143,MIR145,MIR146A,MIR15B,MIR18A,MIR193A,MIR20A,MIR200B,MIR212,MIR214,MIR217,MIR222,MIR24-1,MIR30B,MIR30C1,MIR30E,MIR34A,MIR34B,MIR361,MIR375,MIR424,MIR20B,MIR503,MIR505
5_Member	GO Biological Processes	GO:1901342	regulation of vasculature development	-30.4039	-27.3916	32/351	406900,406904,406919,406935,406937,406938,406949,406953,406955,406968,406982,406984,406992,406994,406996,406999,407007,407008,407012,407030,407031,407034,407040,407041,407056,494323,494324,494336,574032,574452,574506,574508	MIR106B,MIR1-1,MIR130A,MIR143,MIR145,MIR146A,MIR15B,MIR18A,MIR181B1,MIR193A,MIR20A,MIR200B,MIR210,MIR212,MIR214,MIR217,MIR222,MIR223,MIR24-1,MIR30B,MIR30C1,MIR30E,MIR34A,MIR34B,MIR99B,MIR361,MIR375,MIR424,MIR20B,MIR494,MIR503,MIR505
5_Member	GO Biological Processes	GO:2000146	negative regulation of cell motility	-30.0121	-27.0261	32/361	406937,406938,406941,406949,406958,406964,406968,406972,406982,406984,406985,406989,406994,406996,407000,407008,407012,407040,407050,442906,494323,494336,554213,574030,574450,574452,574456,574506,574508,619552,693235,100126315	MIR145,MIR146A,MIR149,MIR15B,MIR182,MIR188,MIR193A,MIR196A1,MIR20A,MIR200B,MIR200C,MIR206,MIR212,MIR214,MIR218-1,MIR223,MIR24-1,MIR34A,MIR93,MIR338,MIR361,MIR424,MIR449A,MIR362,MIR493,MIR494,MIR497,MIR503,MIR505,MIR483,MIR92B,MIR665
5_Member	GO Biological Processes	GO:0051271	negative regulation of cellular component movement	-29.707	-26.7459	32/369	406937,406938,406941,406949,406958,406964,406968,406972,406982,406984,406985,406989,406994,406996,407000,407008,407012,407040,407050,442906,494323,494336,554213,574030,574450,574452,574456,574506,574508,619552,693235,100126315	MIR145,MIR146A,MIR149,MIR15B,MIR182,MIR188,MIR193A,MIR196A1,MIR20A,MIR200B,MIR200C,MIR206,MIR212,MIR214,MIR218-1,MIR223,MIR24-1,MIR34A,MIR93,MIR338,MIR361,MIR424,MIR449A,MIR362,MIR493,MIR494,MIR497,MIR503,MIR505,MIR483,MIR92B,MIR665
5_Member	GO Biological Processes	GO:0040013	negative regulation of locomotion	-28.7285	-25.7909	32/396	406937,406938,406941,406949,406958,406964,406968,406972,406982,406984,406985,406989,406994,406996,407000,407008,407012,407040,407050,442906,494323,494336,554213,574030,574450,574452,574456,574506,574508,619552,693235,100126315	MIR145,MIR146A,MIR149,MIR15B,MIR182,MIR188,MIR193A,MIR196A1,MIR20A,MIR200B,MIR200C,MIR206,MIR212,MIR214,MIR218-1,MIR223,MIR24-1,MIR34A,MIR93,MIR338,MIR361,MIR424,MIR449A,MIR362,MIR493,MIR494,MIR497,MIR503,MIR505,MIR483,MIR92B,MIR665
5_Member	GO Biological Processes	GO:0045765	regulation of angiogenesis	-27.8499	-24.9346	30/345	406900,406904,406919,406935,406937,406938,406949,406953,406955,406968,406982,406984,406992,406994,406996,406999,407007,407012,407030,407031,407034,407040,407041,407056,494323,494324,494336,574032,574506,574508	MIR106B,MIR1-1,MIR130A,MIR143,MIR145,MIR146A,MIR15B,MIR18A,MIR181B1,MIR193A,MIR20A,MIR200B,MIR210,MIR212,MIR214,MIR217,MIR222,MIR24-1,MIR30B,MIR30C1,MIR30E,MIR34A,MIR34B,MIR99B,MIR361,MIR375,MIR424,MIR20B,MIR503,MIR505
5_Member	GO Biological Processes	GO:0010594	regulation of endothelial cell migration	-27.0911	-24.2171	26/230	406903,406935,406938,406941,406942,406949,406964,406968,406972,406982,406983,406984,406985,406989,406992,406994,407012,407018,442891,494323,494336,574452,574456,574506,574508,619552	MIR10B,MIR143,MIR146A,MIR149,MIR150,MIR15B,MIR188,MIR193A,MIR196A1,MIR20A,MIR200A,MIR200B,MIR200C,MIR206,MIR210,MIR212,MIR24-1,MIR27A,MIR135B,MIR361,MIR424,MIR494,MIR497,MIR503,MIR505,MIR483
5_Member	GO Biological Processes	GO:0043537	negative regulation of blood vessel endothelial cell migration	-26.5708	-23.7346	19/78	406938,406941,406949,406964,406968,406972,406982,406984,406985,406989,406994,407012,494323,494336,574452,574456,574506,574508,619552	MIR146A,MIR149,MIR15B,MIR188,MIR193A,MIR196A1,MIR20A,MIR200B,MIR200C,MIR206,MIR212,MIR24-1,MIR361,MIR424,MIR494,MIR497,MIR503,MIR505,MIR483
5_Member	GO Biological Processes	GO:0010632	regulation of epithelial cell migration	-25.8329	-23.0479	27/290	406903,406935,406938,406941,406942,406949,406964,406968,406972,406982,406983,406984,406985,406989,406992,406994,407007,407012,407018,442891,494323,494336,574452,574456,574506,574508,619552	MIR10B,MIR143,MIR146A,MIR149,MIR150,MIR15B,MIR188,MIR193A,MIR196A1,MIR20A,MIR200A,MIR200B,MIR200C,MIR206,MIR210,MIR212,MIR222,MIR24-1,MIR27A,MIR135B,MIR361,MIR424,MIR494,MIR497,MIR503,MIR505,MIR483
5_Member	GO Biological Processes	GO:0010596	negative regulation of endothelial cell migration	-24.5877	-21.8338	19/97	406938,406941,406949,406964,406968,406972,406982,406984,406985,406989,406994,407012,494323,494336,574452,574456,574506,574508,619552	MIR146A,MIR149,MIR15B,MIR188,MIR193A,MIR196A1,MIR20A,MIR200B,MIR200C,MIR206,MIR212,MIR24-1,MIR361,MIR424,MIR494,MIR497,MIR503,MIR505,MIR483
5_Member	GO Biological Processes	GO:0010633	negative regulation of epithelial cell migration	-23.3116	-20.5866	19/112	406938,406941,406949,406964,406968,406972,406982,406984,406985,406989,406994,407012,494323,494336,574452,574456,574506,574508,619552	MIR146A,MIR149,MIR15B,MIR188,MIR193A,MIR196A1,MIR20A,MIR200B,MIR200C,MIR206,MIR212,MIR24-1,MIR361,MIR424,MIR494,MIR497,MIR503,MIR505,MIR483
5_Member	GO Biological Processes	GO:0001937	negative regulation of endothelial cell proliferation	-23.1009	-20.3897	17/76	406938,406941,406949,406968,407007,407012,407030,407034,407040,407054,494323,494336,574032,574452,574456,574506,619552	MIR146A,MIR149,MIR15B,MIR193A,MIR222,MIR24-1,MIR30B,MIR30E,MIR34A,MIR98,MIR361,MIR424,MIR20B,MIR494,MIR497,MIR503,MIR483
5_Member	GO Biological Processes	GO:0090049	regulation of cell migration involved in sprouting angiogenesis	-22.8894	-20.2045	17/78	406903,406938,406941,406942,406964,406968,406972,406982,406985,406989,407018,494323,494336,574452,574456,574506,619552	MIR10B,MIR146A,MIR149,MIR150,MIR188,MIR193A,MIR196A1,MIR20A,MIR200C,MIR206,MIR27A,MIR361,MIR424,MIR494,MIR497,MIR503,MIR483
5_Member	GO Biological Processes	GO:0001936	regulation of endothelial cell proliferation	-22.2823	-19.61	21/178	406903,406919,406938,406941,406949,406968,407007,407012,407018,407030,407034,407040,407054,442891,494323,494336,574032,574452,574456,574506,619552	MIR10B,MIR130A,MIR146A,MIR149,MIR15B,MIR193A,MIR222,MIR24-1,MIR27A,MIR30B,MIR30E,MIR34A,MIR98,MIR135B,MIR361,MIR424,MIR20B,MIR494,MIR497,MIR503,MIR483
5_Member	GO Biological Processes	GO:0090051	negative regulation of cell migration involved in sprouting angiogenesis	-21.8556	-19.1955	14/42	406938,406941,406964,406968,406972,406982,406985,406989,494323,494336,574452,574456,574506,619552	MIR146A,MIR149,MIR188,MIR193A,MIR196A1,MIR20A,MIR200C,MIR206,MIR361,MIR424,MIR494,MIR497,MIR503,MIR483
5_Member	GO Biological Processes	GO:0008285	negative regulation of cell population proliferation	-21.702	-19.0538	34/784	406904,406924,406935,406937,406938,406941,406949,406958,406964,406968,406971,406982,406984,406996,407000,407007,407008,407012,407030,407034,407040,407050,407053,407054,494323,494336,554213,574030,574032,574452,574456,574506,619552,100126315	MIR1-1,MIR134,MIR143,MIR145,MIR146A,MIR149,MIR15B,MIR182,MIR188,MIR193A,MIR195,MIR20A,MIR200B,MIR214,MIR218-1,MIR222,MIR223,MIR24-1,MIR30B,MIR30E,MIR34A,MIR93,MIR96,MIR98,MIR361,MIR424,MIR449A,MIR362,MIR20B,MIR494,MIR497,MIR503,MIR483,MIR665
5_Member	GO Biological Processes	GO:1903587	regulation of blood vessel endothelial cell proliferation involved in sprouting angiogenesis	-20.9064	-18.2698	14/48	406903,406938,406941,406949,406968,407007,407012,407018,494323,494336,574452,574456,574506,619552	MIR10B,MIR146A,MIR149,MIR15B,MIR193A,MIR222,MIR24-1,MIR27A,MIR361,MIR424,MIR494,MIR497,MIR503,MIR483
5_Member	GO Biological Processes	GO:1905562	regulation of vascular endothelial cell proliferation	-19.0983	-16.5052	13/47	406919,406949,406968,407012,407018,407030,407034,407040,407054,442891,494336,574032,574506	MIR130A,MIR15B,MIR193A,MIR24-1,MIR27A,MIR30B,MIR30E,MIR34A,MIR98,MIR135B,MIR424,MIR20B,MIR503
5_Member	GO Biological Processes	GO:1903588	negative regulation of blood vessel endothelial cell proliferation involved in sprouting angiogenesis	-18.6467	-16.0638	11/26	406941,406949,406968,407007,407012,494323,494336,574452,574456,574506,619552	MIR149,MIR15B,MIR193A,MIR222,MIR24-1,MIR361,MIR424,MIR494,MIR497,MIR503,MIR483
5_Member	GO Biological Processes	GO:0050680	negative regulation of epithelial cell proliferation	-17.2062	-14.671	17/162	406938,406941,406949,406968,407007,407012,407030,407034,407040,407054,494323,494336,574032,574452,574456,574506,619552	MIR146A,MIR149,MIR15B,MIR193A,MIR222,MIR24-1,MIR30B,MIR30E,MIR34A,MIR98,MIR361,MIR424,MIR20B,MIR494,MIR497,MIR503,MIR483
5_Member	GO Biological Processes	GO:1905563	negative regulation of vascular endothelial cell proliferation	-16.6863	-14.1602	10/25	406949,406968,407012,407030,407034,407040,407054,494336,574032,574506	MIR15B,MIR193A,MIR24-1,MIR30B,MIR30E,MIR34A,MIR98,MIR424,MIR20B,MIR503
5_Member	GO Biological Processes	GO:0050678	regulation of epithelial cell proliferation	-15.4604	-12.9764	21/379	406903,406919,406938,406941,406949,406968,407007,407012,407018,407030,407034,407040,407054,442891,494323,494336,574032,574452,574456,574506,619552	MIR10B,MIR130A,MIR146A,MIR149,MIR15B,MIR193A,MIR222,MIR24-1,MIR27A,MIR30B,MIR30E,MIR34A,MIR98,MIR135B,MIR361,MIR424,MIR20B,MIR494,MIR497,MIR503,MIR483
6_Summary	WikiPathways	WP2371	Parkinson's disease pathway	-27.7378	-24.8437	20/84	406899,406951,406953,406971,406981,406982,406994,407016,407017,407034,407041,407049,442906,442915,494324,574031,574032,574033,574456,574506,406983,407033,693174	MIR106A,MIR16-2,MIR18A,MIR195,MIR19B2,MIR20A,MIR212,MIR26A2,MIR26B,MIR30E,MIR34B,MIR92A2,MIR338,MIR370,MIR375,MIR363,MIR20B,MIR18B,MIR497,MIR503,MIR200A,MIR30D,MIR589
6_Member	WikiPathways	WP2371	Parkinson's disease pathway	-27.7378	-24.8437	20/84	406899,406951,406953,406971,406981,406982,406994,407016,407017,407034,407041,407049,442906,442915,494324,574031,574032,574033,574456,574506	MIR106A,MIR16-2,MIR18A,MIR195,MIR19B2,MIR20A,MIR212,MIR26A2,MIR26B,MIR30E,MIR34B,MIR92A2,MIR338,MIR370,MIR375,MIR363,MIR20B,MIR18B,MIR497,MIR503
6_Member	WikiPathways	WP3981	miRNA regulation of prostate cancer signaling pathways	-10.8346	-8.47625	9/59	406899,406981,406983,407033,407049,574031,574032,574033,693174	MIR106A,MIR19B2,MIR200A,MIR30D,MIR92A2,MIR363,MIR20B,MIR18B,MIR589
7_Summary	WikiPathways	WP1545	miRNAs involved in DNA damage response	-26.6428	-23.7881	17/50	406881,406900,406937,406949,406955,406986,406992,406995,407007,407011,407014,407018,407041,407050,554213,574506,100126317,406953,406982	MIRLET7A1,MIR106B,MIR145,MIR15B,MIR181B1,MIR203A,MIR210,MIR181A1,MIR222,MIR23B,MIR25,MIR27A,MIR34B,MIR93,MIR449A,MIR503,MIR374B,MIR18A,MIR20A
7_Member	WikiPathways	WP1545	miRNAs involved in DNA damage response	-26.6428	-23.7881	17/50	406881,406900,406937,406949,406955,406986,406992,406995,407007,407011,407014,407018,407041,407050,554213,574506,100126317	MIRLET7A1,MIR106B,MIR145,MIR15B,MIR181B1,MIR203A,MIR210,MIR181A1,MIR222,MIR23B,MIR25,MIR27A,MIR34B,MIR93,MIR449A,MIR503,MIR374B
7_Member	WikiPathways	WP1530	miRNA regulation of DNA damage response	-10.418	-8.08247	10/93	406900,406937,406953,406982,406986,406992,406995,407007,407041,554213	MIR106B,MIR145,MIR18A,MIR20A,MIR203A,MIR210,MIR181A1,MIR222,MIR34B,MIR449A
8_Summary	WikiPathways	WP2029	Cell differentiation - index	-26.0493	-23.2479	16/42	406904,406937,406942,406951,406954,406955,406986,406989,406995,407007,407016,407028,442895,442896,574447,574457	MIR1-1,MIR145,MIR150,MIR16-2,MIR181A2,MIR181B1,MIR203A,MIR206,MIR181A1,MIR222,MIR26A2,MIR302A,MIR302C,MIR302D,MIR146B,MIR181D
8_Member	WikiPathways	WP2029	Cell differentiation - index	-26.0493	-23.2479	16/42	406904,406937,406942,406951,406954,406955,406986,406989,406995,407007,407016,407028,442895,442896,574447,574457	MIR1-1,MIR145,MIR150,MIR16-2,MIR181A2,MIR181B1,MIR203A,MIR206,MIR181A1,MIR222,MIR26A2,MIR302A,MIR302C,MIR302D,MIR146B,MIR181D
8_Member	WikiPathways	WP2023	Cell differentiation - expanded index	-24.593	-21.8338	16/50	406904,406937,406942,406951,406954,406955,406986,406989,406995,407007,407016,407028,442895,442896,574447,574457	MIR1-1,MIR145,MIR150,MIR16-2,MIR181A2,MIR181B1,MIR203A,MIR206,MIR181A1,MIR222,MIR26A2,MIR302A,MIR302C,MIR302D,MIR146B,MIR181D
9_Summary	GO Biological Processes	GO:1904705	regulation of vascular associated smooth muscle cell proliferation	-20.3656	-17.7402	16/86	406904,406919,406958,406982,406996,407007,407008,407018,407027,407040,407053,442891,494336,574030,574506,100126315,406935,406937,407000	MIR1-1,MIR130A,MIR182,MIR20A,MIR214,MIR222,MIR223,MIR27A,MIR301A,MIR34A,MIR96,MIR135B,MIR424,MIR362,MIR503,MIR665,MIR143,MIR145,MIR218-1
9_Member	GO Biological Processes	GO:1904705	regulation of vascular associated smooth muscle cell proliferation	-20.3656	-17.7402	16/86	406904,406919,406958,406982,406996,407007,407008,407018,407027,407040,407053,442891,494336,574030,574506,100126315	MIR1-1,MIR130A,MIR182,MIR20A,MIR214,MIR222,MIR223,MIR27A,MIR301A,MIR34A,MIR96,MIR135B,MIR424,MIR362,MIR503,MIR665
9_Member	GO Biological Processes	GO:0048660	regulation of smooth muscle cell proliferation	-18.2701	-15.6972	18/170	406904,406919,406935,406937,406958,406982,406996,407007,407008,407018,407027,407040,407053,442891,494336,574030,574506,100126315	MIR1-1,MIR130A,MIR143,MIR145,MIR182,MIR20A,MIR214,MIR222,MIR223,MIR27A,MIR301A,MIR34A,MIR96,MIR135B,MIR424,MIR362,MIR503,MIR665
9_Member	GO Biological Processes	GO:1904752	regulation of vascular associated smooth muscle cell migration	-17.5788	-15.0345	12/44	406935,406958,406982,406996,407000,407008,407040,442891,494336,574030,574506,100126315	MIR143,MIR182,MIR20A,MIR214,MIR218-1,MIR223,MIR34A,MIR135B,MIR424,MIR362,MIR503,MIR665
9_Member	GO Biological Processes	GO:0048662	negative regulation of smooth muscle cell proliferation	-14.6916	-12.2156	12/73	406904,406935,406937,406958,406996,407008,407040,407053,494336,574030,574506,100126315	MIR1-1,MIR143,MIR145,MIR182,MIR214,MIR223,MIR34A,MIR96,MIR424,MIR362,MIR503,MIR665
9_Member	GO Biological Processes	GO:1904753	negative regulation of vascular associated smooth muscle cell migration	-14.5614	-12.0932	9/25	406958,406996,407000,407008,407040,494336,574030,574506,100126315	MIR182,MIR214,MIR218-1,MIR223,MIR34A,MIR424,MIR362,MIR503,MIR665
9_Member	GO Biological Processes	GO:1904706	negative regulation of vascular associated smooth muscle cell proliferation	-14.0642	-11.6186	10/42	406904,406958,406996,407008,407040,407053,494336,574030,574506,100126315	MIR1-1,MIR182,MIR214,MIR223,MIR34A,MIR96,MIR424,MIR362,MIR503,MIR665
9_Member	GO Biological Processes	GO:0014910	regulation of smooth muscle cell migration	-13.9884	-11.5501	12/83	406935,406958,406982,406996,407000,407008,407040,442891,494336,574030,574506,100126315	MIR143,MIR182,MIR20A,MIR214,MIR218-1,MIR223,MIR34A,MIR135B,MIR424,MIR362,MIR503,MIR665
9_Member	GO Biological Processes	GO:0014912	negative regulation of smooth muscle cell migration	-12.5711	-10.1609	9/39	406958,406996,407000,407008,407040,494336,574030,574506,100126315	MIR182,MIR214,MIR218-1,MIR223,MIR34A,MIR424,MIR362,MIR503,MIR665
10_Summary	WikiPathways	WP2911	miRNA targets in ECM and membrane receptors	-19.676	-17.0617	13/43	406933,406949,406983,406984,406985,407014,407030,407031,407033,407034,554210,693124,693174,406986,406992,406994,407018	MIR141,MIR15B,MIR200A,MIR200B,MIR200C,MIR25,MIR30B,MIR30C1,MIR30D,MIR30E,MIR429,MIR532,MIR589,MIR203A,MIR210,MIR212,MIR27A
10_Member	WikiPathways	WP2911	miRNA targets in ECM and membrane receptors	-19.676	-17.0617	13/43	406933,406949,406983,406984,406985,407014,407030,407031,407033,407034,554210,693124,693174	MIR141,MIR15B,MIR200A,MIR200B,MIR200C,MIR25,MIR30B,MIR30C1,MIR30D,MIR30E,MIR429,MIR532,MIR589
10_Member	WikiPathways	WP4559	Interactions between immune cells and microRNAs in tumor microenvironment	-8.97884	-6.71186	7/40	406983,406984,406985,406986,406992,406994,407018	MIR200A,MIR200B,MIR200C,MIR203A,MIR210,MIR212,MIR27A
10_Member	WikiPathways	WP4337	ncRNAs involved in STAT3 signaling in hepatocellular carcinoma	-4.1106	-2.20386	3/17	406983,406984,406985	MIR200A,MIR200B,MIR200C
10_Member	WikiPathways	WP2813	Mammary gland development pathway - Embryonic development (Stage 1 of 4)	-4.03301	-2.1305	3/18	406983,406984,554210	MIR200A,MIR200B,MIR429
11_Summary	GO Biological Processes	GO:0051051	negative regulation of transport	-19.2683	-16.6647	26/463	406904,406920,406935,406936,406938,406955,406967,406985,406988,406989,406994,407012,407018,407028,407031,407033,407039,407040,407041,407050,442901,494336,693120,768212,100126318,100126336,406992,407008,407034	MIR1-1,MIR130B,MIR143,MIR144,MIR146A,MIR181B1,MIR192,MIR200C,MIR205,MIR206,MIR212,MIR24-1,MIR27A,MIR302A,MIR30C1,MIR30D,MIR33A,MIR34A,MIR34B,MIR93,MIR328,MIR424,MIR33B,MIR758,MIR301B,MIR208B,MIR210,MIR223,MIR30E
11_Member	GO Biological Processes	GO:0051051	negative regulation of transport	-19.2683	-16.6647	26/463	406904,406920,406935,406936,406938,406955,406967,406985,406988,406989,406994,407012,407018,407028,407031,407033,407039,407040,407041,407050,442901,494336,693120,768212,100126318,100126336	MIR1-1,MIR130B,MIR143,MIR144,MIR146A,MIR181B1,MIR192,MIR200C,MIR205,MIR206,MIR212,MIR24-1,MIR27A,MIR302A,MIR30C1,MIR30D,MIR33A,MIR34A,MIR34B,MIR93,MIR328,MIR424,MIR33B,MIR758,MIR301B,MIR208B
11_Member	GO Biological Processes	GO:0032410	negative regulation of transporter activity	-14.153	-11.7001	13/106	406904,406967,406985,406994,407012,407031,407033,407039,407040,407041,407050,693120,100126336	MIR1-1,MIR192,MIR200C,MIR212,MIR24-1,MIR30C1,MIR30D,MIR33A,MIR34A,MIR34B,MIR93,MIR33B,MIR208B
11_Member	GO Biological Processes	GO:0034763	negative regulation of transmembrane transport	-11.1798	-8.80223	12/141	406904,406935,406967,406985,406994,407012,407033,407040,407041,407050,442901,100126336	MIR1-1,MIR143,MIR192,MIR200C,MIR212,MIR24-1,MIR30D,MIR34A,MIR34B,MIR93,MIR328,MIR208B
11_Member	GO Biological Processes	GO:0043271	negative regulation of ion transport	-10.6927	-8.35143	12/155	406904,406967,406985,406994,407012,407033,407039,407040,407050,442901,494336,100126336	MIR1-1,MIR192,MIR200C,MIR212,MIR24-1,MIR30D,MIR33A,MIR34A,MIR93,MIR328,MIR424,MIR208B
11_Member	GO Biological Processes	GO:2001258	negative regulation of cation channel activity	-9.38559	-7.10372	8/57	406904,406967,406985,406994,407012,407033,407050,100126336	MIR1-1,MIR192,MIR200C,MIR212,MIR24-1,MIR30D,MIR93,MIR208B
11_Member	GO Biological Processes	GO:1904063	negative regulation of cation transmembrane transport	-8.80814	-6.55081	9/98	406904,406967,406985,406994,407012,407033,407050,442901,100126336	MIR1-1,MIR192,MIR200C,MIR212,MIR24-1,MIR30D,MIR93,MIR328,MIR208B
11_Member	GO Biological Processes	GO:0034766	negative regulation of ion transmembrane transport	-8.57708	-6.33383	9/104	406904,406967,406985,406994,407012,407033,407050,442901,100126336	MIR1-1,MIR192,MIR200C,MIR212,MIR24-1,MIR30D,MIR93,MIR328,MIR208B
11_Member	GO Biological Processes	GO:0032409	regulation of transporter activity	-8.33119	-6.12341	13/305	406904,406967,406985,406994,407012,407031,407033,407039,407040,407041,407050,693120,100126336	MIR1-1,MIR192,MIR200C,MIR212,MIR24-1,MIR30C1,MIR30D,MIR33A,MIR34A,MIR34B,MIR93,MIR33B,MIR208B
11_Member	GO Biological Processes	GO:0032413	negative regulation of ion transmembrane transporter activity	-8.05496	-5.85977	8/83	406904,406967,406985,406994,407012,407033,407050,100126336	MIR1-1,MIR192,MIR200C,MIR212,MIR24-1,MIR30D,MIR93,MIR208B
11_Member	GO Biological Processes	GO:0051926	negative regulation of calcium ion transport	-7.35862	-5.19532	7/67	406904,406985,407040,407050,442901,494336,100126336	MIR1-1,MIR200C,MIR34A,MIR93,MIR328,MIR424,MIR208B
11_Member	GO Biological Processes	GO:0010959	regulation of metal ion transport	-6.05086	-3.98061	12/403	406904,406967,406985,406992,406994,407012,407033,407040,407050,442901,494336,100126336	MIR1-1,MIR192,MIR200C,MIR210,MIR212,MIR24-1,MIR30D,MIR34A,MIR93,MIR328,MIR424,MIR208B
11_Member	GO Biological Processes	GO:0034762	regulation of transmembrane transport	-5.88696	-3.83494	14/580	406904,406935,406967,406985,406992,406994,407008,407012,407033,407040,407041,407050,442901,100126336	MIR1-1,MIR143,MIR192,MIR200C,MIR210,MIR212,MIR223,MIR24-1,MIR30D,MIR34A,MIR34B,MIR93,MIR328,MIR208B
11_Member	GO Biological Processes	GO:1903170	negative regulation of calcium ion transmembrane transport	-5.532	-3.50875	5/45	406904,406985,407050,442901,100126336	MIR1-1,MIR200C,MIR93,MIR328,MIR208B
11_Member	GO Biological Processes	GO:2001257	regulation of cation channel activity	-5.45865	-3.43818	8/180	406904,406967,406985,406994,407012,407033,407050,100126336	MIR1-1,MIR192,MIR200C,MIR212,MIR24-1,MIR30D,MIR93,MIR208B
11_Member	GO Biological Processes	GO:1904062	regulation of cation transmembrane transport	-4.93933	-2.96599	10/353	406904,406967,406985,406992,406994,407012,407033,407050,442901,100126336	MIR1-1,MIR192,MIR200C,MIR210,MIR212,MIR24-1,MIR30D,MIR93,MIR328,MIR208B
11_Member	GO Biological Processes	GO:0043269	regulation of ion transport	-4.3988	-2.45889	13/685	406904,406967,406985,406992,406994,407012,407033,407039,407040,407050,442901,494336,100126336	MIR1-1,MIR192,MIR200C,MIR210,MIR212,MIR24-1,MIR30D,MIR33A,MIR34A,MIR93,MIR328,MIR424,MIR208B
11_Member	GO Biological Processes	GO:0090281	negative regulation of calcium ion import	-4.28193	-2.35336	3/15	406985,407040,100126336	MIR200C,MIR34A,MIR208B
11_Member	GO Biological Processes	GO:0032412	regulation of ion transmembrane transporter activity	-4.26943	-2.34309	8/263	406904,406967,406985,406994,407012,407033,407050,100126336	MIR1-1,MIR192,MIR200C,MIR212,MIR24-1,MIR30D,MIR93,MIR208B
11_Member	GO Biological Processes	GO:0022898	regulation of transmembrane transporter activity	-4.1561	-2.23858	8/273	406904,406967,406985,406994,407012,407033,407050,100126336	MIR1-1,MIR192,MIR200C,MIR212,MIR24-1,MIR30D,MIR93,MIR208B
11_Member	GO Biological Processes	GO:1901386	negative regulation of voltage-gated calcium channel activity	-3.95995	-2.06786	3/19	406985,407050,100126336	MIR200C,MIR93,MIR208B
11_Member	GO Biological Processes	GO:1903817	negative regulation of voltage-gated potassium channel activity	-3.89096	-2.00499	3/20	406904,406994,407033	MIR1-1,MIR212,MIR30D
11_Member	GO Biological Processes	GO:0034765	regulation of ion transmembrane transport	-3.79986	-1.91794	10/483	406904,406967,406985,406992,406994,407012,407033,407050,442901,100126336	MIR1-1,MIR192,MIR200C,MIR210,MIR212,MIR24-1,MIR30D,MIR93,MIR328,MIR208B
11_Member	GO Biological Processes	GO:0051924	regulation of calcium ion transport	-3.56897	-1.71432	7/251	406904,406985,407040,407050,442901,494336,100126336	MIR1-1,MIR200C,MIR34A,MIR93,MIR328,MIR424,MIR208B
11_Member	GO Biological Processes	GO:1901017	negative regulation of potassium ion transmembrane transporter activity	-3.44516	-1.60536	3/28	406904,406994,407033	MIR1-1,MIR212,MIR30D
11_Member	GO Biological Processes	GO:1901380	negative regulation of potassium ion transmembrane transport	-3.27134	-1.45636	3/32	406904,406994,407033	MIR1-1,MIR212,MIR30D
11_Member	GO Biological Processes	GO:1901385	regulation of voltage-gated calcium channel activity	-3.05015	-1.2619	3/38	406985,407050,100126336	MIR200C,MIR93,MIR208B
11_Member	GO Biological Processes	GO:0043267	negative regulation of potassium ion transport	-3.01696	-1.23674	3/39	406904,406994,407033	MIR1-1,MIR212,MIR30D
11_Member	GO Biological Processes	GO:0060306	regulation of membrane repolarization	-3.01696	-1.23674	3/39	406904,407033,442901	MIR1-1,MIR30D,MIR328
11_Member	GO Biological Processes	GO:1901020	negative regulation of calcium ion transmembrane transporter activity	-3.01696	-1.23674	3/39	406985,407050,100126336	MIR200C,MIR93,MIR208B
11_Member	GO Biological Processes	GO:1903169	regulation of calcium ion transmembrane transport	-2.95219	-1.17829	5/156	406904,406985,407050,442901,100126336	MIR1-1,MIR200C,MIR93,MIR328,MIR208B
11_Member	GO Biological Processes	GO:0090279	regulation of calcium ion import	-2.78053	-1.02805	3/47	406985,407040,100126336	MIR200C,MIR34A,MIR208B
11_Member	GO Biological Processes	GO:0010522	regulation of calcium ion transport into cytosol	-2.7536	-1.00261	4/103	406904,406985,407050,100126336	MIR1-1,MIR200C,MIR93,MIR208B
11_Member	GO Biological Processes	GO:1901016	regulation of potassium ion transmembrane transporter activity	-2.34145	-0.619224	3/67	406904,406994,407033	MIR1-1,MIR212,MIR30D
11_Member	GO Biological Processes	GO:0055117	regulation of cardiac muscle contraction	-2.17325	-0.468753	3/77	406904,406985,407034	MIR1-1,MIR200C,MIR30E
12_Summary	WikiPathways	WP2059	Alzheimer's disease and miRNA effects	-17.6947	-15.1316	22/337	406908,406909,406918,406924,406925,406931,406954,406955,406958,406960,406995,407000,407001,407041,407052,442900,494324,494330,574441,574457,693120,100126343	MIR124-2,MIR124-3,MIR129-2,MIR134,MIR135A1,MIR139,MIR181A2,MIR181B1,MIR182,MIR184,MIR181A1,MIR218-1,MIR218-2,MIR34B,MIR95,MIR326,MIR375,MIR381,MIR488,MIR181D,MIR33B,MIR874
12_Member	WikiPathways	WP2059	Alzheimer's disease and miRNA effects	-17.6947	-15.1316	22/337	406908,406909,406918,406924,406925,406931,406954,406955,406958,406960,406995,407000,407001,407041,407052,442900,494324,494330,574441,574457,693120,100126343	MIR124-2,MIR124-3,MIR129-2,MIR134,MIR135A1,MIR139,MIR181A2,MIR181B1,MIR182,MIR184,MIR181A1,MIR218-1,MIR218-2,MIR34B,MIR95,MIR326,MIR375,MIR381,MIR488,MIR181D,MIR33B,MIR874
13_Summary	GO Biological Processes	GO:0090370	negative regulation of cholesterol efflux	-15.6373	-13.1199	9/20	406920,406936,406989,407018,407028,407039,693120,768212,100126318,407031,407040,406938,406903,406958	MIR130B,MIR144,MIR206,MIR27A,MIR302A,MIR33A,MIR33B,MIR758,MIR301B,MIR30C1,MIR34A,MIR146A,MIR10B,MIR182
13_Member	GO Biological Processes	GO:0090370	negative regulation of cholesterol efflux	-15.6373	-13.1199	9/20	406920,406936,406989,407018,407028,407039,693120,768212,100126318	MIR130B,MIR144,MIR206,MIR27A,MIR302A,MIR33A,MIR33B,MIR758,MIR301B
13_Member	GO Biological Processes	GO:0032369	negative regulation of lipid transport	-15.5631	-13.0542	11/45	406920,406936,406989,407018,407028,407031,407039,407040,693120,768212,100126318	MIR130B,MIR144,MIR206,MIR27A,MIR302A,MIR30C1,MIR33A,MIR34A,MIR33B,MIR758,MIR301B
13_Member	GO Biological Processes	GO:1905953	negative regulation of lipid localization	-15.5115	-13.0194	12/63	406920,406936,406938,406989,407018,407028,407031,407039,407040,693120,768212,100126318	MIR130B,MIR144,MIR146A,MIR206,MIR27A,MIR302A,MIR30C1,MIR33A,MIR34A,MIR33B,MIR758,MIR301B
13_Member	GO Biological Processes	GO:0032372	negative regulation of sterol transport	-13.8783	-11.4543	9/29	406920,406936,406989,407018,407028,407039,693120,768212,100126318	MIR130B,MIR144,MIR206,MIR27A,MIR302A,MIR33A,MIR33B,MIR758,MIR301B
13_Member	GO Biological Processes	GO:0032375	negative regulation of cholesterol transport	-13.8783	-11.4543	9/29	406920,406936,406989,407018,407028,407039,693120,768212,100126318	MIR130B,MIR144,MIR206,MIR27A,MIR302A,MIR33A,MIR33B,MIR758,MIR301B
13_Member	GO Biological Processes	GO:0010874	regulation of cholesterol efflux	-11.3553	-8.95844	9/52	406920,406936,406989,407018,407028,407039,693120,768212,100126318	MIR130B,MIR144,MIR206,MIR27A,MIR302A,MIR33A,MIR33B,MIR758,MIR301B
13_Member	GO Biological Processes	GO:1905952	regulation of lipid localization	-11.068	-8.69673	13/183	406903,406920,406936,406938,406989,407018,407028,407031,407039,407040,693120,768212,100126318	MIR10B,MIR130B,MIR144,MIR146A,MIR206,MIR27A,MIR302A,MIR30C1,MIR33A,MIR34A,MIR33B,MIR758,MIR301B
13_Member	GO Biological Processes	GO:0032371	regulation of sterol transport	-9.60687	-7.29359	9/80	406920,406936,406989,407018,407028,407039,693120,768212,100126318	MIR130B,MIR144,MIR206,MIR27A,MIR302A,MIR33A,MIR33B,MIR758,MIR301B
13_Member	GO Biological Processes	GO:0032374	regulation of cholesterol transport	-9.60687	-7.29359	9/80	406920,406936,406989,407018,407028,407039,693120,768212,100126318	MIR130B,MIR144,MIR206,MIR27A,MIR302A,MIR33A,MIR33B,MIR758,MIR301B
13_Member	GO Biological Processes	GO:0032368	regulation of lipid transport	-9.49722	-7.19992	11/153	406920,406936,406989,407018,407028,407031,407039,407040,693120,768212,100126318	MIR130B,MIR144,MIR206,MIR27A,MIR302A,MIR30C1,MIR33A,MIR34A,MIR33B,MIR758,MIR301B
13_Member	GO Biological Processes	GO:0010983	positive regulation of high-density lipoprotein particle clearance	-7.6947	-5.51174	4/7	406936,407028,407039,693120	MIR144,MIR302A,MIR33A,MIR33B
13_Member	GO Biological Processes	GO:0010982	regulation of high-density lipoprotein particle clearance	-7.39535	-5.22429	4/8	406936,407028,407039,693120	MIR144,MIR302A,MIR33A,MIR33B
13_Member	GO Biological Processes	GO:0010986	positive regulation of lipoprotein particle clearance	-6.72698	-4.58978	4/11	406936,407028,407039,693120	MIR144,MIR302A,MIR33A,MIR33B
13_Member	GO Biological Processes	GO:0010984	regulation of lipoprotein particle clearance	-6.15545	-4.07895	5/34	406936,407018,407028,407039,693120	MIR144,MIR27A,MIR302A,MIR33A,MIR33B
13_Member	GO Biological Processes	GO:0042632	cholesterol homeostasis	-5.00909	-3.02531	6/98	406936,406958,407028,407031,407040,693120	MIR144,MIR182,MIR302A,MIR30C1,MIR34A,MIR33B
13_Member	GO Biological Processes	GO:0055092	sterol homeostasis	-4.98371	-3.00538	6/99	406936,406958,407028,407031,407040,693120	MIR144,MIR182,MIR302A,MIR30C1,MIR34A,MIR33B
13_Member	GO Biological Processes	GO:0055088	lipid homeostasis	-4.5777	-2.6166	7/173	406936,406958,407028,407031,407039,407040,693120	MIR144,MIR182,MIR302A,MIR30C1,MIR33A,MIR34A,MIR33B
14_Summary	WikiPathways	WP4329	miRNAs involvement in the immune response in sepsis	-15.5115	-13.0194	12/63	406900,406937,406941,406947,406951,406963,406984,406985,406986,407008,574447,768212	MIR106B,MIR145,MIR149,MIR155,MIR16-2,MIR187,MIR200B,MIR200C,MIR203A,MIR223,MIR146B,MIR758
14_Member	WikiPathways	WP4329	miRNAs involvement in the immune response in sepsis	-15.5115	-13.0194	12/63	406900,406937,406941,406947,406951,406963,406984,406985,406986,407008,574447,768212	MIR106B,MIR145,MIR149,MIR155,MIR16-2,MIR187,MIR200B,MIR200C,MIR203A,MIR223,MIR146B,MIR758
15_Summary	GO Biological Processes	GO:0032717	negative regulation of interleukin-8 production	-14.55	-12.0895	10/38	406899,406900,406938,406954,406986,407050,407054,442895,442896,574441,406925,407007,442906,442898,406983,406985,406941,406935,406937	MIR106A,MIR106B,MIR146A,MIR181A2,MIR203A,MIR93,MIR98,MIR302C,MIR302D,MIR488,MIR135A1,MIR222,MIR338,MIR324,MIR200A,MIR200C,MIR149,MIR143,MIR145
15_Member	GO Biological Processes	GO:0032717	negative regulation of interleukin-8 production	-14.55	-12.0895	10/38	406899,406900,406938,406954,406986,407050,407054,442895,442896,574441	MIR106A,MIR106B,MIR146A,MIR181A2,MIR203A,MIR93,MIR98,MIR302C,MIR302D,MIR488
15_Member	GO Biological Processes	GO:0032677	regulation of interleukin-8 production	-10.0135	-7.68923	10/102	406899,406900,406938,406954,406986,407050,407054,442895,442896,574441	MIR106A,MIR106B,MIR146A,MIR181A2,MIR203A,MIR93,MIR98,MIR302C,MIR302D,MIR488
15_Member	GO Biological Processes	GO:1900016	negative regulation of cytokine production involved in inflammatory response	-9.06059	-6.7887	7/39	406925,406938,406986,407007,407050,407054,442906	MIR135A1,MIR146A,MIR203A,MIR222,MIR93,MIR98,MIR338
15_Member	GO Biological Processes	GO:1900015	regulation of cytokine production involved in inflammatory response	-8.40926	-6.18852	8/75	406925,406938,406986,407007,407050,407054,442898,442906	MIR135A1,MIR146A,MIR203A,MIR222,MIR93,MIR98,MIR324,MIR338
15_Member	GO Biological Processes	GO:1904645	response to amyloid-beta	-5.0949	-3.10383	5/55	406900,406938,406983,406985,407054	MIR106B,MIR146A,MIR200A,MIR200C,MIR98
15_Member	GO Biological Processes	GO:1904646	cellular response to amyloid-beta	-4.12934	-2.21616	4/45	406900,406938,406983,407054	MIR106B,MIR146A,MIR200A,MIR98
15_Member	GO Biological Processes	GO:1904893	negative regulation of receptor signaling pathway via STAT	-3.19298	-1.38654	3/34	406938,406941,407054	MIR146A,MIR149,MIR98
15_Member	GO Biological Processes	GO:0050732	negative regulation of peptidyl-tyrosine phosphorylation	-2.51839	-0.784883	3/58	406900,406938,407054	MIR106B,MIR146A,MIR98
15_Member	GO Biological Processes	GO:1901653	cellular response to peptide	-2.41662	-0.691607	6/298	406900,406935,406937,406938,406983,407054	MIR106B,MIR143,MIR145,MIR146A,MIR200A,MIR98
15_Member	GO Biological Processes	GO:1901652	response to peptide	-2.21342	-0.506241	7/434	406900,406935,406937,406938,406983,406985,407054	MIR106B,MIR143,MIR145,MIR146A,MIR200A,MIR200C,MIR98
15_Member	GO Biological Processes	GO:1904892	regulation of receptor signaling pathway via STAT	-2.01427	-0.317717	3/88	406938,406941,407054	MIR146A,MIR149,MIR98
16_Summary	WikiPathways	WP3971	OSX and miRNAs in tooth development	-12.918	-10.5009	9/36	406881,406882,406935,406937,406993,407036,407040,442906,100126334,407041	MIRLET7A1,MIRLET7A2,MIR143,MIR145,MIR211,MIR32,MIR34A,MIR338,MIR885,MIR34B
16_Member	WikiPathways	WP3971	OSX and miRNAs in tooth development	-12.918	-10.5009	9/36	406881,406882,406935,406937,406993,407036,407040,442906,100126334	MIRLET7A1,MIRLET7A2,MIR143,MIR145,MIR211,MIR32,MIR34A,MIR338,MIR885
16_Member	WikiPathways	WP2249	Metastatic brain tumor	-3.44516	-1.60536	3/28	406881,406882,407041	MIRLET7A1,MIRLET7A2,MIR34B
17_Summary	GO Biological Processes	GO:0034105	positive regulation of tissue remodeling	-10.8293	-8.47625	7/23	406935,406949,406971,406982,406996,407040,407041,406904,406937,407014,100126336,406985,407034,406958,407030,442901	MIR143,MIR15B,MIR195,MIR20A,MIR214,MIR34A,MIR34B,MIR1-1,MIR145,MIR25,MIR208B,MIR200C,MIR30E,MIR182,MIR30B,MIR328
17_Member	GO Biological Processes	GO:0034105	positive regulation of tissue remodeling	-10.8293	-8.47625	7/23	406935,406949,406971,406982,406996,407040,407041	MIR143,MIR15B,MIR195,MIR20A,MIR214,MIR34A,MIR34B
17_Member	GO Biological Processes	GO:1905205	positive regulation of connective tissue replacement	-8.66293	-6.41504	5/12	406949,406971,406996,407040,407041	MIR15B,MIR195,MIR214,MIR34A,MIR34B
17_Member	GO Biological Processes	GO:1905203	regulation of connective tissue replacement	-8.26367	-6.06013	5/14	406949,406971,406996,407040,407041	MIR15B,MIR195,MIR214,MIR34A,MIR34B
17_Member	GO Biological Processes	GO:0034103	regulation of tissue remodeling	-6.6019	-4.47542	7/86	406935,406949,406971,406982,406996,407040,407041	MIR143,MIR15B,MIR195,MIR20A,MIR214,MIR34A,MIR34B
17_Member	GO Biological Processes	GO:0043502	regulation of muscle adaptation	-6.30494	-4.21566	7/95	406904,406937,406982,406996,407014,407041,100126336	MIR1-1,MIR145,MIR20A,MIR214,MIR25,MIR34B,MIR208B
17_Member	GO Biological Processes	GO:0090257	regulation of muscle system process	-6.27257	-4.18653	10/250	406904,406935,406937,406982,406985,406996,407014,407034,407041,100126336	MIR1-1,MIR143,MIR145,MIR20A,MIR200C,MIR214,MIR25,MIR30E,MIR34B,MIR208B
17_Member	GO Biological Processes	GO:0010611	regulation of cardiac muscle hypertrophy	-5.93903	-3.87187	6/68	406904,406937,406982,406996,407014,407041	MIR1-1,MIR145,MIR20A,MIR214,MIR25,MIR34B
17_Member	GO Biological Processes	GO:0014743	regulation of muscle hypertrophy	-5.82757	-3.77851	6/71	406904,406937,406982,406996,407014,407041	MIR1-1,MIR145,MIR20A,MIR214,MIR25,MIR34B
17_Member	GO Biological Processes	GO:0010612	regulation of cardiac muscle adaptation	-5.77153	-3.72834	4/18	406982,406996,407014,407041	MIR20A,MIR214,MIR25,MIR34B
17_Member	GO Biological Processes	GO:1903242	regulation of cardiac muscle hypertrophy in response to stress	-5.77153	-3.72834	4/18	406982,406996,407014,407041	MIR20A,MIR214,MIR25,MIR34B
17_Member	GO Biological Processes	GO:1905174	regulation of vascular associated smooth muscle cell dedifferentiation	-5.62465	-3.59042	3/6	406937,406958,406996	MIR145,MIR182,MIR214
17_Member	GO Biological Processes	GO:0010615	positive regulation of cardiac muscle adaptation	-5.00616	-3.02531	3/9	406982,406996,407041	MIR20A,MIR214,MIR34B
17_Member	GO Biological Processes	GO:1903244	positive regulation of cardiac muscle hypertrophy in response to stress	-5.00616	-3.02531	3/9	406982,406996,407041	MIR20A,MIR214,MIR34B
17_Member	GO Biological Processes	GO:0010614	negative regulation of cardiac muscle hypertrophy	-4.56677	-2.61284	4/35	406904,406937,406996,407014	MIR1-1,MIR145,MIR214,MIR25
17_Member	GO Biological Processes	GO:0044057	regulation of system process	-4.50749	-2.55593	12/573	406904,406935,406937,406982,406985,406996,407014,407030,407034,407041,442901,100126336	MIR1-1,MIR143,MIR145,MIR20A,MIR200C,MIR214,MIR25,MIR30B,MIR30E,MIR34B,MIR328,MIR208B
17_Member	GO Biological Processes	GO:0014741	negative regulation of muscle hypertrophy	-4.46928	-2.52242	4/37	406904,406937,406996,407014	MIR1-1,MIR145,MIR214,MIR25
17_Member	GO Biological Processes	GO:0014744	positive regulation of muscle adaptation	-4.37726	-2.43964	3/14	406982,406996,407041	MIR20A,MIR214,MIR34B
17_Member	GO Biological Processes	GO:0010613	positive regulation of cardiac muscle hypertrophy	-3.11943	-1.31803	3/36	406982,406996,407041	MIR20A,MIR214,MIR34B
17_Member	GO Biological Processes	GO:0014742	positive regulation of muscle hypertrophy	-3.08429	-1.28951	3/37	406982,406996,407041	MIR20A,MIR214,MIR34B
18_Summary	GO Biological Processes	GO:1903670	regulation of sprouting angiogenesis	-10.7659	-8.41872	9/60	406904,406953,406982,407030,407031,407034,407040,407041,494324,406958,407012	MIR1-1,MIR18A,MIR20A,MIR30B,MIR30C1,MIR30E,MIR34A,MIR34B,MIR375,MIR182,MIR24-1
18_Member	GO Biological Processes	GO:1903670	regulation of sprouting angiogenesis	-10.7659	-8.41872	9/60	406904,406953,406982,407030,407031,407034,407040,407041,494324	MIR1-1,MIR18A,MIR20A,MIR30B,MIR30C1,MIR30E,MIR34A,MIR34B,MIR375
18_Member	GO Biological Processes	GO:1903671	negative regulation of sprouting angiogenesis	-10.1544	-7.82451	7/28	406953,406982,407031,407034,407040,407041,494324	MIR18A,MIR20A,MIR30C1,MIR30E,MIR34A,MIR34B,MIR375
18_Member	GO Biological Processes	GO:1904035	regulation of epithelial cell apoptotic process	-3.96429	-2.06806	5/94	406958,407012,407030,407034,494324	MIR182,MIR24-1,MIR30B,MIR30E,MIR375
18_Member	GO Biological Processes	GO:2000351	regulation of endothelial cell apoptotic process	-3.66778	-1.80359	4/59	407012,407030,407034,494324	MIR24-1,MIR30B,MIR30E,MIR375
18_Member	GO Biological Processes	GO:1904036	negative regulation of epithelial cell apoptotic process	-2.65392	-0.91466	3/52	406958,407030,407034	MIR182,MIR30B,MIR30E
19_Summary	GO Biological Processes	GO:1902532	negative regulation of intracellular signal transduction	-9.5871	-7.27921	18/543	406937,406938,406941,406949,406971,406982,406985,406989,407000,407008,407040,407041,494324,494336,554213,574456,574506,693235,406935,407007	MIR145,MIR146A,MIR149,MIR15B,MIR195,MIR20A,MIR200C,MIR206,MIR218-1,MIR223,MIR34A,MIR34B,MIR375,MIR424,MIR449A,MIR497,MIR503,MIR92B,MIR143,MIR222
19_Member	GO Biological Processes	GO:1902532	negative regulation of intracellular signal transduction	-9.5871	-7.27921	18/543	406937,406938,406941,406949,406971,406982,406985,406989,407000,407008,407040,407041,494324,494336,554213,574456,574506,693235	MIR145,MIR146A,MIR149,MIR15B,MIR195,MIR20A,MIR200C,MIR206,MIR218-1,MIR223,MIR34A,MIR34B,MIR375,MIR424,MIR449A,MIR497,MIR503,MIR92B
19_Member	GO Biological Processes	GO:0051898	negative regulation of protein kinase B signaling	-9.38559	-7.10372	8/57	406937,406938,406982,406985,407040,407041,494324,554213	MIR145,MIR146A,MIR20A,MIR200C,MIR34A,MIR34B,MIR375,MIR449A
19_Member	GO Biological Processes	GO:0051896	regulation of protein kinase B signaling	-7.44534	-5.27035	10/187	406935,406937,406938,406982,406985,407007,407040,407041,494324,554213	MIR143,MIR145,MIR146A,MIR20A,MIR200C,MIR222,MIR34A,MIR34B,MIR375,MIR449A
19_Member	WikiPathways	WP4963	p53 transcriptional gene network	-2.25411	-0.540162	3/72	406937,406985,407041	MIR145,MIR200C,MIR34B
20_Summary	GO Biological Processes	GO:0010660	regulation of muscle cell apoptotic process	-9.55755	-7.25499	9/81	406900,406904,406937,406971,406982,406992,407012,407034,407040,406938,406994,407000,407054,619552,407031,406958,406920,407008	MIR106B,MIR1-1,MIR145,MIR195,MIR20A,MIR210,MIR24-1,MIR30E,MIR34A,MIR146A,MIR212,MIR218-1,MIR98,MIR483,MIR30C1,MIR182,MIR130B,MIR223
20_Member	GO Biological Processes	GO:0010660	regulation of muscle cell apoptotic process	-9.55755	-7.25499	9/81	406900,406904,406937,406971,406982,406992,407012,407034,407040	MIR106B,MIR1-1,MIR145,MIR195,MIR20A,MIR210,MIR24-1,MIR30E,MIR34A
20_Member	GO Biological Processes	GO:0010665	regulation of cardiac muscle cell apoptotic process	-8.53162	-6.29752	7/46	406900,406937,406971,406982,407012,407034,407040	MIR106B,MIR145,MIR195,MIR20A,MIR24-1,MIR30E,MIR34A
20_Member	GO Biological Processes	GO:0010662	regulation of striated muscle cell apoptotic process	-8.39673	-6.18035	7/48	406900,406937,406971,406982,407012,407034,407040	MIR106B,MIR145,MIR195,MIR20A,MIR24-1,MIR30E,MIR34A
20_Member	GO Biological Processes	GO:0010656	negative regulation of muscle cell apoptotic process	-6.79895	-4.65445	6/49	406900,406937,406982,406992,407012,407034	MIR106B,MIR145,MIR20A,MIR210,MIR24-1,MIR30E
20_Member	GO Biological Processes	GO:0010667	negative regulation of cardiac muscle cell apoptotic process	-6.51656	-4.39709	5/29	406900,406937,406982,407012,407034	MIR106B,MIR145,MIR20A,MIR24-1,MIR30E
20_Member	GO Biological Processes	GO:0010664	negative regulation of striated muscle cell apoptotic process	-6.36446	-4.26536	5/31	406900,406937,406982,407012,407034	MIR106B,MIR145,MIR20A,MIR24-1,MIR30E
20_Member	GO Biological Processes	GO:0001933	negative regulation of protein phosphorylation	-4.25907	-2.33495	9/341	406900,406938,406982,406994,407000,407012,407040,407054,619552	MIR106B,MIR146A,MIR20A,MIR212,MIR218-1,MIR24-1,MIR34A,MIR98,MIR483
20_Member	GO Biological Processes	GO:0045936	negative regulation of phosphate metabolic process	-4.13035	-2.21616	10/440	406900,406938,406982,406994,407000,407012,407031,407040,407054,619552	MIR106B,MIR146A,MIR20A,MIR212,MIR218-1,MIR24-1,MIR30C1,MIR34A,MIR98,MIR483
20_Member	GO Biological Processes	GO:0010563	negative regulation of phosphorus metabolic process	-4.12221	-2.21333	10/441	406900,406938,406982,406994,407000,407012,407031,407040,407054,619552	MIR106B,MIR146A,MIR20A,MIR212,MIR218-1,MIR24-1,MIR30C1,MIR34A,MIR98,MIR483
20_Member	GO Biological Processes	GO:0042326	negative regulation of phosphorylation	-3.88477	-2.00083	9/382	406900,406938,406982,406994,407000,407012,407040,407054,619552	MIR106B,MIR146A,MIR20A,MIR212,MIR218-1,MIR24-1,MIR34A,MIR98,MIR483
20_Member	GO Biological Processes	GO:0031400	negative regulation of protein modification process	-3.55045	-1.69769	10/519	406900,406938,406958,406982,406994,407000,407012,407040,407054,619552	MIR106B,MIR146A,MIR182,MIR20A,MIR212,MIR218-1,MIR24-1,MIR34A,MIR98,MIR483
20_Member	GO Biological Processes	GO:0071901	negative regulation of protein serine/threonine kinase activity	-2.48696	-0.756305	4/122	406982,407000,407012,407040	MIR20A,MIR218-1,MIR24-1,MIR34A
20_Member	GO Biological Processes	GO:0043086	negative regulation of catalytic activity	-2.22002	-0.511501	10/786	406920,406958,406971,406982,406992,406994,407000,407008,407012,407040	MIR130B,MIR182,MIR195,MIR20A,MIR210,MIR212,MIR218-1,MIR223,MIR24-1,MIR34A
