# Supplementary material for: The miRNome of canine invasive urothelial carcinoma
Source: Front Vet Sci. 2022 Aug 22;9:945638. doi: 10.3389/fvets.2022.945638 (PMC9443663; doi:10.3389/fvets.2022.945638)
Supplement: Supplementary file 4 [file Table_4.XLSX]

## Sheet: Sheet1
Gene Symbol	Normal	iUC		113	Both in control and iUC
cfa-let-7a-1	2	5		44	Only normal/control
cfa-let-7a-2	4	29		10	Only iUC
cfa-let-7j	4	1		41	minimally expressed
cfa-mir-103-2	4	28
cfa-mir-105a	4	1
cfa-mir-105b	3
cfa-mir-106a	4
cfa-mir-106b		4
cfa-mir-10b	4	12
cfa-mir-1-1
cfa-mir-1199
cfa-mir-124-2	2
cfa-mir-124-3
cfa-mir-1271	4	28
cfa-mir-129-2
cfa-mir-130a	1
cfa-mir-130b
cfa-mir-133a	4	27
cfa-mir-133c
cfa-mir-134
cfa-mir-135a-1
cfa-mir-135b		5
cfa-mir-138a
cfa-mir-138b
cfa-mir-139
cfa-mir-141	4	28
cfa-mir-143	4	6
cfa-mir-144
cfa-mir-145	4	5
cfa-mir-1468	3	1
cfa-mir-146a	4	28
cfa-mir-146b	3	1
cfa-mir-147
cfa-mir-149
cfa-mir-150
cfa-mir-151	2
cfa-mir-153	4
cfa-mir-155	4	12
cfa-mir-15b	4	28
cfa-mir-16-2	3	1
cfa-mir-181a-1	4	5
cfa-mir-181a-2	4	28
cfa-mir-181b-1	4	28
cfa-mir-181d	2	2
cfa-mir-182	1	1
cfa-mir-1835		1
cfa-mir-1838	4
cfa-mir-184
cfa-mir-1840
cfa-mir-1841
cfa-mir-1842	4	28
cfa-mir-1844	4	28
cfa-mir-187
cfa-mir-188	3	8
cfa-mir-18a	4	27
cfa-mir-18b	3
cfa-mir-190a	4	28
cfa-mir-190b	3
cfa-mir-192		3
cfa-mir-193a
cfa-mir-193b
cfa-mir-194	4	28
cfa-mir-195	2	1
cfa-mir-196a-1	4	5
cfa-mir-19b-2
cfa-mir-200a	4	28
cfa-mir-200b	4	29
cfa-mir-200c	4	28
cfa-mir-202	1
cfa-mir-203
cfa-mir-205	4	28
cfa-mir-206	3
cfa-mir-207	4	28
cfa-mir-208a
cfa-mir-208b	2
cfa-mir-20a	2	8
cfa-mir-20b	4
cfa-mir-210		1
cfa-mir-211	2
cfa-mir-212	2	2
cfa-mir-214	4	28
cfa-mir-215	4	27
cfa-mir-216a	4	4
cfa-mir-217	3	1
cfa-mir-218-1	4	28
cfa-mir-218-2	3	4
cfa-mir-219-1	1	2
cfa-mir-219-2	1
cfa-mir-222	4	27
cfa-mir-223	4	28
cfa-mir-224	3	10
cfa-mir-23b	4	28
cfa-mir-24-1	4	28
cfa-mir-25		9
cfa-mir-26a-2	1	2
cfa-mir-26b	1	3
cfa-mir-27a	4	28
cfa-mir-300	3
cfa-mir-301a	3	9
cfa-mir-301b	2	2
cfa-mir-302a	1	5
cfa-mir-302b	2	5
cfa-mir-302c	3	3
cfa-mir-302d	3	8
cfa-mir-30b	4	28
cfa-mir-30c-1	4	28
cfa-mir-30d		7
cfa-mir-30e	4	28
cfa-mir-32	4	28
cfa-mir-320	1	2
cfa-mir-324	4	28
cfa-mir-325	3
cfa-mir-326	4	28
cfa-mir-328
cfa-mir-329b	3
cfa-mir-330	4	28
cfa-mir-331	4	28
cfa-mir-338
cfa-mir-33a	1	9
cfa-mir-33b		3
cfa-mir-340	3	28
cfa-mir-342	2	2
cfa-mir-345	2	9
cfa-mir-346
cfa-mir-34a	4	29
cfa-mir-34b
cfa-mir-361	3	8
cfa-mir-362	1
cfa-mir-363
cfa-mir-365-1	3	2
cfa-mir-365-2	4	28
cfa-mir-367	3	10
cfa-mir-370	3
cfa-mir-371		4
cfa-mir-371
cfa-mir-374a	1
cfa-mir-374b	4	28
cfa-mir-375
cfa-mir-376b	4
cfa-mir-376c	1
cfa-mir-378	1	1
cfa-mir-381	1	1
cfa-mir-424
cfa-mir-425	3	13
cfa-mir-429	4	28
cfa-mir-432
cfa-mir-448	4
cfa-mir-449a	1	2
cfa-mir-450a	4	5
cfa-mir-451
cfa-mir-452	4	13
cfa-mir-454	4	28
cfa-mir-483	1
cfa-mir-487a	2
cfa-mir-488	3
cfa-mir-489	2	1
cfa-mir-490	4
cfa-mir-493	3
cfa-mir-494	2
cfa-mir-496	2
cfa-mir-497	2	2
cfa-mir-500	3	2
cfa-mir-503	2
cfa-mir-504	4
cfa-mir-505	4	28
cfa-mir-514	4
cfa-mir-532	3	5
cfa-mir-539	2
cfa-mir-544	3	1
cfa-mir-545	4	28
cfa-mir-551a	1
cfa-mir-551b	3
cfa-mir-568	4	28
cfa-mir-574
cfa-mir-578
cfa-mir-582	4	3
cfa-mir-589	4	28
cfa-mir-592	3	2
cfa-mir-599	4	28
cfa-mir-615
cfa-mir-628	4	28
cfa-mir-631		15
cfa-mir-632	4	28
cfa-mir-652	4	3
cfa-mir-653	2
cfa-mir-665
cfa-mir-708	2	2
cfa-mir-718
cfa-mir-7-3	3	1
cfa-mir-758	4
cfa-mir-759	2
cfa-mir-761
cfa-mir-764	4
cfa-mir-802	4	2
cfa-mir-872	4	28
cfa-mir-874	3	10
cfa-mir-875	2	11
cfa-mir-876	4
cfa-mir-885
cfa-mir-92a-2	1	1
cfa-mir-92b
cfa-mir-93	2
cfa-mir-95	4	28
cfa-mir-96	1
cfa-mir-98	4	28
cfa-mir-99a-1	3	1
cfa-mir-99a-2	4	28
cfa-mir-99b		3
