# Supplementary material for: The miRNome of canine invasive urothelial carcinoma
Source: Front Vet Sci. 2022 Aug 22;9:945638. doi: 10.3389/fvets.2022.945638 (PMC9443663; doi:10.3389/fvets.2022.945638)
Supplement: Supplementary file 5 [file Table_5.XLSX]

## Sheet: Annotation
MyList	Gene ID	Type	Tax ID	Homologene Gene ID	Homologene Gene Tax ID	Gene Symbol	Description	Biological Process (GO)	GO:0035195 gene silencing by miRNA	hsa05206 MicroRNAs in cancer	WP1545 miRNAs involved in DNA damage
miR-214	406996	gene_synonym	H. sapiens	406996	H. sapiens	MIR214	microRNA 214	GO:1905176 positive regulation of vascular associated smooth muscle cell dedifferentiation;GO:0010593 negative regulation of lamellipodium assembly;GO:1905174 regulation of vascular associated smooth muscle cell dedifferentiation	1.0	1.0	0.0
miR-802	791074	gene_synonym	M. musculus			None	None	None	nan	nan	nan
miR-876	100126310	gene_synonym	H. sapiens	100126310	H. sapiens	MIR876	microRNA 876	GO:0035195 gene silencing by miRNA;GO:0035194 post-transcriptional gene silencing by RNA;GO:0016441 posttranscriptional gene silencing	1.0	0.0	0.0
miR-181a-1	406995	gene_synonym	H. sapiens	406995	H. sapiens	MIR181A1	microRNA 181a-1	GO:0035195 gene silencing by miRNA;GO:0035194 post-transcriptional gene silencing by RNA;GO:0016441 posttranscriptional gene silencing	1.0	1.0	1.0
miR-105a						None	None	None	nan	nan	nan
miR-216a	406998	gene_synonym	H. sapiens	406998	H. sapiens	MIR216A	microRNA 216a	GO:0035195 gene silencing by miRNA;GO:0035194 post-transcriptional gene silencing by RNA;GO:0016441 posttranscriptional gene silencing	1.0	0.0	0.0
miR-490	574443	gene_synonym	H. sapiens	574443	H. sapiens	MIR490	microRNA 490	GO:0035195 gene silencing by miRNA;GO:0035194 post-transcriptional gene silencing by RNA;GO:0016441 posttranscriptional gene silencing	1.0	0.0	0.0
miR-568						None	None	None	nan	nan	nan
miR-223	407008	gene_synonym	H. sapiens	407008	H. sapiens	MIR223	microRNA 223	GO:0071623 negative regulation of granulocyte chemotaxis;GO:0090024 negative regulation of neutrophil chemotaxis;GO:1902623 negative regulation of neutrophil migration	1.0	1.0	0.0
miR-764	791081	gene_synonym	M. musculus			None	None	None	nan	nan	nan
miR-551b	693136	gene_synonym	H. sapiens	693136	H. sapiens	MIR551B	microRNA 551b	GO:0035195 gene silencing by miRNA;GO:0035194 post-transcriptional gene silencing by RNA;GO:0016441 posttranscriptional gene silencing	1.0	0.0	0.0
miR-7-3	407045	gene_synonym	H. sapiens	407045	H. sapiens	MIR7-3	microRNA 7-3	GO:0035195 gene silencing by miRNA;GO:0035194 post-transcriptional gene silencing by RNA;GO:0016441 posttranscriptional gene silencing	1.0	1.0	0.0
miR-190a	406965	gene_synonym	H. sapiens	406965	H. sapiens	MIR190A	microRNA 190a	GO:0035195 gene silencing by miRNA;GO:0035194 post-transcriptional gene silencing by RNA;GO:0016441 posttranscriptional gene silencing	1.0	0.0	0.0
miR-145	406937	gene_synonym	H. sapiens	406937	H. sapiens	MIR145	microRNA 145	GO:0036446 myofibroblast differentiation;GO:1904676 negative regulation of somatic stem cell division;GO:1904675 regulation of somatic stem cell division	1.0	1.0	1.0
miR-32	407036	gene_synonym	H. sapiens	407036	H. sapiens	MIR32	microRNA 32	GO:0016055 Wnt signaling pathway;GO:0198738 cell-cell signaling by wnt;GO:1905114 cell surface receptor signaling pathway involved in cell-cell signaling	1.0	1.0	0.0
miR-99a-2						None	None	None	nan	nan	nan
miR-301a	407027	gene_synonym	H. sapiens	407027	H. sapiens	MIR301A	microRNA 301a	GO:1904707 positive regulation of vascular associated smooth muscle cell proliferation;GO:1904705 regulation of vascular associated smooth muscle cell proliferation;GO:0048661 positive regulation of smooth muscle cell proliferation	1.0	1.0	0.0
miR-544						None	None	None	nan	nan	nan
miR-143	406935	gene_synonym	H. sapiens	406935	H. sapiens	MIR143	microRNA 143	GO:0044663 establishment or maintenance of cell type involved in phenotypic switching;GO:1905109 regulation of pulmonary blood vessel remodeling;GO:1905111 positive regulation of pulmonary blood vessel remodeling	1.0	1.0	0.0
miR-528						None	None	None	nan	nan	nan
miR-874	100126343	gene_synonym	H. sapiens	100126343	H. sapiens	MIR874	microRNA 874	GO:0035195 gene silencing by miRNA;GO:0035194 post-transcriptional gene silencing by RNA;GO:0016441 posttranscriptional gene silencing	1.0	0.0	0.0
miR-532	693124	gene_synonym	H. sapiens	693124	H. sapiens	MIR532	microRNA 532	GO:0035195 gene silencing by miRNA;GO:0035194 post-transcriptional gene silencing by RNA;GO:0016441 posttranscriptional gene silencing	1.0	0.0	0.0
miR-450a						None	None	None	nan	nan	nan
miR-361	494323	gene_synonym	H. sapiens	494323	H. sapiens	MIR361	microRNA 361	GO:1903588 negative regulation of blood vessel endothelial cell proliferation involved in sprouting angiogenesis;GO:1904046 negative regulation of vascular endothelial growth factor production;GO:1902430 negative regulation of amyloid-beta formation	1.0	1.0	0.0
miR-329b						None	None	None	nan	nan	nan
miR-652						None	None	None	nan	nan	nan
miR-374b	100126317	gene_synonym	H. sapiens	100126317	H. sapiens	MIR374B	microRNA 374b	GO:0035195 gene silencing by miRNA;GO:0035194 post-transcriptional gene silencing by RNA;GO:0016441 posttranscriptional gene silencing	1.0	0.0	1.0
miR-429	554210	gene_synonym	H. sapiens	554210	H. sapiens	MIR429	microRNA 429	GO:0035195 gene silencing by miRNA;GO:0035194 post-transcriptional gene silencing by RNA;GO:0016441 posttranscriptional gene silencing	1.0	0.0	0.0

## Sheet: Enrichment
GroupID	Category	Term	Description	LogP	Log(q-value)	InTerm_InList	Genes	Symbols
1_Summary	GO Biological Processes	GO:0035195	gene silencing by miRNA	-30.5501	-26.5947	18/615	406935,406937,406965,406995,406996,406998,407008,407027,407036,407045,494323,554210,574443,693124,693136,100126310,100126317,100126343	MIR143,MIR145,MIR190A,MIR181A1,MIR214,MIR216A,MIR223,MIR301A,MIR32,MIR7-3,MIR361,MIR429,MIR490,MIR532,MIR551B,MIR876,MIR374B,MIR874
1_Member	GO Biological Processes	GO:0035195	gene silencing by miRNA	-30.5501	-26.5947	18/615	406935,406937,406965,406995,406996,406998,407008,407027,407036,407045,494323,554210,574443,693124,693136,100126310,100126317,100126343	MIR143,MIR145,MIR190A,MIR181A1,MIR214,MIR216A,MIR223,MIR301A,MIR32,MIR7-3,MIR361,MIR429,MIR490,MIR532,MIR551B,MIR876,MIR374B,MIR874
1_Member	GO Biological Processes	GO:0035194	post-transcriptional gene silencing by RNA	-30.4096	-26.5947	18/626	406935,406937,406965,406995,406996,406998,407008,407027,407036,407045,494323,554210,574443,693124,693136,100126310,100126317,100126343	MIR143,MIR145,MIR190A,MIR181A1,MIR214,MIR216A,MIR223,MIR301A,MIR32,MIR7-3,MIR361,MIR429,MIR490,MIR532,MIR551B,MIR876,MIR374B,MIR874
1_Member	GO Biological Processes	GO:0016441	posttranscriptional gene silencing	-30.334	-26.5947	18/632	406935,406937,406965,406995,406996,406998,407008,407027,407036,407045,494323,554210,574443,693124,693136,100126310,100126317,100126343	MIR143,MIR145,MIR190A,MIR181A1,MIR214,MIR216A,MIR223,MIR301A,MIR32,MIR7-3,MIR361,MIR429,MIR490,MIR532,MIR551B,MIR876,MIR374B,MIR874
1_Member	GO Biological Processes	GO:0031047	gene silencing by RNA	-30.0387	-26.4244	18/656	406935,406937,406965,406995,406996,406998,407008,407027,407036,407045,494323,554210,574443,693124,693136,100126310,100126317,100126343	MIR143,MIR145,MIR190A,MIR181A1,MIR214,MIR216A,MIR223,MIR301A,MIR32,MIR7-3,MIR361,MIR429,MIR490,MIR532,MIR551B,MIR876,MIR374B,MIR874
2_Summary	KEGG Pathway	hsa05206	MicroRNAs in cancer	-9.49029	-5.97288	7/310	406935,406937,406995,406996,407008,407036,407045,407027,494323	MIR143,MIR145,MIR181A1,MIR214,MIR223,MIR32,MIR7-3,MIR301A,MIR361
2_Member	KEGG Pathway	hsa05206	MicroRNAs in cancer	-9.49029	-5.97288	7/310	406935,406937,406995,406996,407008,407036,407045	MIR143,MIR145,MIR181A1,MIR214,MIR223,MIR32,MIR7-3
2_Member	GO Biological Processes	GO:0048660	regulation of smooth muscle cell proliferation	-7.36708	-3.92885	5/170	406935,406937,406996,407008,407027	MIR143,MIR145,MIR214,MIR223,MIR301A
2_Member	GO Biological Processes	GO:0048662	negative regulation of smooth muscle cell proliferation	-7.02896	-3.65768	4/73	406935,406937,406996,407008	MIR143,MIR145,MIR214,MIR223
2_Member	WikiPathways	WP3971	OSX and miRNAs in tooth development	-5.90225	-2.61142	3/36	406935,406937,407036	MIR143,MIR145,MIR32
2_Member	GO Biological Processes	GO:1901342	regulation of vasculature development	-5.80776	-2.61142	5/351	406935,406937,406996,407008,494323	MIR143,MIR145,MIR214,MIR223,MIR361
2_Member	GO Biological Processes	GO:0016525	negative regulation of angiogenesis	-5.78311	-2.61142	4/149	406935,406937,406996,494323	MIR143,MIR145,MIR214,MIR361
2_Member	GO Biological Processes	GO:2000181	negative regulation of blood vessel morphogenesis	-5.76003	-2.61142	4/151	406935,406937,406996,494323	MIR143,MIR145,MIR214,MIR361
2_Member	GO Biological Processes	GO:1901343	negative regulation of vasculature development	-5.74861	-2.61142	4/152	406935,406937,406996,494323	MIR143,MIR145,MIR214,MIR361
2_Member	GO Biological Processes	GO:1904752	regulation of vascular associated smooth muscle cell migration	-5.63522	-2.53279	3/44	406935,406996,407008	MIR143,MIR214,MIR223
2_Member	GO Biological Processes	GO:0014910	regulation of smooth muscle cell migration	-4.80033	-1.76004	3/83	406935,406996,407008	MIR143,MIR214,MIR223
2_Member	GO Biological Processes	GO:1904705	regulation of vascular associated smooth muscle cell proliferation	-4.75399	-1.74174	3/86	406996,407008,407027	MIR214,MIR223,MIR301A
2_Member	GO Biological Processes	GO:0045765	regulation of angiogenesis	-4.34619	-1.38019	4/345	406935,406937,406996,494323	MIR143,MIR145,MIR214,MIR361
2_Member	GO Biological Processes	GO:0030336	negative regulation of cell migration	-4.3413	-1.38019	4/346	406937,406996,407008,494323	MIR145,MIR214,MIR223,MIR361
2_Member	GO Biological Processes	GO:2000146	negative regulation of cell motility	-4.26968	-1.33206	4/361	406937,406996,407008,494323	MIR145,MIR214,MIR223,MIR361
2_Member	GO Biological Processes	GO:0051271	negative regulation of cellular component movement	-4.23274	-1.3174	4/369	406937,406996,407008,494323	MIR145,MIR214,MIR223,MIR361
2_Member	GO Biological Processes	GO:0008285	negative regulation of cell population proliferation	-4.12398	-1.24	5/784	406935,406937,406996,407008,494323	MIR143,MIR145,MIR214,MIR223,MIR361
2_Member	GO Biological Processes	GO:0040013	negative regulation of locomotion	-4.11395	-1.24	4/396	406937,406996,407008,494323	MIR145,MIR214,MIR223,MIR361
2_Member	GO Biological Processes	GO:0090257	regulation of muscle system process	-3.38013	-0.525485	3/250	406935,406937,406996	MIR143,MIR145,MIR214
2_Member	GO Biological Processes	GO:0050727	regulation of inflammatory response	-2.80885	0	3/394	406937,407008,494323	MIR145,MIR223,MIR361
2_Member	GO Biological Processes	GO:0044057	regulation of system process	-2.34881	0	3/573	406935,406937,406996	MIR143,MIR145,MIR214
2_Member	GO Biological Processes	GO:0031347	regulation of defense response	-2.20042	0	3/648	406937,407008,494323	MIR145,MIR223,MIR361
3_Summary	WikiPathways	WP1545	miRNAs involved in DNA damage response	-5.46596	-2.39571	3/50	406937,406995,100126317	MIR145,MIR181A1,MIR374B
3_Member	WikiPathways	WP1545	miRNAs involved in DNA damage response	-5.46596	-2.39571	3/50	406937,406995,100126317	MIR145,MIR181A1,MIR374B
