# Supplementary material for: The miRNome of canine invasive urothelial carcinoma
Source: Front Vet Sci. 2022 Aug 22;9:945638. doi: 10.3389/fvets.2022.945638 (PMC9443663; doi:10.3389/fvets.2022.945638)
Supplement: Supplementary file 7 [file Data_Sheet_2.CSV]

mirnaid	refseqid	genesymbol	duplex	start	end	bindingp	energy	seed	accessibility	au	phylopstem	phylopflank	me	number_of_pairings	binding_region_length	longest_consecutive_pairings	position	validated	TargetScan	miRDB
cfa-miR-383	NM_001003094	EGF	AGATCAGAAGGTGATTGTGGCT#GCCACAATCTCTTCA#......(((((.(((((((((.#)))))))))))))).	4279	4294	1	-21.3	0	0.02871565	0.544	0	0	-18.91336171	14	15	14	3UTR		0	0
cfa-miR-1837	NM_001003094	EGF	TCTCAGAGGGACTGCGACATCT#TGTTTCTTCCTTCAAGCAGTCCCACTGCAGAT#((((((.((((((((.......#.)))))))).))).))).	4342	4374	1	-22.6	0	0.000102818	0.559	0	0	-5.714310061	14	18	8	3UTR		0	0
cfa-miR-8808	NM_001003094	EGF	TGGGAAGAACAGAGCCGCGAC#GTTGTGCTTTTGTTTCTTCCTT#.(((((((((((((.((((((#)))))).))))))).)))))).	4332	4354	1	-20.6	1	0.07045413	0.603	0	0	-4.528774398	19	22	7	3UTR		0	0
cfa-miR-769	NM_001003094	EGF	CTGGGATCTCTGGGGTCTTGGTT#ACCAACCCAGGGTCCTGGA#((((((((.(((((...(((((.#)))))))))))))))))).	4301	4320	1	-24.2	1	6.09E-05	0.588	0	0	-5.962462745	18	19	18	3UTR		0	0
cfa-miR-383	XM_038443775	EGF	AGATCAGAAGGTGATTGTGGCT#GCCACAATCTCTTCA#......(((((.(((((((((.#)))))))))))))).	4157	4172	1	-21.3	0	0.02870852	0.544	0	0	-18.91336171	14	15	14	3UTR		0	0
cfa-miR-1837	XM_038443775	EGF	TCTCAGAGGGACTGCGACATCT#TGTTTCTTCCTTCAAGCAGTCCCACTGCAGAT#((((((.((((((((.......#.)))))))).))).))).	4220	4252	1	-22.6	0	0.000102818	0.559	0	0	-5.714310061	14	18	8	3UTR		0	0
cfa-miR-8808	XM_038443775	EGF	TGGGAAGAACAGAGCCGCGAC#GTTGTGCTTTTGTTTCTTCCTT#.(((((((((((((.((((((#)))))).))))))).)))))).	4210	4232	1	-20.6	1	0.07045413	0.603	0	0	-4.528774398	19	22	7	3UTR		0	0
cfa-miR-769	XM_038443775	EGF	CTGGGATCTCTGGGGTCTTGGTT#ACCAACCCAGGGTCCTGGA#((((((((.(((((...(((((.#)))))))))))))))))).	4179	4198	1	-24.2	1	6.09E-05	0.588	0	0	-5.962462745	18	19	18	3UTR		0	0
cfa-miR-8801	XM_038678758	MDM2	TGGACAGTCATTGTATAGAGGATGG#CATTCAGCATATGTTGTGCAGTGATTATGGTCCT#.(((((((((((((((((...(((.#.)))...)))))))))))))...)))).	1896	1930	1	-21.2	1	0.01011155	0.662	0	0	-3.793324837	20	28	13	3UTR		0	0
cfa-miR-377	XM_038678761	MDM2	AGAGGTTGCCCTTGGTGAATTC#TATCAAAGGGGGATCTCG#.((((((.(((((((((.....#)))))).))).)))))).	1640	1658	1	-19.5	1	0.02906717	0.706	0	0	-6.106959767	15	18	6	3UTR		0	0
cfa-miR-8798	XM_038678761	MDM2	TGCGGTCGATGCGAGGCCCCGG#GGGGATCTCGTATCTGTACA#...(..((((((((((((((..#)))).))))))))).)..).	1648	1668	1	-23.2	0	0.001109487	0.691	0	0	-12.53453613	15	20	9	3UTR		0	0
cfa-miR-8801	XM_038678761	MDM2	TGGACAGTCATTGTATAGAGGATGG#CATTCAGCATATGTTGTGCAGTGATTATGGTCCT#.(((((((((((((((((...(((.#.)))...)))))))))))))...)))).	1907	1941	1	-21.2	1	0.01011155	0.662	0	0	-3.793324837	20	28	13	3UTR		0	0
cfa-miR-8824	XM_038674965	ERBB2	GTTTCCATCTCCACCCCCGGCA#GCTGGGCCCTGGGGGGAGGAAGCT#((((((.(((((.((((((((.#))))))....))))))))))))).	4355	4379	0.961538462	-28.8	0	4.51E-06	0.426	0	0	-6.770391594	19	24	13	3UTR		0	0
cfa-miR-764	XM_038674965	ERBB2	GGTGCTCACTTGTCCTCCT#GGGAGGAAGCTCCAAGGGAGTGAGTGCCT#(((((((((((.(((((((#)))))))..........))))))))))).	4368	4397	0.969230769	-25.4	1	0.00050011	0.426	0	0	-7.284377756	18	29	11	3UTR		0	0
cfa-miR-27b	XM_038674965	ERBB2	TTCACAGTGGCTAAGTTCTGC#GGGGAGAGTGGGTACTGTGGAG#(((((((((.(((..((((.(#).))))..))).))))))))).	4557	4579	1	-19.6	1	0.003498187	0.412	0	0	-6.772370392	17	22	9	3UTR		0	0
cfa-miR-486	XM_038674965	ERBB2	TCCTGTACTGAGCTGCCCCGA#TGGGGTGGCTCTGTGCC#....((((.(((((((((((.#))))))))))).)))).	4681	4698	1	-25.8	0	3.61E-07	0.426	0	0	-10.60295213	15	17	11	3UTR		0	0
cfa-miR-128	XM_038674965	ERBB2	TCACAGTGAACCGGTCTCTTT#GGGGAGAGTGGGTACTGTGGA#((((((((..(((.(((((((#))))))).))).)))))))).	4557	4578	1	-22.4	1	0.007709121	0.412	0	0	-7.09331049	18	21	8	3UTR		0	0
cfa-miR-1306	XM_038674965	ERBB2	CCACCTCCCCTGCAAACGTCC#TGTGGAGGGGGGTGGG#((((((((((((((.......#))))).))))))))).	4572	4588	1	-24.5	1	0.003064901	0.382	0	0	-4.906073087	14	16	9	3UTR		0	0
cfa-miR-107	XM_038674965	ERBB2	AGCAGCATTGTACAGGGCTAT#AGCCCTTGTACAGAGTGCTT#((((.(.((((((((((((..#)))))).)))))).))))).	4490	4510	1	-22	0	0.000550122	0.632	0	0	-9.600298156	17	20	6	3UTR		0	0
cfa-miR-1840	XM_038674965	ERBB2	TCACGTGACGGGCCTCGGCG#GCCGAGGCCCTGCTGAA#(((.((...((((((((((.#)))))))))).))))).	4031	4048	1	-27.1	0	7.70E-07	0.324	0	0	-11.88330784	15	17	10	3UTR		0	0
cfa-miR-339	XM_038674965	ERBB2	TCCCTGTCCTCCAGGAGCT#GGCCCTGGGGGGAGGAAGCTCCAAGGGAG#(((((((((((((((.(((#)))))))))))).........)).)))).	4359	4388	1	-24	1	3.45E-06	0.412	0	0	-4.170623527	18	29	12	3UTR		0	0
cfa-miR-433	XM_038674965	ERBB2	ATCATGATGGGCTCCTCGGTGT#GCACTGGGGAGTCTTGACTGAC#.(((....((((((((((((((#))))))))))))))....))).	4210	4232	1	-24.7	0	6.36E-05	0.397	0	0	-13.67064224	17	22	14	3UTR		0	0
cfa-miR-485	XM_038674965	ERBB2	AGAGGCTGGCCGTGATGAATTCG#GGGTTCCACGGATGCCACCGCCAGTCTCC#.(((((((((.(((....(((((#.)))))..))).))))))))).	4259	4288	1	-24	1	0.000538061	0.368	0	0	-7.586597953	17	22	9	3UTR		0	0
cfa-miR-147	XM_038674965	ERBB2	GTGTGCGGAAATGCTTCTGCTA#GCGGGAGCAGCTGTACC#..((((((...(((((((((..#))))))))).)))))).	4294	4311	1	-21.4	1	8.95E-06	0.441	0	0	-10.08067132	15	17	9	3UTR		0	0
cfa-miR-331	XM_038674965	ERBB2	GCCCCTGGGCCTATCCTAGAA#TTAGAGGAGCTGGGCCCTGGGGGG#.((((((((((((((((....#.))))..))))))).))))).	4347	4371	1	-27.9	1	2.76E-06	0.397	0	0	-3.793324837	16	21	7	3UTR		0	0
cfa-miR-6529	XM_038674965	ERBB2	CCTGTGCCTTTTACCTCTTTAA#GGTTGGTAGAAGGGACAGC#.((((.(((((((((.((....#))..))))))))).)))).	4193	4212	1	-19.7	0	0.005853228	0.368	0	0	-5.927332679	15	19	9	3UTR		0	0
cfa-miR-8805	XM_038674965	ERBB2	TGAGGAATGTCGTGTCCAGCTCCTT#GAGGAGCTGGGCCCTGGGGGGAGGAAGCTCC#.(((...(.((.(((((((((((((#))))))))))))......).)).)...))).	4350	4381	1	-24.7	0	1.23E-06	0.426	0	0	-15.76020028	19	31	12	3UTR		0	0
cfa-miR-8818	XM_038674965	ERBB2	TGCCTTTCCCTGGGAGACCTTCCTG#AGGAGCTGGGCCCTGGGGGGAGGA#..((((((((((((.(.(((((((.#))))...)))))))))))))))).	4351	4375	1	-28	1	3.48E-05	0.397	0	0	-5.69245028	20	24	16	3UTR		0	0
cfa-miR-8822	XM_038674965	ERBB2	TGGTTGGCTGGGCTTATGCAGAGC#GCCCTGCCCCAGCCAACTC#.(((((((((((.....((((.((#)).))))))))))))))).	4238	4257	1	-27.4	1	9.59E-05	0.382	0	0	-6.907794008	17	19	15	3UTR		0	0
cfa-miR-1249	XM_038674965	ERBB2	ACGCCCTTCCCCCCCTTCTTCA#TGGAGGGGGGTGGGCTCCCGGTGTTGGGGGAAGAGTGTC#((((.(((((((((((((((((#))))))))))................))))))).)))).	4574	4613	1	-28.4	0	0.002815941	0.412	0	0	-8.056611621	21	39	10	3UTR		0	0
cfa-miR-8832	XM_038674965	ERBB2	TCCAGGGGTAGGATTGATTGTGGGA#CCCACATCCAGGGGATCCTGCCACACCGGAA#(((.((((((((((((..((((((.#))))))..))....))))))))...))))).	4115	4146	1	-27.2	0	0.0258373	0.382	0	0	-6.969596721	21	31	8	3UTR		0	0
cfa-miR-8881	XM_038674965	ERBB2	TTTGTTTTCTCTGGTTCTGTACC#GGTTAAGAATAGAGAAAGCT#...(((((((((.(((((..(((#)))..)))))))))))))).	4753	4773	1	-19.6	0	0.3319208	0.633	0	0	-7.803670806	17	20	14	3UTR		0	0
cfa-miR-769	XM_038674965	ERBB2	CTGGGATCTCTGGGGTCTTGGTT#CTGAGGCCCCGAGACCTAGC#(((((.((((.((((((((((..#))))))))))))))))))).	4428	4448	1	-28.4	0	0.005029649	0.397	0	0	-8.663307683	19	20	19	3UTR		0	0
cfa-miR-486-3p	NM_001048094	MAP2K1	TCGGGGCAGCTCAGTACAGGAT#CCGTGACTGGCTAGCTGCCTG#...((((((((((((...((..#))...))))...)))))))).	1561	1582	1	-20.9	0	2.56E-05	0.471	0	0	-6.747589274	14	21	8	3UTR		0	0
cfa-miR-17	NM_001048094	MAP2K1	ACTGCAGTGAAGGCACTTGTAG#GAGTGAAGCAATTTCTATCAAAATCTAGCCAGAGCCCTTCACTGCC#...(((((((((((.((.((..#.)).)).))).)))))))).	1764	1810	1	-19.9	0	0.006269411	0.529	0	0	-7.249989754	15	20	8	3UTR		0	0
cfa-miR-1840	NM_001048094	MAP2K1	TCACGTGACGGGCCTCGGCG#GCTGGGGCTTTACCAGTCTGTCTACTGTGAT#(((((((((((((((((((.#)))))))).........))))).)).)))).	1816	1847	1	-24	1	0.000712331	0.603	0	0	-3.937574446	19	31	8	3UTR		0	0
cfa-miR-350	NM_001048094	MAP2K1	TTCACAAAGCCCATACACTTTT#AAGTGGATTGGCTTTGTGC#..(((((((((.(..(((((..#)))))..).))))))))).	1427	1446	1	-19.2	1	8.38E-05	0.544	0	0	-9.896093507	15	19	9	3UTR		0	0
cfa-miR-345	NM_001048094	MAP2K1	CCTGAACTAGGGGTCTGGAGG#CTTTCAGGCCTCCTTCCCATGCCTGTCTCTGTTCAGA#.((((((.(((((((((((((#)))))))))).)))................)))))).	1290	1327	1	-22.2	1	0.000135492	0.515	0	0	-6.106959767	19	37	10	3UTR		0	0
cfa-miR-652	NM_001048094	MAP2K1	AATGGCGCCACTAGGGTTGTGC#GCAGCAAAGAGCGAGTCCCCTGCCCAGTGGTGTGCCATG#.(((((((((((.((((.....#.))))))))))..))))).	1248	1287	1	-22.7	1	0.001022316	0.397	0	0	-5.08245545	15	19	10	3UTR		0	0
cfa-miR-20b	NM_001048094	MAP2K1	CAAAGTGCTCACAGTGCAGGTA#TGCCTGTATTTGTGGGATTCTTTGA#(((((.((((((((((((((((#)))))))))).))))).).))))).	1576	1601	1	-23.2	0	0.009399126	0.485	0	0	-5.838533207	21	25	10	3UTR		0	0
cfa-miR-210	NM_001048094	MAP2K1	ACTGTGCGTGTGACAGCGGCTGA#GTCTCTGTTCAGACGTGCAT#..(((((((.((((((.(((...#))).)))).)).))))))).	1314	1334	1	-20.6	1	0.001750704	0.515	0	0	-6.199507188	16	20	7	3UTR		0	0
cfa-miR-214	NM_001048094	MAP2K1	ACAGCAGGCACAGACAGGCAGT#GCTGCCTGTATTTGTGGGATTCTTTGACACTTGGTGG#.((.((((((((((((((((((#)))))))))..))))).............)))).)).	1574	1611	1	-23.1	0	0.03837699	0.515	0	0	-6.825347112	20	37	9	3UTR		0	0
cfa-miR-214	NM_001048094	MAP2K1	ACAGCAGGCACAGACAGGCAGT#TGCCTGTCTCTGTTCAGACGTGCA#...(((((((.(((((((((..#))))))))).))))......))).	1309	1333	1	-20.7	0	0.001958907	0.5	0	0	-9.339314669	16	24	9	3UTR		0	0
cfa-miR-96	NM_001048094	MAP2K1	TTTGGCACTAGCACATTTTTGCT#AAGTGTGTATAGTGCCT#...(((((((((((((((.....#)))))))).))))))).	2044	2061	1	-19.7	0	0.009756243	0.706	0	0	-6.514540194	15	17	8	3UTR		0	1
cfa-miR-514	NM_001048094	MAP2K1	TGATTGACACCTCTGTGAGTGGA#CTACTCTTGTGTATGTCGATCC#.((((((((.......((((((.#)))))).......)))))))).	1452	1474	1	-17.5	1	0.0120605	0.529	0	0	-14.32187826	14	22	8	3UTR		0	0
cfa-miR-8815	NM_001048094	MAP2K1	TGCCAGTGGCCTGCGGGGGACGG#GTCCCCTGCCCAGTGGTG#.((((.(((...(((((((((..#)))))))))))).)))).	1262	1280	1	-30.1	0	0.000309864	0.412	0	0	-13.10836785	16	18	12	3UTR		0	0
cfa-miR-8856	NM_001048094	MAP2K1	TGAGTACGGAGCTGGCTAGAGTGC#CACCGTGACTGGCTAGCTGCCTGTATTTG#.((((((((((((((((((.....#.)))))))))).)).)))))).	1559	1588	1	-23.9	1	6.34E-05	0.471	0	0	-3.793324837	18	22	10	3UTR		0	0
cfa-miR-8873a	NM_001048094	MAP2K1	TCCTGAAGGCAGTGGGGTGTAGC#GCGAGTCCCCTGCCCAGTGGTGTGCCATGTTGCTTTCAGGC#.((((((((((((((((.((((.#.)))))).........))))..)))))))))).	1258	1299	1	-22.7	1	0.001134474	0.412	0	0	-3.793324837	20	33	10	3UTR		0	0
cfa-miR-8877	NM_001048094	MAP2K1	CCATGCTGTCGTGTTCGTGGCC#GCCAGAGCCCTTCACTGCCATGATAGCTGGGG#((..((((((((((((.((((.#))))))))...........))))))))..)).	1791	1823	1	-22	0	0.000459291	0.529	0	0	-8.527136195	18	32	8	3UTR		0	0
cfa-miR-8886	NM_001048094	MAP2K1	TCCCAGGACATGAGTGTAGGACACA#GTGGTACTGCATTCTTGCCAGGC#..((.((.((.((((((((..(((.#)))...)))))))).)))).)).	1607	1630	1	-21.1	0	5.31E-05	0.515	0	0	-14.2144473	17	23	8	3UTR		0	0
cfa-miR-6516	NM_001048094	MAP2K1	TTTGCAGTAACAGGTGTGAACATTC#ATGTTGCTTTCAGGCCTCCTTCCCATGCCTGTCTCTGTT#...((((..(((((((((.......#.)))))))))..)))).	1284	1323	1	-18.8	0	0.000146884	0.515	0	0	-9.884564781	13	17	9	3UTR		0	0
cfa-miR-8893	NM_001048094	MAP2K1	CACTGCAGCCTGGGCTCTGGT#GCCAGAGCCCTTCACTGCCATGA#((..((((...((((((((((#))))))))))....))))..)).	1791	1814	1	-26.8	0	0.002835777	0.529	0	0	-13.6508068	16	23	10	3UTR		0	0
cfa-miR-8898	NM_001048094	MAP2K1	TCAGGACAGTTGGTAGCAGCTCCC#GGGGCTTTACCAGTCTGTCTA#...(((((((((((((.((((((.#))))))))))))).)))))).	1819	1840	1	-26.8	0	9.23E-06	0.574	0	0	-6.514540194	19	21	13	3UTR		0	0
cfa-miR-449a	NM_001110800	MAPK1	TGGCAGTGTATTGTTAGCTGGT#GCTCACACCTCATGGGCTAACGATGGACGGCTAA#((((.((.(((((((((((.((#.)).))))))))))).)).)))).	3353	3387	1	-23.8	0	0.003074873	0.471	0	0	-10.37024655	19	24	11	3UTR		0	0
cfa-miR-455	NM_001110800	MAPK1	TATGTGCCTTTGGACTACATCG#GATGACTGTCCAAGTGCCACATGC#(((((((.(((((((..((((.#))))...))))))).)).))))).	2700	2724	1	-19.3	1	0.03164459	0.618	0	0	-6.484258456	18	24	7	3UTR		0	0
cfa-miR-125a	NM_001110800	MAPK1	TCCCTGAGACCCTTTAACCTGT#AAGGGCTCAGAGGAC#((((((((.(((((........#)))))))))).))).	1279	1294	1	-18.6	1	0.002155663	0.544	0	0	-5.962462745	13	15	10	3UTR		0	0
cfa-miR-219-5p	NM_001110800	MAPK1	TGATTGTCCAAACGCAATTCT#TGGACAGTCAG#((((((((((...........#)))))))))).	3010	3021	1	-15.1	1	0.000188123	0.529	0	0	-13.2236214	10	11	10	3UTR		0	0
cfa-miR-151	NM_001110800	MAPK1	TCGAGGAGCTCACAGTCTAGT#AGATGCAGTGGTTCCTCC#..(((((((.(((.((((...#))))...)))))))))).	1570	1588	1	-17.2	1	0.001837887	0.485	0	0	-7.056347105	14	18	10	3UTR		0	0
cfa-miR-1836	NM_001110800	MAPK1	TAGGCCATGGTAGATAGAGATGG#TCATCTCCATGCTCAGAGCTGCCAGGCCA#..((((.((((((...(((((((#.)))).)))....)))))))))).	3440	3469	1	-24.5	0	0.006474546	0.515	0	0	-8.326025812	17	24	10	3UTR		0	0
cfa-miR-183	NM_001110800	MAPK1	TATGGCACTGGTAGAATTCACT#CTGCCAGGCCAA#..((((.(((((((........#))))))))))).	3458	3470	1	-18.7	0	0.006754262	0.5	0	0	-7.469185895	11	12	11	3UTR		0	0
cfa-miR-29a	NM_001110800	MAPK1	TAGCACCATCTGAAATCGGTTA#CAGGTGGTGTA#..((((((((((..........#)))))))))).	2204	2215	1	-16.8	1	0.000126847	0.441	0	0	-8.07146989	10	11	10	3UTR		0	0
cfa-miR-383	NM_001110800	MAPK1	AGATCAGAAGGTGATTGTGGCT#TTAGTCACTAATCGCTTTCTGGTTT#.(((((((((((((((((((((#.)))))).))))))))))))))).	1542	1567	1	-27.2	1	0.000787193	0.529	0	0	-3.793324837	21	24	15	3UTR		0	0
cfa-let-7g	NM_001110800	MAPK1	TGAGGTAGTAGTTTGTACAGTT#AGGCTACTACCTA#..((((((((((((........#)))))))))))).	1696	1709	1	-16.9	1	0.000364077	0.515	0	0	-5.92549936	12	13	12	3UTR		0	0
cfa-miR-124	NM_001110800	MAPK1	TAAGGCACGCGGTGAATGCCA#GGCACTTGCCCGTGTCTTT#.((((((((.(((((.((((.#)))).))))))))))))).	1849	1868	1	-24.5	1	0.007289825	0.559	0	0	-5.268880386	17	19	13	3UTR		0	0
cfa-miR-320	NM_001110800	MAPK1	AAAAGCTGGGTTGAGAGGGCGA#TTGTGCTGTTTGCCCAGCTTTTA#(((((((((((.((.((.((((#)))).)).)).))))))))))).	1903	1926	1	-25.9	1	0.000361178	0.691	0	0	-8.019827316	19	23	11	3UTR		0	1
cfa-miR-28	NM_001110800	MAPK1	CACTAGATTGTGAGCTCCTGGA#CAGCTGCACTCAGGATTTAGTGA#(((((((((.(((((..(((..#)))..))..))).))))))))).	2088	2111	1	-19.5	1	0.000920659	0.574	0	0	-5.413129995	17	23	9	3UTR		0	0
cfa-miR-328	NM_001110800	MAPK1	CTGGCCCTCTCTGCCCTTCCGT#GGATTTAGCAGAGAGGAGCCC#..((((((((((((...(((..#)))....))))))))).))).	2278	2299	1	-27.4	1	0.000199656	0.574	0	0	-5.92549936	15	21	9	3UTR		0	0
cfa-miR-34a	NM_001110800	MAPK1	TGGCAGTGTCTTAGCTGGTTGT#CTTCCCGCCCGGACACTGCCC#.((((((((((..((.((..(.#)..)).))..)))))))))).	3061	3082	1	-24.1	1	0.001893585	0.441	0	0	-8.66230784	15	21	10	3UTR		0	0
cfa-miR-106b	NM_001110800	MAPK1	TAAAGTGCTGACAGTGCAGAT#GCATGTCAGCATC#....(((((((((.(((....#)))))))))))).	2343	2356	1	-18.4	0	0.09919503	0.647	0	0	-10.40340239	12	13	12	3UTR		0	1
cfa-miR-193b	NM_001110800	MAPK1	CGGGGTTTTGAGGGCGAGATGA#TCATCTCCATGCTCAGAGCTGCCA#.(((((((((((.(.(((((((#)))))))..).))))))))).)).	3440	3464	1	-22.5	1	0.003806519	0.5	0	0	-5.81790501	19	24	9	3UTR		0	0
cfa-miR-1843	NM_001110800	MAPK1	ACTGGAGGTCTCTGTCTGGCTT#AGCCAGCAGGCCACCCAGC#.((((.(((..(((.((((((.#))))))))))))..)))).	2161	2180	1	-21.1	0	9.97E-06	0.412	0	0	-10.4970141	16	19	12	3UTR		0	0
cfa-miR-342	NM_001110800	MAPK1	TCTCACACAGAAATCGCACCCGT#ACTCCTTTGAGCCGTTCGGAGGGGCGGTTTCTGGTAGTTGTGGC#..(((((((((((((((.(((.(#.).))))))))))))).....))))).	1378	1422	1	-22.8	1	0.000646644	0.529	0	0	-4.957000719	19	27	13	3UTR		0	0
cfa-miR-433	NM_001110800	MAPK1	ATCATGATGGGCTCCTCGGTGT#GCAGAGAGGAGCCCTGCGTCTTTAAATGAG#.((((((((((((((((..(((#)))..)))))))))...))).....)))).	2285	2315	1	-23.2	1	0.000781898	0.574	0	0	-3.793324837	19	30	9	3UTR		0	1
cfa-miR-485	NM_001110800	MAPK1	AGAGGCTGGCCGTGATGAATTCG#TCGTCACTGGCCTCTCA#.((((..(((((((((((.....#))))))).)))))))).	1665	1682	1	-20.9	0	0.000157277	0.529	0	0	-7.237970133	15	17	8	3UTR		0	1
cfa-miR-485	NM_001110800	MAPK1	AGAGGCTGGCCGTGATGAATTCG#CGATGGACGGCTAACTCAGCCTCA#.((((((((((((..........#.))))).....))))))).	3373	3397	1	-20.8	1	7.09E-05	0.471	0	0	-5.618663395	12	19	7	3UTR		0	1
cfa-miR-212	NM_001110800	MAPK1	ACCTTGGCTCTAGACTGCTTACT#GAGCTGCCAGGCCAAGGTC#((((((((.((.(.(.((((...#)))).)).)))))))))).	3455	3474	1	-19.4	1	0.000124762	0.5	0	0	-9.430656412	16	19	10	3UTR		0	0
cfa-miR-152	NM_001110800	MAPK1	TCAGTGCATGACAGAACTTGG#GTTCTGTCGTCAAGTACTC#..(((((((((((((((....#))))))))))...))))).	2428	2447	1	-18.4	1	0.01618709	0.544	0	0	-4.957000719	15	19	10	3UTR		0	0
cfa-miR-423a	NM_001110800	MAPK1	TGAGGGGCAGAGAGCGAGACTTT#GGCTCTCGTCACTGGCCTCTCAC#((((((((((.((.(((((((..#)).))))))).))).))))))).	1660	1683	1	-22.5	1	0.000195399	0.515	0	0	-7.619188839	19	23	7	3UTR		0	0
cfa-miR-18b	NM_001110800	MAPK1	TAAGGTGCATCTAGTGCAGTTA#AGCTGCACTCAGGATTTAGTGAGAGATGTACA#....(((((((((((((((((.#)))))))))..............)))))))).	2089	2121	1	-21.7	0	0.000959229	0.544	0	0	-9.546562469	17	32	9	3UTR		0	0
cfa-miR-96	NM_001110800	MAPK1	TTTGGCACTAGCACATTTTTGCT#GCAGAGATGACTGTCCAAGTGCCAC#..(((((((.((((((((((((.#)))))))))..)))...))))))).	2695	2720	1	-22.6	1	0.02299199	0.618	0	0	-6.199507188	19	25	9	3UTR		0	0
cfa-miR-370	NM_001110800	MAPK1	GCCTGCTGGGGTGGAACCTGGT#ATCAGCGTTTCCCCGGAGCAGGA#.((((((.(((.((((((((((#))))).))))))))..)))))).	1759	1782	1	-26.4	1	0.000426972	0.485	0	0	-9.453763076	19	23	8	3UTR		0	0
cfa-miR-381	NM_001110800	MAPK1	TATACAAGGGCAAGCTCTCTGT#GCAGAGAGGAGCCCTG#......(((((...((((((((#))))))))..))))).	2285	2301	1	-21.9	0	7.72E-05	0.574	0	0	-21.05933224	13	16	8	3UTR		0	0
cfa-miR-324	NM_001110800	MAPK1	CGCATCCCCTAGGGCATTGGTGT#CTAAAGAGGGCCTGCCTATGTGCCCTAGAACTGCTCCTGGGCATGGCGGGGTGCT#.((((((((((((((((.(((..#.)))...)))))))))...................))))))).	3244	3299	1	-28.8	1	9.15E-09	0.353	0	0	-3.793324837	19	43	9	3UTR		0	0
cfa-miR-758	NM_001110800	MAPK1	TTTGTGACCTGGTCCACTAACC#AGATGTACACAGGTCACAAC#.((((((((((((.((((....#)).)).)).)))))))))).	2112	2132	1	-18.8	1	0.0163204	0.529	0	0	-4.650164755	16	20	10	3UTR		0	0
cfa-miR-874	NM_001110800	MAPK1	CTGCCCTGGCCCGAGGGACCGA#TTGGCCCATACCACCTGGGTCAGGGTG#..(((((((((((.(((.((((#)))))))........))))))))))).	3321	3348	1	-27.1	1	9.39E-08	0.412	0	0	-5.813840637	18	27	11	3UTR		0	0
cfa-miR-665	NM_001110800	MAPK1	ACCAGGAGGCTAAGGCCCCT#AGGGTCCTAGTTTCCTAGGA#.((((((((((.(((.((((#)))).))))))))))).)).	3123	3143	1	-22.7	1	5.77E-07	0.603	0	0	-7.373177227	17	20	11	3UTR		0	0
cfa-miR-8790	NM_001110800	MAPK1	TGTCATCACTGTAGGTCTGGGGTC#GCCCCAGATGTGTCATCTGCAGTACTGTTTGCAA#(((((..((((((((((((((((.#))))))))).......)))))))..))...))).	2028	2062	1	-23.5	0	0.000259757	0.574	0	0	-7.382219742	21	34	9	3UTR		0	0
cfa-miR-8800	NM_001110800	MAPK1	TAGCCTGGATCTCTGATTTGCAGAG#CTCCATGCTCAGAGCTGCCAGGCC#..(((((((.((((((...((((((#)))..))))))))).).)))))).	3444	3468	1	-22.6	1	0.006214322	0.515	0	0	-6.199507188	19	24	9	3UTR		0	0
cfa-miR-8801	NM_001110800	MAPK1	TGGACAGTCATTGTATAGAGGATGG#CCCTCGCATGACTGTTACAGCTTTCTGTGCAGAGATGACTGTCCAA#(((((((((((((((((((((....#.))))))))))...))))))))))).	2667	2713	1	-28.1	1	0.001494795	0.574	0	0	-3.937574446	21	26	11	3UTR		0	0
cfa-miR-8808	NM_001110800	MAPK1	TGGGAAGAACAGAGCCGCGAC#GGCTCAGAGGACTGGACGTGCTCAGACATCGGTGTTGTTCTTCCCAG#((((((((((((.((((....#.)))).)))))))))))).	1282	1329	1	-25.3	1	0.01088703	0.397	0	0	-5.226705059	16	19	12	3UTR		0	1
cfa-miR-8809	NM_001110800	MAPK1	TCATTGGCTGAGCCCGGAACCGGGG#CCCCGGTCCTGTCTCCAGCCC#.....(((((((.(.((.(((((((#))))))))).).))).)))).	1336	1357	1	-27	0	0.001922277	0.441	0	0	-15.69017982	17	21	9	3UTR		0	0
cfa-miR-8818	NM_001110800	MAPK1	TGCCTTTCCCTGGGAGACCTTCCTG#CGGCAAGTGCTCCCATCTCGGGAACCTTTAGGGGCAC#((((((((((((((((..(((.(((#))).)))..))))))....))))).......))))).	1817	1854	1	-25	1	2.06E-06	0.485	0	0	-3.937574446	22	37	6	3UTR		0	0
cfa-miR-8820	NM_001110800	MAPK1	TCATAGCTGCTGTCACCCTCTGACC#TCGGAGGGGCGGTTTCTGGTAGTTGTGGC#((((((((((((((.((((((((..#))))))))..))....)))))))))))).	1393	1422	1	-25.2	1	0.000646644	0.529	0	0	-4.673024006	22	29	12	3UTR		0	0
cfa-miR-8826	NM_001110800	MAPK1	TCTGGACTTCAGGAGACAGCT#TTCCTTCAGTCCAGAG#((((((((..(((((......#)))))..)))))))).	1440	1456	1	-18.7	1	0.01432343	0.544	0	0	-6.469519653	13	16	8	3UTR		0	1
cfa-miR-8834a	NM_001110800	MAPK1	TGCCGGGCCTGGAGGCTCCGGGG#CCCCGGTCCTGTCTCCAGCCCGTCTCGGCT#.(((((((((((((((.((((((#))))))....))))))))...))).)))).	1336	1366	1	-34.3	1	0.000235076	0.426	0	0	-3.793324837	21	30	8	3UTR		0	0
cfa-miR-8850	NM_001110800	MAPK1	TGCAGCTGGGTTCTGGAACCAAC#GGTGCTAAAGAAAGTGTCTGGAGAAGCAGCCAGCAGGCCACCCAGCTGTC#.((((((((((((((........#.))))..)))))))))).	2134	2184	1	-22.3	1	0.001243576	0.382	0	0	-4.026373918	14	18	10	3UTR		0	0
cfa-miR-8856	NM_001110800	MAPK1	TGAGTACGGAGCTGGCTAGAGTGC#ACTCTGACATGTTCCTTTACTCAA#((((((.(((((..(.((((((..#)))))).)..)))))..)))))).	3146	3170	1	-21.4	0	0.2370742	0.662	0	0	-7.860280592	18	24	6	3UTR		0	0
cfa-miR-8863	NM_001110800	MAPK1	TCCAGACCACCTGGGAGTTGGAGC#GCCCAAACGTCTCAGGTTGGATTCTCTGGT#.((((((((((((((((((((.((#)))))).).)))))))).))....))))).	3209	3239	1	-25.6	1	0.000419284	0.5	0	0	-3.793324837	22	30	8	3UTR		0	0
cfa-miR-2387	NM_001110800	MAPK1	TCTGCAGACCCGGCCTTGGCAAGC#GCTCAGAGCTGCCAGGCCAAGGTCAATGCAT#..((((((((.((((.((((.(((#.)))))))))))..))))..)))).	3450	3481	1	-27.2	1	0.000204399	0.515	0	0	-8.014824275	19	25	11	3UTR		0	0
cfa-miR-8876	NM_001110800	MAPK1	CTGCCTCTGGCTTGGCCTGCAG#GCAGGCCACCCAGCTGTCATGGGGCAGA#((((((((((((((((((((..#))))))))...)))))....))))))).	2166	2194	1	-31.9	1	3.17E-06	0.412	0	0	-3.937574446	20	28	8	3UTR		0	0
cfa-miR-8883	NM_001110800	MAPK1	TCTGGGTGAGGATTCGCAGGACTTT#GGTCCTGTCTCCAGCCCGT#..(((((..(((...((((((((..#)))))))).))).))))).	1340	1359	1	-23.1	0	0.004840156	0.441	0	0	-11.2084454	16	19	8	3UTR		0	0
cfa-miR-8883	NM_001110800	MAPK1	TCTGGGTGAGGATTCGCAGGACTTT#CCTGTGTGTGTCACCCAC#..(((((((..((.((((((.....#)))))).)).))))))).	1472	1490	1	-22.1	1	0.001255668	0.456	0	0	-9.881121581	15	18	7	3UTR		0	0
cfa-miR-8885	NM_001110800	MAPK1	TCTGTGCTGAATGGCTGCGATGGCG#TGTCGTTGCAGCCTGCGGCAA#....(((((...(((((((((((((#)))))))))))))..))))).	1802	1823	1	-27.6	0	3.38E-06	0.426	0	0	-16.96064672	18	21	13	3UTR		0	0
cfa-miR-8887	NM_001110800	MAPK1	TCCTGCCATGGCATTCCGGAG#CTCTGGTTCTTTCTAAAGAGGGCCTGCCTATGTGCCCTAGAACTGCTCCTGGGCATGGCGGGGT#((((((((((....(((((((#.)))).))))))))))))).	3232	3296	1	-23.6	1	3.20E-06	0.353	0	0	-12.25512276	17	20	13	3UTR		0	0
cfa-miR-8873b	NM_001110800	MAPK1	TGCGACCTGAGCTGCTTCTGAGGCC#GGGCTCAGAGGACTGGACGTGCTCAGACATCGG#..(((.((((((..((((((((.((#)).)))))))).........))))))...))).	1281	1314	1	-26.4	0	0.000588731	0.426	0	0	-9.003930011	19	33	8	3UTR		0	0
cfa-let-7d	NM_001110800	MAPK1	CTATACGACCTGCTGCCTTTCTTAG#CTGGGAAGGGCTGCCCAGTGTCACTTGGCCCATACCACCTGGGTCAGGGTGTGGA#(((((((((((((.(((((((((((#))))))))))).))..........................)))))...)))))).	3297	3352	1	-26.5	1	2.68E-08	0.426	0	0	-4.794414364	24	55	11	3UTR		0	0
cfa-miR-8896	NM_001110800	MAPK1	TTCGGGCAAGCTGGGAGGCAGAG#GCCTCCCCTTCCCGCCCGGAC#(((((((.....(((((((....#)))))))......))))))).	3054	3075	1	-27.4	1	0.005102135	0.397	0	0	-14.72168329	14	21	7	3UTR		0	0
cfa-miR-8896	NM_001110800	MAPK1	TTCGGGCAAGCTGGGAGGCAGAG#GCCACCCAGCTGTCATGGGG#(((((((.(((((((.(((....#))).)))))))))).)))).	2170	2190	1	-24	1	5.36E-06	0.382	0	0	-6.484258456	17	20	10	3UTR		0	0
cfa-miR-449b	NM_001110800	MAPK1	CAGCCACCACTACCCTGCCACT#AGGGGCGGTTTCTGGTAGTTGTGGCTT#.((((((.(((((((((((.((#.))))))).....)))))).)))))).	1397	1424	1	-26.6	1	0.000718751	0.515	0	0	-6.106959767	19	27	7	3UTR		0	0
cfa-miR-8898	NM_001110800	MAPK1	TCAGGACAGTTGGTAGCAGCTCCC#GGAGCTCTATCCCATATTCTCCTGAT#((((((.(((((((((.((((((.#)))))))))..))).))).)))))).	2509	2535	1	-23.7	0	0.1284845	0.603	0	0	-5.481260981	21	26	9	3UTR		0	0
cfa-miR-508a	NM_001110800	MAPK1	TACTTGAGAGGGTGACATTCATAGA#CTACAGCATGTCAGCATCTCAAGTT#.((((((((.(.((((((...(((.#)))....)))))).).)))))))).	2338	2363	1	-20.6	1	0.09122437	0.662	0	0	-8.382634615	18	25	8	3UTR		0	1
cfa-miR-2114	NM_001110800	MAPK1	TAGTCCCTTCCTTGAAGGATCGGC#GCCCGTCTCGGCTTAATCCACCTTGACTCCTTTGAGCCGTTCGGAGGGGCG#..(((((((((((((((((((((.#.)))).)))))))))......)))))))).	1353	1404	1	-23.3	1	4.23E-09	0.515	0	0	-4.957000719	21	30	9	3UTR		0	0
cfa-miR-1841	NM_001197157	DAPK1	AGAGGAAAGCTGGACGGCAAGC#TGTGGCCCAGCTTTCCCA#.(.((((((((((.(.(((...#))).).))))))))))).	4482	4500	1	-23.2	0	0.002717563	0.382	0	0	-6.440753309	15	18	11	3UTR		0	0
cfa-miR-8903	NM_001197157	DAPK1	TCTTGGGCCCCACCCCCGGAGACT#CGGGGGGATGTGGCCCAGC#..(((((((.(((((((.(.....#).))))).)).))))))).	4474	4493	1	-27.7	1	2.94E-06	0.382	0	0	-6.199507188	15	19	7	3UTR		0	0
cfa-miR-506	NM_001197157	DAPK1	TACTCAGGGAGGCGTCATTCACATA#ATGTGGCCCAGCTTTCCCATGGGAAACCCAGGGTGCATCCCTCCCTGAGC#..((((((((((.(((((((.....#.))))).)).)))))))))).	4481	4531	1	-25.9	1	0.000546767	0.368	0	0	-6.246131332	17	21	10	3UTR		0	0
cfa-miR-1468	NM_001197157	DAPK1	CTCCGTTTGCCTGTTTTGCTGAT#TTGGCCGGGGCGGGTCTCTTTGGACTGCAGAACGGGGG#((((((((((((((((((((((.#))))).)))))))))..............)))))))).	4442	4480	1	-22.1	1	0.000149995	0.368	0	0	-3.937574446	22	38	9	3UTR		0	0
cfa-miR-8908c	NM_001197157	DAPK1	GATTAGCATCTGCCTGGGCCGAGT#TTTGGCCGGGGCGGGTCTCTTTG#((..((.((((((((.(((((((.#))))))).))))))))))..)).	4441	4464	1	-26.7	0	2.46E-08	0.294	0	0	-10.30387181	19	23	10	3UTR		0	0
cfa-let-7a	NM_001252035	MAPK3	TGAGGTAGTAGGTTGTATAGTT#AGCTGCCACATCTAACACCCCCTGCTGCCTCT#.(((((((((((.(((.(((..#.))))))...))))))))))).	1622	1654	1	-21.9	1	0.01929959	0.412	0	0	-5.08245545	17	22	11	3UTR		0	0
cfa-miR-204	NM_001252035	MAPK3	TTCCCTTTGTCATCCTATGCCT#ACCGACTGAAGGGTGGTGGGGGGAT#.(((((((((((((((......#.))))))))))))))).	1484	1509	1	-19.1	1	1.17E-06	0.324	0	0	-3.793324837	15	17	15	3UTR		0	0
cfa-miR-150	NM_001252035	MAPK3	TCTCCCAACCCTTGTACCAGTG#ACTGAAGGGTGGTGGGGGGATGGGGGAC#(((((((.((((..(((((.(.#.).))))).)))).))))))).	1488	1516	1	-25.1	1	9.47E-06	0.353	0	0	-8.397179906	17	22	7	3UTR		0	0
cfa-let-7e	NM_001252035	MAPK3	TGAGGTAGGAGGTTGTATAGTT#GCCTCCTGCCTG#..(((((((((((.........#))))))))))).	1194	1206	1	-20.8	1	0.000126139	0.353	0	0	-6.782339277	11	12	11	3UTR		0	0
cfa-miR-30e	NM_001252035	MAPK3	CTTTCAGTCGGATGTTTACAGC#CCGACTGAAGGG#(((((((((((...........#))))))))))).	1485	1497	1	-18.8	1	0.000543323	0.338	0	0	-10.39884693	11	12	11	3UTR		0	0
cfa-let-7g	NM_001252035	MAPK3	TGAGGTAGTAGTTTGTACAGTT#ACACCCCCTGCTGCCTCT#.((((((((((..(((......#)))....)))))))))).	1636	1654	1	-16.7	1	0.01929959	0.412	0	0	-8.42925876	13	18	10	3UTR		0	0
cfa-miR-320	NM_001252035	MAPK3	AAAAGCTGGGTTGAGAGGGCGA#TCGCCCTCTGCTGCTTGCCTTCGTCTACCCCAGCTA#...(((((((...(((((((((#)))))))))...................))))))).	1400	1436	1	-27.5	0	0.02750682	0.471	0	0	-13.97524859	16	36	9	3UTR		0	0
cfa-let-7c	NM_001252035	MAPK3	TGAGGTAGTAGGTTGTATGGTT#GCCACATCTAACACCCCCTGCTGCCTCT#.(((((((((((.(((.((((.#))))......)))...))))))))))).	1626	1654	1	-21.7	1	0.01929959	0.412	0	0	-5.08245545	18	28	11	3UTR		0	0
cfa-miR-378	NM_001252035	MAPK3	ACTGGACTTGGAGTCAGAAGGC#CCTGGTGGCCCAGGTCGGGG#.((.(((((((.((((..(((.#)))..))))))))))).)).	1257	1277	1	-23.8	0	8.35E-08	0.279	0	0	-10.17215042	16	20	11	3UTR		0	0
cfa-miR-378	NM_001252035	MAPK3	ACTGGACTTGGAGTCAGAAGGC#CCTAAGGCTCCAGGGCTAGTC#(((((.(((((((((...(((.#)))..))))))))).))))).	1560	1581	1	-21.5	0	2.17E-05	0.441	0	0	-6.071582288	17	21	9	3UTR		0	0
cfa-let-7j	NM_001252035	MAPK3	TGAGGTAGTAGAGTGCAGTAGTT#AGCTGCCACATCTAACACCCCCTGCTGCCTCT#.((((((((((((((..((((((#))))))..)).))........)))))))))).	1622	1654	1	-20.7	1	0.01929959	0.412	0	0	-4.026373918	20	32	10	3UTR		0	0
cfa-miR-18b	NM_001252035	MAPK3	TAAGGTGCATCTAGTGCAGTTA#TGGCCCAGGTCGGGGCAGAGGGTGCACCTG#..((((((((((..(((.....#.)))..)))))))))).	1262	1292	1	-22.9	1	8.26E-07	0.294	0	0	-7.10297125	13	17	10	3UTR		0	0
cfa-miR-133a	NM_001252035	MAPK3	TTGGTCCCCTTCAACCAGCTGT#GCTCTGGCTGCCCGGGGACCGAC#(((((((((..((.((((..((#)).)))).))...))))))))).	1467	1490	1	-22.7	1	1.39E-06	0.338	0	0	-8.861695307	17	23	9	3UTR		0	0
cfa-miR-133b	NM_001252035	MAPK3	TTTGGTCCCCTTCAACCAGCTA#TGGCTGCCCGGGGACCGAC#.(((((((((......((((((#))))))...))))))))).	1471	1490	1	-22.6	1	1.39E-06	0.338	0	0	-13.07937179	15	19	9	3UTR		0	0
cfa-let-7b	NM_001252035	MAPK3	TGAGGTAGTAGGTTGTGTGGTT#ACACCCCCTGCTGCCTCT#.(((((((((((..((((....#))))..))))))))))).	1636	1654	1	-24.4	1	0.01929959	0.412	0	0	-5.939295368	15	18	11	3UTR		0	0
cfa-miR-214	NM_001252035	MAPK3	ACAGCAGGCACAGACAGGCAGT#GCTGCCTCTGTGTGTGG#....((.(((((((..((((((#))))))))))))).)).	1645	1662	1	-23.1	0	7.77E-06	0.382	0	0	-12.05874764	15	17	13	3UTR		0	0
cfa-miR-211	NM_001252035	MAPK3	TTCCCTTTGTCATCCTTTGCCT#ACCGACTGAAGGGTGGTGGGGGGAT#.(((((((((((((((((....#.))))))))))))))))).	1484	1509	1	-21.1	1	1.17E-06	0.324	0	0	-3.793324837	17	19	17	3UTR		0	0
cfa-miR-761	NM_001252035	MAPK3	GCAGCAGGGTGAAACTGACACA#TCGCCCTCTGCTGCT#((((((((((((..........#)))))))..))))).	1400	1415	1	-20.1	1	0.02141927	0.412	0	0	-7.052043617	12	15	7	3UTR		0	0
cfa-miR-761	NM_001252035	MAPK3	GCAGCAGGGTGAAACTGACACA#CCCTGCTGCC#(((((((((.............#))))))))).	1641	1651	1	-19.1	1	0.0264526	0.426	0	0	-14.46612787	9	10	9	3UTR		0	0
cfa-miR-1199-3p	NM_001252035	MAPK3	TGCGGCCGGTGCTCAGCCTGC#GGAAGGGCTCTGGCTGCC#.((((((((.((((..((...#))..)))).)))))))).	1461	1479	1	-25	1	2.88E-05	0.368	0	0	-6.004329946	14	18	8	3UTR		0	0
cfa-miR-8789	NM_001252035	MAPK3	CTCAGGCAGCTAAGCGAACGACTCT#GCTCTGGCTGCCCGGGG#(((.(((((((((((..........#))).)))))))).))).	1467	1484	1	-22	0	2.69E-06	0.338	0	0	-7.202645801	14	17	8	3UTR		0	0
cfa-miR-8807	NM_001252035	MAPK3	TCTGTGTGCTCTGGCGCCTGGGAA#CCCAGGTCGGGGCAGAGGGT#.((.(.(((((((..(((((((..#)))))))))))))).).)).	1265	1285	1	-27.1	0	6.42E-08	0.294	0	0	-10.31859535	17	20	14	3UTR		0	0
cfa-miR-1249	NM_001252035	MAPK3	ACGCCCTTCCCCCCCTTCTTCA#TGAAGGGTGGTGGGGGGATGGGGGA#.(.(((((((((((((((((((#))))))).)).))))))).))).).	1490	1515	1	-30.2	0	8.16E-06	0.338	0	0	-5.350864312	20	25	7	3UTR		0	0
cfa-miR-8853	NM_001252035	MAPK3	TCTGACCCGCACTCGGCCTGCGGT#GCCCAGGTCGGGGCAGAGGGTGCAC#..((((((((.(((((((((.(((#))))))))))))))...)))).)).	1264	1289	1	-27.6	1	3.09E-05	0.294	0	0	-7.781775195	20	25	14	3UTR		0	0
cfa-miR-8854	NM_001252035	MAPK3	TCCACTGTTGGGTGCCTGGGATCTG#CAGGGCCCAGGCCTAAACCCCCTCCCTCAAAGCTGCCACATCTAACACCCCCTGCTGCCTCTGTGTGTGGGT#((((((((((((((((((((..(((#)))..)))))))...........................))))))))...................))))).	1592	1664	1	-25.6	1	1.66E-05	0.397	0	0	-3.937574446	23	72	8	3UTR		0	0
cfa-miR-8858	NM_001252035	MAPK3	GCAGCGAGCGCAGAGACGGCTG#GCCCTCTGCTGCTTGCC#...((((((((((((..(((..#))))))))).)))))).	1402	1419	1	-24.3	0	0.02692509	0.441	0	0	-6.747589274	15	17	9	3UTR		0	0
cfa-miR-8861	NM_001252035	MAPK3	TTAGTGTCTGCTGCCCTTGCTG#GGTGGGGGGATGGGGGACACTGAC#(((((((((.((.((((((((.#))))))))...)).))))))))).	1498	1522	1	-25.5	1	0.00256365	0.382	0	0	-6.469211527	19	24	9	3UTR		0	0
cfa-miR-8873a	NM_001252035	MAPK3	TCCTGAAGGCAGTGGGGTGTAGC#GCTCTGCCTCCTGCCTGCCCCTCCCCTGCCGGACTGTTAGGAA#((((((((((((.((((((.(((#))).))))))))))))....................)))))).	1189	1232	1	-24.8	1	0.001429654	0.338	0	0	-5.226705059	21	43	12	3UTR		0	0
cfa-miR-1185	NM_001252035	MAPK3	ATATACAGGGGGAGACTCTTAT#CTGCCTCTGTGTGTG#(((((((((((.((........#)).))))))))))).	1646	1661	1	-18.8	1	3.15E-05	0.397	0	0	-8.252876396	13	15	11	3UTR		0	0
cfa-miR-769	NM_001252035	MAPK3	CTGGGATCTCTGGGGTCTTGGTT#CTAAGGCTCCAGGGCTAGTCCCC#..(((((((((((((((((((..#))))))))))))))...))))).	1561	1584	1	-28.8	1	0.000307928	0.397	0	0	-4.957000719	19	23	14	3UTR		0	0
cfa-miR-8899	NM_001252035	MAPK3	GTTGGGGTCCATGCGTCTAGGAC#CCTGAGGGGCTTAGGTGGCCCCAAA#.((((((.((((((.((((((..#))).))).))....)))))))))).	1370	1395	1	-23.8	1	2.80E-05	0.382	0	0	-6.842409327	18	25	10	3UTR		0	0
cfa-miR-8849	NM_001287065	NRAS	CCTTGGGATTGGGACATCGACGGGC#CCTGTTGCTATCTTCAGTCTCAC#...(((((((((((...(((((((.#)))))))...))).)))))))).	753	776	0.961538462	-19.9	0	0.05152585	0.529	0	0	-7.483038834	18	23	8	3UTR		0	0
cfa-miR-8872	NM_001287065	NRAS	TTCTGGGTTGTGGCGTCCGAGGAGC#GCTCCTGCTACTTCCCC#....(((..(((((.....((((((#)))))))))))..))).	782	799	0.961538462	-21.4	0	0.01706654	0.559	0	0	-13.8850857	14	17	11	3UTR		0	0
cfa-miR-8885	NM_001287065	NRAS	TCTGTGCTGAATGGCTGCGATGGCG#CCAACTCTCAGTAGATCAGTACAA#..((((((((...((((.(((((..#)))..)).))))...)))))))).	797	821	0.961538462	-19.3	1	0.01465385	0.559	0	0	-12.41770912	17	24	8	3UTR		0	0
cfa-let-7a	NM_001287065	NRAS	TGAGGTAGTAGGTTGTATAGTT#GCTATCTTCAGTCTCACAAAGAAGCTCCTGCTACTTCC#.(((((((((((..((......#.)).))))))))))).	759	797	1	-17.9	1	0.001924781	0.559	0	0	-5.939295368	13	16	11	3UTR		0	1
cfa-let-7g	NM_001287065	NRAS	TGAGGTAGTAGTTTGTACAGTT#GTACAATGTTCTCTATTTGAGAAGTTCTCCGAACAACTACCTCCTCAC#.((((((((.(((((.......#.))))).)))))))).	815	863	1	-17.9	1	0.02431188	0.559	0	0	-5.268880386	13	16	8	3UTR		0	1
cfa-miR-107	NM_001287065	NRAS	AGCAGCATTGTACAGGGCTAT#ATCAGAAAAGAGCCACTGTCAAGCTGCA#.(((((.(((.((((((((..#.)))).)))))))))))).	686	714	1	-23.6	0	0.001009462	0.485	0	0	-8.161785848	16	19	12	3UTR		0	0
cfa-let-7c	NM_001287065	NRAS	TGAGGTAGTAGGTTGTATGGTT#CCGAACAACTACCTCCTCAC#(((((..(((.(((((.(((..#))).))))))))..))))).	843	863	1	-18.6	0	0.02431188	0.559	0	0	-10.20699422	16	20	8	3UTR		0	1
cfa-let-7c	NM_001287065	NRAS	TGAGGTAGTAGGTTGTATGGTT#GCTATCTTCAGTCTCACAAAGAAGCTCCTGCTACTTCC#.(((((((((((..((......#.)).))))))))))).	759	797	1	-17.9	1	0.001924781	0.559	0	0	-5.939295368	13	16	11	3UTR		0	1
cfa-miR-1841	NM_001287065	NRAS	AGAGGAAAGCTGGACGGCAAGC#TGCCATCCCAGGTTTTTCATCTG#((((((((((((((.((((...#)))).)))..)))))))).))).	952	975	1	-19	1	0.000356424	0.632	0	0	-4.673024006	18	23	8	3UTR		0	0
cfa-miR-103	NM_001287065	NRAS	AGCAGCATTGTACAGGGCTATGA#TCAGAAAAGAGCCACTGTCAAGCTGCA#.(((((.(((.((((((((....#.)))).)))))))))))).	687	714	1	-23.6	0	0.001009462	0.485	0	0	-8.161785848	16	19	12	3UTR		0	0
cfa-miR-152	NM_001287065	NRAS	TCAGTGCATGACAGAACTTGG#CTGTCAAGCTGCACTGAC#((((((((((((((.......#))))))...)))))))).	701	719	1	-20.1	1	0.000233089	0.471	0	0	-4.906073087	14	18	8	3UTR		0	1
cfa-miR-423a	NM_001287065	NRAS	TGAGGGGCAGAGAGCGAGACTTT#AGTCTCACAAAGAAGCTCCTGCTACTTCC#.(((((((((.((((((((((..#))))))........))))))))).)))).	768	797	1	-22.7	1	0.001924781	0.559	0	0	-6.618099313	19	29	9	3UTR		0	0
cfa-miR-503	NM_001287065	NRAS	TAGCAGCGGGAACAGTACTG#GGTCCTGACTTCCCTGGAGGAGAAGTATTCCTGTTGCTAT#(((((((((((...(((((.#.)))))))))))))))).	724	764	1	-20.6	1	0.003000292	0.515	0	0	-9.430348286	16	18	16	3UTR		0	0
cfa-miR-503	NM_001287065	NRAS	TAGCAGCGGGAACAGTACTG#TTGTTCCTTCCCGCTGTTT#.(((((((((((........#.))))))))))).	892	911	1	-19.1	1	0.08453327	0.515	0	0	-6.907794008	11	13	11	3UTR		0	0
cfa-let-7b	NM_001287065	NRAS	TGAGGTAGTAGGTTGTGTGGTT#CCGAACAACTACCTCCTCAC#(((((..(((.(((((.(((..#))).))))))))..))))).	843	863	1	-18.6	0	0.02431188	0.559	0	0	-10.20699422	16	20	8	3UTR		0	1
cfa-miR-370	NM_001287065	NRAS	GCCTGCTGGGGTGGAACCTGGT#ACCTCTGCCATCCCAGG#.....(((((((((.....(((#)))....))))))))).	947	964	1	-19.8	0	0.006298233	0.588	0	0	-14.63409828	12	17	9	3UTR		0	0
cfa-miR-8789	NM_001287065	NRAS	CTCAGGCAGCTAAGCGAACGACTCT#TCACTTGGTTGTCTGAC#.(((((((((((((.((........#)).))))))))))))).	859	876	1	-21.1	1	0.000338944	0.515	0	0	-4.528774398	15	17	13	3UTR		0	0
cfa-miR-8797	NM_001287065	NRAS	TTGCCAAGGACTGAGAGCTCGGG#CTTGAGCTCAAAAGTAGCAACTGCTGGTGAC#((((((.(((((..(((((((((#)))))))))...))).....))..)))))).	1041	1072	1	-18.3	0	0.000220853	0.574	0	0	-7.627231511	20	31	9	3UTR		0	0
cfa-miR-8827	NM_001287065	NRAS	TCCTCCTCGTGGTGAGCCTGGGCT#GGTCCTGACTTCCCTGGAGGAGA#..((((((..((.(((.(.(((((#))))).).))).))..)))))).	724	747	1	-23	1	0.000269246	0.471	0	0	-8.545027459	17	23	6	3UTR		0	0
cfa-miR-8832	NM_001287065	NRAS	TCCAGGGGTAGGATTGATTGTGGGA#CCCTGGTCCTGACTTCCCTGGAG#((((((((((((((((.....(((.#)))))))))))...)))))))).	720	743	1	-23.6	1	0.000479161	0.485	0	0	-3.937574446	19	23	11	3UTR		0	0
cfa-miR-1301	NM_001287065	NRAS	TTGCAGCTGCCTGGGAGTGACTTCA#GAGCCACTGTCAAGCTGCAC#.(((((((...(((.((((.(((..#))).)))).)))))))))).	695	715	1	-20.3	1	0.00144187	0.471	0	0	-9.652445	17	20	10	3UTR		0	1
cfa-miR-8859a	NM_001287065	NRAS	TGGATCGGAGCCGGGGTCCGGA#CTGTCAAGCTGCACTGACACCCTGGTCCTGACTTCCC#.(((((((.((((((((.(((.#.)))..)))))))).))))..))).	701	738	1	-23	1	0.007058367	0.485	0	0	-4.849714496	18	25	8	3UTR		0	0
cfa-miR-8862	NM_001287065	NRAS	TGCTGAGCGTTGGCCGGTGGCCCTC#AGCTCCTGCTACTTCCCCAACTCTCAGTAG#(((((((.(((((..((((((....#.))))))...))))).))))))).	781	811	1	-25.2	1	0.05084009	0.588	0	0	-7.843498853	18	24	7	3UTR		0	0
cfa-miR-8872	NM_001287065	NRAS	TTCTGGGTTGTGGCGTCCGAGGAGC#CCTCTGCCATCCCAGGT#.((((((..((((((...((((...#)))))))))))))))).	948	965	1	-21.8	1	0.003066278	0.588	0	0	-7.396398505	16	17	16	3UTR		0	0
cfa-miR-8883	NM_001287065	NRAS	TCTGGGTGAGGATTCGCAGGACTTT#GAAGTTCTCCGAACAACTACCTCCTCACTTGGT#.(((((((((((((((.((((((((#)))))))).))))........))))))))))).	835	868	1	-25.2	1	0.003022746	0.574	0	0	-3.793324837	23	33	11	3UTR		0	0
cfa-miR-8883	NM_001287065	NRAS	TCTGGGTGAGGATTCGCAGGACTTT#GGTCCTGACTTCCCTGGAG#((((((.((((.....(((((((..#))))))).)))))))))).	724	743	1	-19.8	0	0.000479161	0.485	0	0	-11.94253346	17	19	10	3UTR		0	0
cfa-miR-8886	NM_001287065	NRAS	TCCCAGGACATGAGTGTAGGACACA#TGGTCCTGACTTCCCTGGA#..(((((....((((.((((((.((#)))))))))))).))))).	723	742	1	-18.9	0	0.002039066	0.485	0	0	-12.62735533	17	19	12	3UTR		0	0
cfa-miR-8895	NM_001287065	NRAS	TTATCTGGTGAGGGCACTGTGAGGC#CCTCTGCCATCCCAGGTT#..((((((.((.((((....((((.#)))))))).)))))))).	948	966	1	-19.9	1	0.001550724	0.588	0	0	-9.360193687	16	18	8	3UTR		0	0
cfa-miR-8905	NM_001287065	NRAS	TCCACAAAGAGGATTCGGTCAGGCT#GTCTGACCAGAGAAATGAACCTCTTGTT#...((.((((((.(((((((((((.#))))))))........))))))))))).	869	897	1	-21.6	0	0.008644451	0.529	0	0	-9.704629568	19	28	11	3UTR		0	0
cfa-miR-196b	NM_001287070	HRAS	TAGGTAGTTTCCTGTTGTTGGGA#CCCGACGAGGGAGGCCCAGGCTGCATGAGCTGCAAGTGCCTGC#(((((((((((((.((((((((.#))))))))))))))).....................)))))).	656	699	1	-23.1	1	0.000529991	0.338	0	0	-4.794414364	21	43	15	3UTR		0	0
cfa-miR-129	NM_001287070	HRAS	CTTTTTGCGGTCTGGGCTTGC#GCAAGCTGAGCCCGCCCGACGAGGGAGGCCCAGGCTGCATGAGC#(((..((((((((((((((.(#.).)))))))))))))).))).	642	686	1	-28	0	6.37E-07	0.309	0	0	-11.0886339	18	22	14	3UTR		0	0
cfa-miR-486	NM_001287070	HRAS	TCCTGTACTGAGCTGCCCCGA#CGGGGCAAAGGCTGAGTCGCAGT#..(((((((.((((((((((.#)))))))...))).))).)))).	977	1000	1	-26.5	1	0.001105361	0.458	0	0	-6.199507188	17	23	7	3UTR		0	0
cfa-miR-1842	NM_001287070	HRAS	TGGCTCTGCGAGGTCAGCTCA#GAGCACGGACCTCCCAGGGCG#..((((((.((((((.((((.#))))...)))))).)))))).	881	902	1	-27.9	1	4.83E-05	0.324	0	0	-6.246439458	16	21	6	3UTR		0	0
cfa-miR-152	NM_001287070	HRAS	TCAGTGCATGACAGAACTTGG#CTGTCGTGAACTGAG#(((((.((((((((.......#)))))))).))))).	913	928	1	-18.6	0	0.000544665	0.324	0	0	-6.807031848	13	15	8	3UTR		0	0
cfa-miR-184	NM_001287070	HRAS	TGGACGGAGAACTGATAAGGGT#CCCCAGTCCCGTCCT#.((((((.(.((((....(((.#)))))))))))))).	956	971	1	-18.8	1	0.01778442	0.265	0	0	-8.317964875	14	15	14	3UTR		0	0
cfa-miR-187	NM_001287070	HRAS	TCGTGTCTTGTGTTGCAGCCGG#CCGGAAGCTGGGAGGAGGCGCGGA#(((((((((.(.((((..((((#))))..)).)).).))))))))).	783	807	1	-22.9	1	0.006951156	0.294	0	0	-8.526884224	18	24	9	3UTR		0	0
cfa-miR-214	NM_001287070	HRAS	ACAGCAGGCACAGACAGGCAGT#GCTGCAAGTGCCTGCTGTC#(((((((((((......(((((#)))))..))))))))))).	684	703	1	-26.2	1	0.000271929	0.324	0	0	-10.39884693	16	19	11	3UTR		0	0
cfa-miR-331	NM_001287070	HRAS	GCCCCTGGGCCTATCCTAGAA#AGGGAGGCCCAGGCTGCA#((.(((((((((.((((....#)))))))))))))..)).	663	681	1	-26.2	0	8.04E-09	0.324	0	0	-6.784244533	15	18	13	3UTR		0	0
cfa-miR-8798	NM_001287070	HRAS	TGCGGTCGATGCGAGGCCCCGG#CCAGGGCGCTTTGCACAGACTGTC#.((((((..(((((((((((((#)).))).))))))))..)))))).	894	918	1	-28	1	0.003651511	0.294	0	0	-7.163349425	19	24	8	3UTR		0	0
cfa-miR-8799a	NM_001287070	HRAS	CGCTGTTGGATTCGCGCTCCAGGC#GCGCTGGCGTGGAGGATGCCTTCTACACGCTGGTGCGAGAGATTCGACAGCA#.((((((((((((.(((.((((..#.)))).))).))).))))))))).	582	634	1	-28.2	1	0.103926	0.368	0	0	-4.650164755	19	24	9	3UTR		0	0
cfa-miR-8800	NM_001287070	HRAS	TAGCCTGGATCTCTGATTTGCAGAG#GGAGGCCCAGGCTGC#((((((((.(((((...........#))))).)))))))).	665	680	1	-20.3	1	6.56E-09	0.309	0	0	-5.962462745	13	15	8	3UTR		0	0
cfa-miR-8810	NM_001287070	HRAS	TACTTTGCTCGGATGGTCAAGG#CCAGTCCCGTCCTTGCCCGCGGGGCAAAGG#..((((((((.(.(((.(((((#.))))).)))).)))))))).	958	988	1	-23.3	1	7.25E-10	0.426	0	0	-9.070905807	17	21	8	3UTR		0	0
cfa-miR-8811	NM_001287070	HRAS	TCGTCGTCCTGCGTCAGCTGCT#AGCGCTGGCGTGGAGGATGC#.((((.(((.((((((((.(((#)))))))))))))).)))).	581	601	1	-26.4	0	2.80E-09	0.338	0	0	-6.936790067	18	20	14	3UTR		0	0
cfa-miR-8821	NM_001287070	HRAS	TACTGTGTCCTCCTATCCATGG#TGGGAGGAGGCGCGGA#..(((((.((((((.((((...#))))))))))))))).	791	807	1	-21.7	0	0.006951156	0.294	0	0	-8.006085209	15	16	15	3UTR		0	0
cfa-miR-8822	NM_001287070	HRAS	TGGTTGGCTGGGCTTATGCAGAGC#GGGCCCGGCCAGCCC#.((((((((((((((.........#)))))))))))))).	848	863	1	-28.2	1	6.26E-06	0.221	0	0	-4.026373918	14	15	14	3UTR		0	0
cfa-miR-8799c	NM_001287070	HRAS	CGCTGTTGGATTCGCGCTCCCGGAC#CTGGTGCGAGAGATTCGACAGCA#.((((((((((((.(((..((((..#)))).))).))).))))))))).	611	634	1	-25.6	1	0.103926	0.368	0	0	-4.650164755	19	23	9	3UTR		0	0
cfa-miR-8842	NM_001287070	HRAS	TGCTGTGGCTCACGCTTTGGTAC#TGCCCGCGGGGCAAAGGCTGAGTCGCAGTAA#((((((((((((..(((((.(..#.).)))))..)))))))))))).	971	1002	1	-26.1	1	0.001023689	0.456	0	0	-6.083544976	18	23	12	3UTR		0	0
cfa-miR-8799d	NM_001287070	HRAS	CGCTGTTGGATTCGCGCTCCAGGGC#GCCTTCTACACGCTGGTGCGAGAGATTCGACAGCA#.((((((((((((.(((.((((.(.#.).)))).))).))).))))))))).	599	634	1	-30.1	1	0.103926	0.368	0	0	-4.650164755	20	26	9	3UTR		0	0
cfa-miR-8865	NM_001287070	HRAS	CCTCCCTTTCTCGGACGTCGCCG#GGCGCGGAAGGAGGAAGGAGGAGGG#((((((((((((...((.((((.#))))))....))))))))..)))).	799	824	1	-27.9	1	0.1261451	0.279	0	0	-6.818994537	18	25	8	3UTR		0	0
cfa-miR-8799e	NM_001287070	HRAS	CGCTGTTGGAATCGCGCTCCTGGC#GCTGGTGCGAGAGATTCGACAGCA#.(((((((((.((.(((.((.(((#))))).))).))..))))))))).	610	634	1	-24.9	1	0.103926	0.368	0	0	-7.47493923	19	24	9	3UTR		0	0
cfa-miR-8799f	NM_001287070	HRAS	TGCTGTTGGAATCGTAGTCCCGGC#GCTGGTGCGAGAGATTCGACAGCAC#(((((((.(((((...((.(((((#))))).))....)))))))))))).	610	635	1	-24.3	1	0.1006585	0.382	0	0	-8.076547933	19	25	12	3UTR		0	0
cfa-miR-8881	NM_001287070	HRAS	TTTGTTTTCTCTGGTTCTGTACC#GGTGCCGGAAGCTGGGAGGAGGCGC#..(((((((((((.(((((((((#))))).)))).)..)))))))))).	779	804	1	-20.6	1	0.001171246	0.279	0	0	-5.813840637	20	25	10	3UTR		0	0
cfa-miR-8799g	NM_001287070	HRAS	CGCTGTTGGATTCATGCTCCCGGC#GCTGGTGCGAGAGATTCGACAGCA#.((((((((((((.(((..(((((#))))).))).))).))))))))).	610	634	1	-26.2	1	0.103926	0.368	0	0	-4.650164755	20	24	9	3UTR		0	0
cfa-miR-508a	NM_001287070	HRAS	TACTTGAGAGGGTGACATTCATAGA#TGACGTCCCCTCCAGGG#..((((.(((((.(((..(((....#))).)))))))))))).	704	721	1	-18.6	0	9.85E-06	0.324	0	0	-7.789817867	15	17	12	3UTR		0	0
cfa-miR-500	NM_001287125	CDH1	ATGCACCTGGGCAAGGATTCT#GATCCTTAGGTCACAGTTTGTACCTGAGGCCAAGAATCCCCAGGTGCC#..((((((((....(((((((#.))))))))))))))).	3743	3791	0.974358974	-23.6	1	0.001754978	0.529	0	0	-13.27454903	15	17	15	3UTR		0	0
cfa-miR-551a	NM_001287125	CDH1	GCGACCCACTCTTGGTTTCCA#TGGCAGGCGGGATGGGTCA#..((((((.(((((.((.(((#))).)).))))))))))).	3615	3634	0.991452991	-20.1	1	0.001466758	0.485	0	0	-6.748839938	16	19	11	3UTR		0	0
cfa-miR-33a	NM_001287125	CDH1	GTGCATTGTAGTTGCATTGC#GTAGTGCCTGCAGTGCTGCA#(((((((((((..(((((((#)))))))))))))))).)).	3536	3556	1	-21.1	1	1.53E-05	0.515	0	0	-8.573508368	18	20	16	3UTR		0	0
cfa-miR-204	NM_001287125	CDH1	TTCCCTTTGTCATCCTATGCCT#GGACTTGGAGGTGGCAGGCGGGAT#.((((((((((((((((.(((.#)).).))).))))))))).)))).	3604	3628	1	-21.6	1	0.004066169	0.471	0	0	-3.793324837	19	24	9	3UTR		0	0
cfa-let-7f	NM_001287125	CDH1	TGAGGTAGTAGATTGTATAGTT#GCTAGCAATTTGCAGATTGCCTTAT#((((((((((((((((.((((.#)))))))))))))....))))))).	3008	3033	1	-17.4	1	0.003648064	0.618	0	0	-3.937574446	20	25	13	3UTR		0	0
cfa-miR-183	NM_001287125	CDH1	TATGGCACTGGTAGAATTCACT#GGTGAATTTTCAGGTGCCAC#..(((((((.(.((((((((((#))))))))))).))))))).	3457	3477	1	-21.7	1	0.000568398	0.603	0	0	-9.546310497	18	20	11	3UTR		0	0
cfa-miR-92a	NM_001287125	CDH1	TATTGCACTTGTCCCGGCCTGT#GCAGGCGGGATGGGTCAT#...((.(((((((((.((((((#))))))))))))))))).	3617	3635	1	-23.3	0	0.001336736	0.485	0	0	-8.648548035	17	18	17	3UTR		0	0
cfa-miR-185	NM_001287125	CDH1	TGGAGAGAAAGGCAGTTCCTGA#TCTTGGAATTGTCTTGATTTTTCAG#(((((((.(((((((((((.((#))..)))))))))))..))))))).	4095	4120	1	-19.1	1	0.000843533	0.676	0	0	-6.251209375	20	25	11	3UTR		0	0
cfa-miR-196a	NM_001287125	CDH1	TAGGTAGTTTCATGTTGTTGGG#CTAGCAATTTGCAGATTGCCTT#.(((((((((((.((((((((.#)))))))).)).))))))))).	3009	3031	1	-19.7	1	0.001831419	0.603	0	0	-5.08245545	19	22	9	3UTR		0	0
cfa-miR-200c	NM_001287125	CDH1	TAATACTGCCGGGTAATGATGGA#CGTCATTATTGGGCT#.......(((.((((((((((..#)))))))))).))).	3404	3419	1	-19	0	0.02560527	0.574	0	0	-19.93501941	13	15	10	3UTR		0	0
cfa-miR-107	NM_001287125	CDH1	AGCAGCATTGTACAGGGCTAT#TAGTCCTGTATAGAGAATGTTA#((((.(.(((((((((((((.#))))))))))))).)..)))).	4137	4159	1	-20.3	0	0.01078079	0.691	0	0	-9.600298156	18	22	13	3UTR		0	0
cfa-miR-106b	NM_001287125	CDH1	TAAAGTGCTGACAGTGCAGAT#CTGTCTGTCAGCT#......((((((((.((((..#)))))))))))).	4044	4057	1	-19	0	0.01892596	0.75	0	0	-16.30200796	12	13	12	3UTR		0	0
cfa-miR-339	NM_001287125	CDH1	TCCCTGTCCTCCAGGAGCT#GGACTTGGAGGTGGCAGGCGGG#(((((((((((((((..(.#)..))))))))..))))).)).	3604	3626	1	-21.2	1	0.00011479	0.471	0	0	-4.170623527	16	22	8	3UTR		0	0
cfa-miR-500	NM_001287125	CDH1	ATGCACCTGGGCAAGGATTCT#GATCTGGACTCAGGTGCC#..(((((((((...(((((..#)))))...))))))))).	3824	3842	1	-20.3	1	0.00031226	0.529	0	0	-10.44977456	14	18	9	3UTR		0	0
cfa-miR-502	NM_001287125	CDH1	AATGCACCTGGGCAAGGATTCA#GATCCTTAGGTCACAGTTTGTACCTGAGGCCAAGAATCCCCAGGTGCC#...((((((((....((((((.#.)))))))))))))).	3743	3791	1	-23.2	0	0.001754978	0.529	0	0	-12.74276359	14	16	14	3UTR		0	0
cfa-miR-18b	NM_001287125	CDH1	TAAGGTGCATCTAGTGCAGTTA#ACTGCACTGGTGTCCCG#...((.(((.((((((((((..#))))))))))))).)).	3144	3161	1	-21.3	0	0.000652759	0.588	0	0	-9.658005423	15	17	13	3UTR		0	0
cfa-miR-301b	NM_001287125	CDH1	CAGTGCAATGATATTGTCAAAGC#CTTTTTTCTCCTATCACTGCACTGG#(((((((.(((((..........#.))))).))))))).	3129	3154	1	-16.5	1	0.003045424	0.632	0	0	-8.076547933	12	15	7	3UTR		0	0
cfa-miR-200b	NM_001287125	CDH1	CATCTTACTGGGCAGCATTGGA#GATGCTGTCCAAAAGAC#..((((..(((((((((((...#))))))))))).)))).	2940	2957	1	-19.4	0	0.02239371	0.662	0	0	-8.814322183	15	17	11	3UTR		0	0
cfa-miR-211	NM_001287125	CDH1	TTCCCTTTGTCATCCTTTGCCT#AGGAGCAGGAAGAAAATATGACCCTAAAGGGTTTTGGCAAAGGGAAG#(((((((((((((((((((...#.)))))))...)))))))))))).	3899	3946	1	-23.9	1	0.06932943	0.588	0	0	-3.937574446	19	24	12	3UTR		0	0
cfa-miR-299	NM_001287125	CDH1	TGGTTTACCGTCCCACATACAT#ATGTGTGTGGGTACGGA#.......(((((((((((((((#))))))))))).)))).	4177	4194	1	-23.8	0	0.004010568	0.676	0	0	-17.11024494	15	17	11	3UTR		0	0
cfa-miR-377	NM_001287125	CDH1	AGAGGTTGCCCTTGGTGAATTC#GGATTGTCAAAGCCAAGGGCAACA#....((((((((((((......#.)))))))))))).	3572	3596	1	-23.4	0	0.000821583	0.485	0	0	-9.546562469	12	14	12	3UTR		0	0
cfa-miR-381	NM_001287125	CDH1	TATACAAGGGCAAGCTCTCTGT#GGGGAGAGCTTTGACTTGG#....((((...(((((((((.(#).)))))))))...)))).	3948	3967	1	-18.6	0	0.001567224	0.618	0	0	-14.67023307	14	19	9	3UTR		0	0
cfa-miR-346	NM_001287125	CDH1	TGTCTGCCCGCATGCCTGCCTCT#GGAGGTGGCAGGCGGGATGGGTCAT#(((((((((((.((((.((((((#)))))))))).))))).)))).)).	3610	3635	1	-28.3	1	0.001336736	0.485	0	0	-7.284377756	21	25	10	3UTR		0	0
cfa-miR-432	NM_001287125	CDH1	TCTTGGAGTAGGTCATTGGGTGG#CCATCCACTGACTTGTTCTG#....(((((((((((.(((((((#))))))).))))))))))).	3360	3380	1	-22.2	0	0.01310746	0.632	0	0	-9.779611549	18	20	11	3UTR		0	0
cfa-miR-589	NM_001287125	CDH1	TGAGAACCATGTCTGATCAGAG#CTCGTAAGGACTTTAGTGGTTCTCC#.(((((((((((((.....(((#)))....))))....))))))))).	3298	3323	1	-18.9	1	0.003032167	0.662	0	0	-4.761823478	16	25	9	3UTR		0	0
cfa-miR-875	NM_001287125	CDH1	TATACCTCAGTTTTATCAGGTG#GCCTGGCGTTTTAGCAAACTGATGCTGAGGATAACTGAGGTGG#..((((((((((...((((...#.))))....)))))))))).	3638	3681	1	-19.8	1	0.001314622	0.544	0	0	-7.83842081	14	20	10	3UTR		0	0
cfa-miR-8801	NM_001287125	CDH1	TGGACAGTCATTGTATAGAGGATGG#TCATTCTTTAAATGGTGATGCTGTCCAA#((((((((((((((.((((((((((#)))))))))).))))))..)))))))).	2924	2952	1	-25.1	1	0.000299117	0.662	0	0	-4.673024006	24	28	10	3UTR		0	0
cfa-miR-8816	NM_001287125	CDH1	TAGAATCCAGGTCATGTGACTCCC#GGGAGAGCTTTGACTTGGATTTTT#.(((((((((((((.((..(((((#))))).))..))))))))))))).	3949	3973	1	-27.2	1	0.002243703	0.603	0	0	-4.528774398	20	24	13	3UTR		0	0
cfa-miR-1249	NM_001287125	CDH1	ACGCCCTTCCCCCCCTTCTTCA#GGGAAGGTGGGGAGAGCT#..((.(.(((((.(((((((..#))))))).)))))).)).	3940	3958	1	-21.3	0	0.005240249	0.603	0	0	-11.90885504	15	18	7	3UTR		0	0
cfa-miR-8836	NM_001287125	CDH1	AGGAAAGGAGAAGGGCCACA#GTGGCTCTACCTCTAGTCCTG#((((..((((.((((((((.#))))))))..))))..)))).	3677	3698	1	-24	0	0.001024579	0.544	0	0	-12.78234486	16	21	8	3UTR		0	0
cfa-miR-8844	NM_001287125	CDH1	TAGCCAGGCTGAAGGACCTCA#TGAAAAATGGACTTGGAGGTGGCAGGCGGGATGGGTCATTGAGCCTGGCG#..((((((((.((.(((((..#.))))).)).)))))))).	3596	3646	1	-27.4	1	0.000554754	0.456	0	0	-8.638615112	15	19	8	3UTR		0	0
cfa-miR-8851	NM_001287125	CDH1	TGACCTCAGTGAGCTCAAATTCTC#GGGTCATTGAGCCTGGCGTTTTAGCAAACTGATGCTGAGGATAACTGAGGTGGC#(.((((((((...((((.......#.))))....)))))))).).	3628	3682	1	-18.7	1	0.003686524	0.559	0	0	-12.56195873	13	20	8	3UTR		0	0
cfa-miR-8869	NM_001287125	CDH1	GTACTTAGTTCTGCTTTCCTGTTTT#GACTTGTCTCATTTTTTTAAAGGAAGGTAGGGCTAAACTACC#(((.((((((((((((((((.....#.))))))))))))))))..))).	3034	3076	1	-22.9	0	3.31E-06	0.632	0	0	-6.969596721	19	23	16	3UTR		0	0
cfa-miR-8870	NM_001287125	CDH1	TGCCTCTGCAACCCCATGGTCC#GGACTTGGAGGTGGCAGGCGGGAT#(.(((((((.((((((.(((((#)))))))).))).))))).)).).	3604	3628	1	-24.1	1	0.004066169	0.471	0	0	-6.343756797	19	24	8	3UTR		0	0
cfa-miR-8871	NM_001287125	CDH1	TAATGCATGTTGGTCTGCTGCCTAC#AGGTGGCAGGCGGGATGGGTC#..((.(((.((.(((((((((((..#))))))))))).))))).)).	3612	3633	1	-23	0	0.001079431	0.485	0	0	-13.47923086	18	21	11	3UTR		0	0
cfa-miR-8876	NM_001287125	CDH1	CTGCCTCTGGCTTGGCCTGCAG#CTGCAGCCAAAGATTGAAGGCGGATTGTCAAAGCCAAGGGCAA#.(((((.((((((((.((((((#)))))))))......................))))).))))).	3551	3594	1	-26.3	0	0.001040627	0.5	0	0	-5.570060453	19	43	9	3UTR		0	0
cfa-miR-8887	NM_001287125	CDH1	TCCTGCCATGGCATTCCGGAG#TTGGAGGTGGCAGGCGGGAT#(((((((.((.((((((((..#)))))).)).))))))))).	3608	3628	1	-22.8	1	0.004066169	0.471	0	0	-9.075983851	17	20	9	3UTR		0	0
cfa-miR-8898	NM_001287125	CDH1	TCAGGACAGTTGGTAGCAGCTCCC#GGATAACTGAGGTGGCTCTACCTCTAGTCCTGAA#(((((((((..(((((.((((.((#.)).))))))))).)).))))))).	3666	3700	1	-27.1	1	0.004147289	0.544	0	0	-8.00485539	20	25	9	3UTR		0	1
cfa-miR-1836	NM_001389218	TP53	TAGGCCATGGTAGATAGAGATGG#CCATCCCTGGTGTAGGATCTTTGTCTACCAAGGGCTTT#.(((((.((((((((((((((..#.))))))))))))))..))))).	1906	1944	0.961538462	-27.4	0	0.001122336	0.397	0	0	-5.337011372	19	23	14	3UTR		0	0
cfa-let-7e	NM_001389218	TP53	TGAGGTAGGAGGTTGTATAGTT#TAACCATACCTACCTCAC#(((((((((.(((((.......#)))))...))))))))).	1705	1723	1	-19.9	1	0.08221689	0.662	0	0	-5.413129995	14	18	9	3UTR		0	0
cfa-let-7c	NM_001389218	TP53	TGAGGTAGTAGGTTGTATGGTT#AACCATACCTACCTCAC#((((((((......((((((((#)))))))))))))))).	1706	1723	1	-19.6	1	0.08221689	0.662	0	0	-14.55401889	16	17	16	3UTR		0	0
cfa-miR-34a	NM_001389218	TP53	TGGCAGTGTCTTAGCTGGTTGT#ATAGCCCCTAAGACACTGA#...(((((((((((..((((((#)))))).))))))))))).	1605	1624	1	-22.7	0	0.01275837	0.559	0	0	-7.483038834	17	19	11	3UTR		0	0
cfa-miR-193b	NM_001389218	TP53	CGGGGTTTTGAGGGCGAGATGA#CATCTCACACCCTGCAGAATCCCA#.(((((((((((((.((((((.#))))))...)))).))))))))).	1885	1909	1	-28	1	0.05510558	0.515	0	0	-4.528774398	19	24	9	3UTR		0	0
cfa-miR-379	NM_001389218	TP53	TGGTAGACTATGGAACGTAGG#CCTGCTTCCTGTCCTCCC#.((..(((...((((.(((((#))))))))).)))..)).	1307	1325	1	-16.3	0	0.03971893	0.368	0	0	-16.30110397	14	18	9	3UTR		0	0
cfa-miR-193a	NM_001389218	TP53	TGGGTCTTTGCGGGCGAGATGA#CATCTCACACCCTGCAGAATCCCAT#((((..((((((((.((((((.#))))))....))))))))..)))).	1885	1910	1	-25.3	0	0.0502488	0.5	0	0	-10.69301994	18	25	8	3UTR		0	0
cfa-miR-221	NM_001389218	TP53	AGCTACATTGTCTGCTGGGTTT#GAGCCCAGTTCTCTATCATTGTAGCC#.((((((.((...(((((((((#))))))))).......)).)))))).	1629	1655	1	-21.7	1	0.04368024	0.559	0	0	-13.56766816	17	26	9	3UTR		0	0
cfa-miR-502	NM_001389218	TP53	AATGCACCTGGGCAAGGATTCA#GAATCCCATCCCTGGTGTAG#..((((((.(((...((((((.#))))))...))).)))))).	1901	1921	1	-23.3	1	9.30E-06	0.485	0	0	-8.894810468	15	20	6	3UTR		0	0
cfa-miR-18a	NM_001389218	TP53	TAAGGTGCATCTAGTGCAGATA#TTTGCATGGTACAGATGTGCCTC#..((((((((((.((((.....#.)))))))))))))).	1409	1432	1	-19.3	1	1.80E-05	0.559	0	0	-6.246131332	14	16	14	3UTR		0	0
cfa-let-7b	NM_001389218	TP53	TGAGGTAGTAGGTTGTGTGGTT#GCTAATTAACCATACCTACCTCAC#((((((((......((((((((#.)))))))))))))))).	1699	1723	1	-19.8	1	0.08221689	0.662	0	0	-14.55401889	16	18	16	3UTR		0	0
cfa-miR-375	NM_001389218	TP53	TTTGTTCGTTCGGCTCGCGTGA#TCACTGAGCTTGTGAGGATGAATGAAA#(((((((((((((((((.((((#)))))))))).....))))))))))).	1719	1746	1	-19.8	1	0.00646381	0.559	0	0	-3.937574446	21	27	11	3UTR		0	0
cfa-miR-330	NM_001389218	TP53	TCTCTGGGCCTGTGTCTTAGGC#CCTAAGACACTGAGTCATGAGCCCAGT#...(((((((.((((((((((.#)))))))))).)........)))))).	1611	1638	1	-24.7	0	0.000485152	0.559	0	0	-9.339314669	17	27	10	3UTR		0	0
cfa-miR-761	NM_001389218	TP53	GCAGCAGGGTGAAACTGACACA#TGTGTGGGTGCTCATTCCCTGCC#...(((((((((.(((.(((((#))))).)))..)))..)))))).	1801	1824	1	-22.8	0	0.008324526	0.441	0	0	-7.803670806	17	23	6	3UTR		0	0
cfa-miR-8797	NM_001389218	TP53	TTGCCAAGGACTGAGAGCTCGGG#CCCTCACTCTCGTCCTCCTTCCCTGGCAT#.((((((((((.(((((...(((#)))...)))))))))).......))))).	1337	1366	1	-23.7	1	0.02357322	0.471	0	0	-7.140128147	18	29	10	3UTR		0	0
cfa-miR-8808	NM_001389218	TP53	TGGGAAGAACAGAGCCGCGAC#GTGGCTGAATTTTTCCTAA#(((((((((...((((((...#))))))...))))))))).	1656	1675	1	-20.7	1	0.007462067	0.647	0	0	-11.3516587	15	19	9	3UTR		0	0
cfa-miR-8813	NM_001389218	TP53	CACAGGCTGAGTCGCAGTAGAGTCT#TCTGACCCCAAAACCACCTTTTATCCCATGTCTGTGACTTAGTGCCTGTGT#(((((((((((((((((..(.....#.)..))))))))))..))))))).	1755	1806	1	-25.5	1	0.001047692	0.471	0	0	-3.937574446	18	24	10	3UTR		0	0
cfa-miR-8832	NM_001389218	TP53	TCCAGGGGTAGGATTGATTGTGGGA#CCTGCAGAATCCCATCCCTGGT#.((((((((.(((((..(((((((.#)))))))))))).)))))))).	1895	1917	1	-27.7	1	0.002850272	0.5	0	0	-5.268880386	20	22	12	3UTR		0	0
cfa-miR-8839	NM_001389218	TP53	TAATTGGCAGAGCCAGGATTCAAGC#GAAGTTGGCCTGCACAGTTGG#((((((((((.(((((..(((....#))).))))))))).)))))).	1482	1503	1	-20.6	1	0.000334971	0.485	0	0	-6.762348922	18	21	9	3UTR		0	0
cfa-miR-8844	NM_001389218	TP53	TAGCCAGGCTGAAGGACCTCA#AGGTCGGGAGATAAAGGACGTTCCAGCCTGGTTT#.((((((((((((.(.(((..#.))).).))).))))))))).	1504	1538	1	-23.1	1	0.00012698	0.559	0	0	-4.883213835	16	21	9	3UTR		0	0
cfa-miR-8844	NM_001389218	TP53	TAGCCAGGCTGAAGGACCTCA#TCCTTCCCTGGCA#..((((((..((((((.....#)))))))))))).	1352	1365	1	-19.9	1	0.02294435	0.456	0	0	-7.255896846	12	13	12	3UTR		0	0
cfa-miR-8849	NM_001389218	TP53	CCTTGGGATTGGGACATCGACGGGC#GCCTGTGTGGGTGCTCATTCCCT#....((((.((((.((((.((((((#))))))...)))))))).)))).	1798	1821	1	-24.6	0	7.57E-05	0.471	0	0	-11.45979204	18	23	8	3UTR		0	0
cfa-miR-8857	NM_001389218	TP53	TAGCTTCTCCTTATGTTTTGGGC#GTGTAGAACCATGGGAGAGGTA#..(((((((((...((((((.((#)).))))))...))))))))).	1552	1574	1	-21	1	0.003458465	0.632	0	0	-10.44977456	17	22	9	3UTR		0	0
cfa-miR-8879	NM_001389218	TP53	TACTCATTCCTCTGTCTTGGGCT#AGCCCCTAAGACACTGAGTCATGAGC#..(((((..((((((((((((((#)))))..))))))..)))..))))).	1607	1633	1	-22	0	0.001684307	0.515	0	0	-8.327025307	19	26	6	3UTR		0	0
cfa-miR-8883	NM_001389218	TP53	TCTGGGTGAGGATTCGCAGGACTTT#CCTGCAGAATCCCATCCC#...(((((.(((((((((((.....#))))).))))))))))).	1895	1913	1	-25.2	0	0.05813167	0.485	0	0	-7.570929852	16	18	11	3UTR		0	0
cfa-miR-8883	NM_001389218	TP53	TCTGGGTGAGGATTCGCAGGACTTT#CCTGCTTCCTGTCCTCCCCCAA#..((((.((((((..(((((.....#))))).....)))))).)))).	1307	1329	1	-24.1	0	0.1314106	0.397	0	0	-8.092976732	15	22	6	3UTR		0	0
cfa-miR-8894	NM_001389218	TP53	TCCGAAGCTTCTGAGGCTCTTGGCC#CCAAGGGCTTTTACTGCTTCC#...(((((....(((((((((((..#)))))))))))....))))).	1933	1954	1	-23.8	0	0.001679844	0.426	0	0	-14.98501411	16	21	11	3UTR		0	0
cfa-miR-8905	NM_001389218	TP53	TCCACAAAGAGGATTCGGTCAGGCT#CCTGTCCAGCCTTTTTGGGAG#(((.((((((((.((.((.((((..#)))).))))))))))))))).	1834	1855	1	-22	0	4.88E-05	0.456	0	0	-8.491776414	19	21	15	3UTR		0	0
cfa-miR-23b	XM_038423674	EGFR	ATCACATTGCCAGGGATTA#GATCTGGCTAATTTAGGACACCACATGCGTCCTGGCAACGTGTGATG#(((((((((((((((....#.))))))))..))))))).	5069	5116	0.961538462	-21.7	1	1.05E-05	0.5	0	0	-4.170623527	15	19	8	3UTR		0	0
cfa-miR-23a	XM_038423674	EGFR	ATCACATTGCCAGGGATTT#AGATCTGGCTAATTTAGGACACCACATGCGTCCTGGCAACGTGTGATG#(((((((((((((((....#.))))))))..))))))).	5068	5116	0.961538462	-21.7	1	1.05E-05	0.5	0	0	-4.170623527	15	19	8	3UTR		0	0
cfa-miR-8837	XM_038423674	EGFR	TTCTTGCTGGAGTCCGGTTGTCT#AGGCCTCCGCAAAAAGGCATCCAGCAAGAAT#(((((((((((((((((..((((#))))..)))......))).))))))))))).	3870	3901	0.974358974	-26.7	1	0.002451643	0.544	0	0	-3.937574446	21	31	11	3UTR		0	0
cfa-miR-150	XM_038423674	EGFR	TCTCCCAACCCTTGTACCAGTG#CAGGGTCTTAGCCACGGGGGGAATGGGGGGT#(((((((.(((((((.......#.)))))))...))))))).	5621	5652	1	-19.9	1	0.00079914	0.397	0	0	-6.484258456	14	19	7	3UTR		0	0
cfa-miR-125a	XM_038423674	EGFR	TCCCTGAGACCCTTTAACCTGT#CAGATTTGAGTCTCGGAGGAAATACGTCAAGTCGTTGGGGGGTTGGGGAG#(((((..(((((((((((....#.)))))))))))))))).	4599	4649	1	-21.9	0	0.000499462	0.397	0	0	-7.382219742	16	18	16	3UTR		0	0
cfa-miR-24	XM_038423674	EGFR	TGGCTCAGTTCAGCAGGAACAGG#CTTGCTGCACTGAGTTG#.((((((((.(((((((......#))))))).)))))))).	4074	4091	1	-22.4	1	6.13E-05	0.5	0	0	-5.035831306	15	17	8	3UTR		0	0
cfa-miR-129	XM_038423674	EGFR	CTTTTTGCGGTCTGGGCTTGC#GTGAGGCCTCCGCAAAAAGG#((((((((((...((.(((((#))))).)).)))))))))).	3867	3887	1	-23	1	2.90E-05	0.559	0	0	-11.63133192	17	20	10	3UTR		0	0
cfa-miR-135a-3p	XM_038423674	EGFR	TGTAGGGATGGAAGCCATGAAA#TTAGGGCCCACCCTGCAG#(((((((.(((..(((.(((..#))).))))))))))))).	4876	4894	1	-19.6	1	1.13E-05	0.382	0	0	-10.8871433	16	18	13	3UTR		0	0
cfa-miR-486-3p	XM_038423674	EGFR	TCGGGGCAGCTCAGTACAGGAT#TCCCCCGTTTCTGGTAAGCTGCCCCC#..(((((((((.....(((((.#.)))))...))))))))).	4808	4834	1	-24.1	1	0.004711667	0.456	0	0	-11.4182732	14	19	9	3UTR		0	0
cfa-miR-486-3p	XM_038423674	EGFR	TCGGGGCAGCTCAGTACAGGAT#CCTGTTGACTGGTTTGGCCCTATTTGCTCCGAT#((((((((((((((((((((..#)))))..))))....)))......)))))))).	3746	3779	1	-23.1	1	0.01949162	0.456	0	0	-3.937574446	20	33	8	3UTR		0	0
cfa-miR-7	XM_038423674	EGFR	TGGAAGACTAGTGATTTTGTTGT#CAACTGTGACCAAGAAGCAAGGGTCAGAGTCTTCCAG#(((((((((..((((((((((..#.))))))).))).))))))))).	4100	4137	1	-21	1	1.46E-06	0.515	0	0	-8.00485539	19	23	9	3UTR		0	0
cfa-miR-320	XM_038423674	EGFR	AAAAGCTGGGTTGAGAGGGCGA#GCCCATATCGGCCCAGTG#....((((((((((..((((..#))))...)))))))))).	4652	4670	1	-25.5	0	0.004000284	0.382	0	0	-10.51506111	14	18	10	3UTR		0	0
cfa-miR-107	XM_038423674	EGFR	AGCAGCATTGTACAGGGCTAT#ATAGCCTTTAACCAAGATGGAACAGTGCTGCA#.((((((((((.(((((((((#)))))))..........))..)))))))))).	4543	4575	1	-23.9	1	0.000717231	0.471	0	0	-7.140128147	19	32	10	3UTR		0	0
cfa-miR-103	XM_038423674	EGFR	AGCAGCATTGTACAGGGCTATGA#TCGGCGTTCAGACCTATAGCCTTTAACCAAGATGGAACAGTGCTGCA#.((((((((((.((((((((((.#.))))))))..........))..)))))))))).	4528	4575	1	-25.9	1	0.000717231	0.471	0	0	-7.140128147	20	34	10	3UTR		0	0
cfa-miR-328	XM_038423674	EGFR	CTGGCCCTCTCTGCCCTTCCGT#ATGGGGGGGCGGCGTTGGGCCAA#.((((((.(.((((((((((((#)))))))))))).)..)))))).	5590	5613	1	-33.6	1	2.91E-06	0.338	0	0	-7.349466235	19	23	12	3UTR		0	0
cfa-miR-193b	XM_038423674	EGFR	CGGGGTTTTGAGGGCGAGATGA#CATCTCGCCCCACGGCCCTA#.((((((.((.((((((((((.#)))))))))))).)))))).	5768	5788	1	-31.2	1	0.00424467	0.368	0	0	-8.931734242	18	20	12	3UTR		0	0
cfa-miR-345	XM_038423674	EGFR	CCTGAACTAGGGGTCTGGAGG#CCTCCAGATGTCTTCAGC#.((((...(((.(((((((((#))))))))).))))))).	5210	5228	1	-22.4	0	0.02443879	0.544	0	0	-12.89840837	16	18	9	3UTR		0	0
cfa-miR-219-3p	XM_038423674	EGFR	AGAATTGTGGCTGGACATCTGT#CAGATGTCTTCAGCCATAC#.....((((((((((((((((.#))))))))..)))))))).	5214	5233	1	-23.7	0	0.001196313	0.5	0	0	-13.66559964	16	19	8	3UTR		0	0
cfa-miR-193a	XM_038423674	EGFR	TGGGTCTTTGCGGGCGAGATGA#CATCTCGCCCCACGGCCCT#.(((((..((.((((((((((.#)))))))))))).))))).	5768	5787	1	-29.9	0	0.000430372	0.368	0	0	-10.47542078	17	19	12	3UTR		0	0
cfa-miR-423a	XM_038423674	EGFR	TGAGGGGCAGAGAGCGAGACTTT#AGTCTTGGCAGCTGCTCCA#...(((((((....(((((((..#)))))))....))))))).	3695	3714	1	-22.5	0	0.000434612	0.456	0	0	-14.83208851	14	19	7	3UTR		0	0
cfa-miR-503	XM_038423674	EGFR	TAGCAGCGGGAACAGTACTG#GTACTGTCCCGTGCA#..(((.((((.(((((((..#)))))))))))))).	5744	5759	1	-22.2	0	0.000565166	0.412	0	0	-9.682733956	14	15	14	3UTR		0	0
cfa-miR-133b	XM_038423674	EGFR	TTTGGTCCCCTTCAACCAGCTA#TGGGGGGTTGGGGAGTGGGCCC#...((((((((((((((..(((#)))..)))))))).).))))).	4634	4656	1	-21.5	0	1.27E-06	0.412	0	0	-6.514540194	17	22	8	3UTR		0	0
cfa-miR-216a	XM_038423674	EGFR	TAATCTCAGCTGGCAACTGTG#ACAGATGCTAGGTGAGAC#...(((((.((((((.((((.#)))).)))))).))))).	5513	5531	1	-22.5	0	0.008030155	0.515	0	0	-7.803978932	15	18	6	3UTR		0	0
cfa-miR-200b	XM_038423674	EGFR	CATCTTACTGGGCAGCATTGGA#CCATATCGGCCCAGTGCAGAA#..(((((((((((.....(((.#))).....)))))))).))).	4654	4675	1	-20.3	1	0.000554873	0.382	0	0	-6.782339277	14	21	8	3UTR		0	0
cfa-miR-134	XM_038423674	EGFR	TGTGACTGGTTGACCAGAGGGG#CTCTCTATCGGTCGACCAGTG#....(((((((((((((((((.#))))))...))))))))))).	4400	4421	1	-26.9	0	0.01033792	0.632	0	0	-9.546562469	17	21	11	3UTR		0	0
cfa-miR-299	XM_038423674	EGFR	TGGTTTACCGTCCCACATACAT#GTAAAGTGGGAGGAAGCCT#.(((((.((.((((((.(((..#)))..))))))))))))).	5707	5726	1	-20.1	0	0.000163353	0.456	0	0	-6.579517841	16	19	13	3UTR		0	0
cfa-miR-370	XM_038423674	EGFR	GCCTGCTGGGGTGGAACCTGGT#TTAGGGCCCACCCTGCAGGA#.(((((.(((((((..(((((.#)))))..)))))))))))).	4876	4896	1	-29.8	0	3.05E-05	0.382	0	0	-6.305510013	17	20	12	3UTR		0	0
cfa-miR-331	XM_038423674	EGFR	GCCCCTGGGCCTATCCTAGAA#TTCGTGGATGAAAGGATCCAGGCTCTTAGGGCCCACCCTGCAGGAACTTACATCCCTCGCCCCGGGGGCA#((((((((((((((((..(((#)))..))))...................))))))).............................))))).	4851	4921	1	-25.4	1	8.05E-07	0.441	0	0	-3.937574446	19	70	7	3UTR		0	0
cfa-miR-324	XM_038423674	EGFR	CGCATCCCCTAGGGCATTGGTGT#CACGGGGGGAATGGGGGGTGCGC#(((((((((((...(.((.(((.#))).)).)...))))))))))).	5633	5656	1	-25	1	4.63E-05	0.397	0	0	-9.663397366	17	23	11	3UTR		0	0
cfa-miR-483	XM_038423674	EGFR	TCACTCCTCCCCTCCCGTCTT#ACGGGGGGAATGGGGGGTGC#.((((((((.((((((((...#))))))))...)))))))).	5634	5654	1	-26.6	1	3.62E-05	0.382	0	0	-5.035831306	16	20	8	3UTR		0	0
cfa-miR-483	XM_038423674	EGFR	TCACTCCTCCCCTCCCGTCTT#TGGGGGGTTGGGGAGTGGG#(((((((((.(((((((....#)))))))..))))))))).	4634	4653	1	-26.1	1	0.000100021	0.412	0	0	-5.180080915	16	19	9	3UTR		0	0
cfa-miR-551a	XM_038423674	EGFR	GCGACCCACTCTTGGTTTCCA#GGGAATGGGGGGTGCGCT#(((...(((((((.((((((.#)))))).)))))))))).	5639	5657	1	-21	0	3.38E-05	0.382	0	0	-13.84643257	16	18	10	3UTR		0	0
cfa-miR-632	XM_038423674	EGFR	GTGTCTGTTTCCTGTGGGA#CCCAGGGAAACAGAA#...((((((((((.((((.#)))))))))))))).	5935	5950	1	-21.2	0	0.001290555	0.529	0	0	-7.371380111	14	15	14	3UTR		0	0
cfa-miR-671	XM_038423674	EGFR	TCCGGTTCTCAGGGCTCCACC#GGTCCCTCCCTGGGAATTGGAA#((((((((((((((....(((#)))....)))))))))))))).	5793	5815	1	-25.4	1	0.000835529	0.471	0	0	-4.906073087	17	22	14	3UTR		0	0
cfa-miR-300	XM_038423674	EGFR	TTGAAGAGAGGTTATCCTTCGT#AGCCTCTCTTCGC#.((((((((((((.........#)))))))))))).	4836	4849	1	-18.5	1	0.05615861	0.426	0	0	-5.618663395	12	13	12	3UTR		0	0
cfa-miR-874	XM_038423674	EGFR	CTGCCCTGGCCCGAGGGACCGA#TCCCTCGCCCCGGGGGCAC#.((((((((..(((((((....#)))))))..)))))).)).	4903	4922	1	-26.1	1	1.16E-06	0.456	0	0	-7.860605781	15	19	7	3UTR		0	0
cfa-miR-8790	XM_038423674	EGFR	TGTCATCACTGTAGGTCTGGGGTC#GCCCCCTGGGACCCAGTCTTGGCAG#(((((..((((..((((((((((.#)))))...)))))))))..))))).	3681	3706	1	-24.6	0	4.78E-06	0.441	0	0	-12.01815366	19	25	9	3UTR		0	0
cfa-miR-8792	XM_038423674	EGFR	TATGAGCAGGCTGAGTTAAGAATAT#AGCTTGCTCATAG#((((((((((((.............#)))))))))))).	4059	4072	1	-19.1	1	5.67E-05	0.471	0	0	-7.052043617	12	13	12	3UTR		0	0
cfa-miR-8795	XM_038423674	EGFR	TTGGATGCGCGACCCTGCAGGTGC#GCTCCTGTTTGGTCGGCGTTCAGA#((((((((.(((((..(((((.((#)).)))))..))))))))))))).	4516	4540	1	-29.1	1	1.62E-06	0.485	0	0	-5.962462745	20	24	13	3UTR		0	0
cfa-miR-8796	XM_038423674	EGFR	ATTGAGTCTGGATTCCTGTGTTCTA#AGGATCCAGGCTCT#...(((((((((.((((........#))))))))))))).	4863	4877	1	-20.8	0	0.000104844	0.426	0	0	-7.803670806	13	14	13	3UTR		0	0
cfa-miR-8797	XM_038423674	EGFR	TTGCCAAGGACTGAGAGCTCGGG#CCTGGGACCCAGTCTTGGCAGC#(((((((.(((((.(..((((((#))))))..))))))))))))).	3685	3707	1	-25.5	1	1.89E-05	0.441	0	0	-7.341098373	19	22	13	3UTR		0	0
cfa-miR-8800	XM_038423674	EGFR	TAGCCTGGATCTCTGATTTGCAGAG#CTGCACTGAGTTGATCCAGGCTC#.((((((((((.((.(..(((((..#))))).).))..)))))))))).	4078	4101	1	-26.6	1	3.57E-05	0.5	0	0	-7.875577707	18	23	10	3UTR		0	0
cfa-miR-8807	XM_038423674	EGFR	TCTGTGTGCTCTGGCGCCTGGGAA#CAGGTCGGCCAGGCACATGGC#.((((((((.((((((((((....#)))))..))))))))))))).	5530	5551	1	-27.8	1	3.22E-06	0.412	0	0	-5.035831306	18	21	13	3UTR		0	0
cfa-miR-8813	XM_038423674	EGFR	CACAGGCTGAGTCGCAGTAGAGTCT#AGGCTCAACTGTGACCAAGAAGCAAGGGTCAGAGTCTTCCAGCTA#....(((((.((((((((.((((((#)))))).))))))))........................))))).	4095	4140	1	-23.4	0	0.005324385	0.529	0	0	-10.78906894	19	45	8	3UTR		0	0
cfa-miR-8818	XM_038423674	EGFR	TGCCTTTCCCTGGGAGACCTTCCTG#TAGGGAGACGTCTATTCGGCCCAGGGAAACAGAAGGA#..(((((((((((((((((((((((#)))))))..))))......))))))))).....))).	5916	5953	1	-28.1	1	0.06114146	0.544	0	0	-4.957000719	23	37	9	3UTR		0	0
cfa-miR-8799b	XM_038423674	EGFR	TGCTGTTGGATTCGCGGTCCCGGG#CCTGGGACCCAGTCTTGGCAGCT#.(((((.(((((.(.(((((((((#)))))))))))))))..))))).	3685	3708	1	-29.8	0	2.52E-05	0.456	0	0	-7.361591545	20	23	15	3UTR		0	0
cfa-miR-8832	XM_038423674	EGFR	TCCAGGGGTAGGATTGATTGTGGGA#CCACAATACGAATTTTGTCCCCCTGGAA#(((((((((((((((((((((((..#))))))).).)))))))..)))))))).	5305	5333	1	-28	1	0.009130573	0.662	0	0	-3.937574446	23	28	8	3UTR		0	0
cfa-miR-8832	XM_038423674	EGFR	TCCAGGGGTAGGATTGATTGTGGGA#CCTACATGAGGTCCCTCCCTGGGA#((((((((..(((((...((((((.#))))))...))))).)))))))).	5784	5808	1	-27.9	1	1.07E-05	0.456	0	0	-6.469519653	19	24	8	3UTR		0	0
cfa-miR-8840	XM_038423674	EGFR	TTTAGCCAGTGTCTTCAACTCTGCG#GAAGATCTGGCTAAT#.((((((((.((((((.........#)))))))))))))).	5066	5081	1	-20	1	0.03001141	0.529	0	0	-5.035831306	14	15	14	3UTR		0	0
cfa-miR-1301	XM_038423674	EGFR	TTGCAGCTGCCTGGGAGTGACTTCA#GGACCCAGTCTTGGCAGCTGCT#..(((((((((.((((.((..(((.#)))..)).))))))))))))).	3689	3711	1	-27.3	1	0.001007214	0.456	0	0	-8.303804029	18	22	13	3UTR		0	0
cfa-miR-8858	XM_038423674	EGFR	GCAGCGAGCGCAGAGACGGCTG#AGCTTGCTCATAGCACTTGCTGCA#((((((((.((.(((..((((.#))))..)))...)).)))))))).	4059	4083	1	-25.9	1	0.001942247	0.5	0	0	-8.573816494	17	24	8	3UTR		0	0
cfa-miR-8858	XM_038423674	EGFR	GCAGCGAGCGCAGAGACGGCTG#CCGTTTCTGGTAAGCTGCC#(((((..((.(((((((((...#)))))))))))..))))).	4812	4831	1	-25.8	0	0.003773365	0.456	0	0	-8.624726211	16	19	11	3UTR		0	0
cfa-miR-1343	XM_038423674	EGFR	CTCCTGGGGCCCGCACTCTCGCT#GGGGGTGCGCTCCCAACACAGGAA#.((((((((..(((((((((...#)))))))))..)))....))))).	5646	5670	1	-27.3	1	0.000685045	0.353	0	0	-7.860605781	17	24	9	3UTR		0	0
cfa-miR-8866	XM_038423674	EGFR	TCCAGCTGTGAATTCTGGGCTCACC#GGCCATAAGAGTCTCAGATGTTTCAGCCCCCTGGGACCCAGTCTTGGCAGCTGC#..(((((((.((..(((((((((..#.)))).)))))..)).))))))).	3656	3710	1	-27.9	1	0.000621108	0.456	0	0	-8.345477718	18	24	7	3UTR		0	0
cfa-miR-8877	XM_038423674	EGFR	CCATGCTGTCGTGTTCGTGGCC#GGCTCATGGGGGGGCGGCGTTGGG#((((((((((.(.(((((((((#))).)))))).))))))))).)).	5585	5609	1	-24.6	1	3.03E-05	0.353	0	0	-8.051479534	20	24	9	3UTR		0	0
cfa-miR-769	XM_038423674	EGFR	CTGGGATCTCTGGGGTCTTGGTT#GACCATCTCGCCCCACGGCCCTACATGAGGTCCCT#..(((((((((((((((.(((..#.))).)))))))...)))))))).	5765	5800	1	-28.7	1	0.000634735	0.412	0	0	-4.957000719	18	24	8	3UTR		0	0
cfa-miR-8894	XM_038423674	EGFR	TCCGAAGCTTCTGAGGCTCTTGGCC#GGCCATAAGAGTCTCAGATGTTTCA#...(((((.((((((((((((((((#)))))..))))))))))).))))).	3656	3681	1	-33	0	0.0219781	0.412	0	0	-7.570929852	21	25	11	3UTR		0	0
cfa-miR-8834b	XM_038423674	EGFR	TGGATGCTCAGTCAGCGGGGGTGCT#AGCACTTGCTGCACTGAGTTGATCCAG#(((((((((((((((((..((((((#))))))))))).)))))))..))))).	4070	4097	1	-29.9	1	0.000282819	0.5	0	0	-3.937574446	23	27	11	3UTR		0	0
cfa-miR-490	XM_038426891	RAF1	CAACCTGGAGGACTCCATGCTG#CGGTGTGGCGTCAAACAGGTA#..(((((...(((.((((((((#)))))))).)))...))))).	2847	2868	0.980769231	-23	0	0.002744362	0.5	0	0	-10.42637169	16	21	8	3UTR		0	0
cfa-miR-490	XM_038426893	RAF1	CAACCTGGAGGACTCCATGCTG#CGGTGTGGCGTCAAACAGGTA#..(((((...(((.((((((((#)))))))).)))...))))).	2787	2808	0.980769231	-23	0	0.002744362	0.5	0	0	-10.42637169	16	21	8	3UTR		0	0
cfa-miR-429	XM_038426891	RAF1	TAATACTGTCTGGTAATGCCGT#GCGGGGTTGCCGGGCCAGC#.....((((((((((((.((((#)))).)))))))))).)).	3103	3122	1	-23.1	0	5.23E-06	0.353	0	0	-13.66559964	16	19	10	3UTR		0	0
cfa-miR-135a-5p	XM_038426891	RAF1	TATGGCTTTTTATTCCTATGTGA#TCATGTTGCCTTCTTTTCTACCCTTCCTGGCCCTGGGAGAAGGAAGCCATT#.((((((((((.((((((.....#.)))))).)))))))))).	2546	2597	1	-19	1	5.99E-06	0.441	0	0	-7.140128147	16	19	10	3UTR		0	0
cfa-miR-185	XM_038426891	RAF1	TGGAGAGAAAGGCAGTTCCTGA#CGGGCCAGCCTTTCTCTTCAG#(((((((((((((....((((.#))))...))))))))))))).	3113	3134	1	-25.9	1	0.01747514	0.382	0	0	-5.762913004	17	21	13	3UTR		0	0
cfa-miR-664	XM_038426891	RAF1	TGGGCTAGGAAAAATGATTGGA#TTCCTGGCCCT#.((((((((((...........#)))))))))).	2569	2580	1	-19.2	1	0.007597313	0.485	0	0	-10.25459732	10	11	10	3UTR		0	0
cfa-miR-485	XM_038426891	RAF1	AGAGGCTGGCCGTGATGAATTCG#GTTGCCGGGCCAGCCTTTC#((((((((((((((((.......#)))))..))))))))))).	3108	3127	1	-22.7	1	0.002044905	0.382	0	0	-3.937574446	16	19	11	3UTR		0	0
cfa-miR-485	XM_038426891	RAF1	AGAGGCTGGCCGTGATGAATTCG#CGAGAGACCACGGCCGCCTG#..((((.(((((((.....((((#))))....))))))))))).	2909	2929	1	-22.4	0	2.66E-05	0.397	0	0	-7.469185895	15	20	11	3UTR		0	0
cfa-miR-184	XM_038426891	RAF1	TGGACGGAGAACTGATAAGGGT#GCCCCTCCCAGTCTCCGCCCT#.((.(((((.((((....((((#))))....))))))))).)).	3027	3048	1	-21.4	0	0.003627635	0.338	0	0	-9.036352221	15	21	9	3UTR		0	0
cfa-miR-505	XM_038426891	RAF1	GGGAGCCAGGAAGTATTGATGT#ACGCCGGTTTGTCCTGCTCCCT#(((((.(((((...((((.(((#))).))))...)))))))))).	2601	2623	1	-20.9	0	0.02146091	0.412	0	0	-11.33130705	17	22	10	3UTR		0	0
cfa-miR-551a	XM_038426891	RAF1	GCGACCCACTCTTGGTTTCCA#GGAAGCCAGGAATACAGGTTTTCTTGATGATTTGGGTTT#..((((((.(((((((((((.#))))))))))).....................)))))).	3153	3192	1	-22.3	1	0.005823682	0.632	0	0	-6.013390378	17	39	11	3UTR		0	0
cfa-miR-671	XM_038426891	RAF1	TCCGGTTCTCAGGGCTCCACC#GGCCCTGGGAGAAGGAA#(((..(((((((((((.....#)))))))))))..))).	2574	2591	1	-23.5	0	8.40E-08	0.441	0	0	-11.0886339	14	17	11	3UTR		0	0
cfa-miR-665	XM_038426891	RAF1	ACCAGGAGGCTAAGGCCCCT#GGGGCCCCAGCTGTTGGC#.((((..((((..((((((.#))))))..)))).)))).	2688	2706	1	-23.9	0	3.02E-05	0.485	0	0	-11.87390406	14	18	6	3UTR		0	0
cfa-miR-718	XM_038426891	RAF1	CTTCCGCCCCGCCGGGCGCCG#GCTGCCCCTGTGGGGCGGGGT#.(((((((((((.((((((..#)).))))..))))))))))).	3089	3110	1	-31.6	1	5.63E-09	0.368	0	0	-5.08245545	17	21	11	3UTR		0	0
cfa-miR-8798	XM_038426891	RAF1	TGCGGTCGATGCGAGGCCCCGG#CTGGGGCCCCAGCTGTTGGCTGA#..((((((((((..((((((((#))))))))...)).)))))))).	2686	2709	1	-28.4	1	2.00E-05	0.485	0	0	-7.10297125	18	23	8	3UTR		0	0
cfa-miR-8823	XM_038426891	RAF1	TTCCTTCCCGAGACTTTGCTTTAAT#GGAGGAAGGCTTATCATGGGAAGGAC#.(((((((((.((((((.((((...#)))).))))....)).))))))))).	2805	2831	1	-22	1	0.000799173	0.441	0	0	-6.618099313	19	26	9	3UTR		0	0
cfa-miR-8827	XM_038426891	RAF1	TCCTCCTCGTGGTGAGCCTGGGCT#CTCAGGCCACCAGGGGAGGAA#((((((((.(((((.(((((((..#)))))))))))))))))))).	2416	2437	1	-35.7	1	0.000299055	0.368	0	0	-5.729413665	20	21	20	3UTR		0	0
cfa-miR-1249	XM_038426891	RAF1	ACGCCCTTCCCCCCCTTCTTCA#TGACTTTGCACCTGCACTCAGGCCACCAGGGGAGGAAGGGCA#..((((((((.(((((......#.))))).)))))))).	2400	2442	1	-27.9	1	0.000194204	0.368	0	0	-7.781775195	13	16	8	3UTR		0	0
cfa-miR-8848	XM_038426891	RAF1	TCTTCTGTGAAACCAGGGTGCTAGT#AGCGCAGTGGGACGGTTTTCCAGAAGAG#(((((((.(((((((..(((((...#)))))..)))......))))))))))).	2988	3016	1	-21.4	1	0.000229824	0.324	0	0	-6.484258456	19	28	11	3UTR		0	0
cfa-miR-8850	XM_038426891	RAF1	TGCAGCTGGGTTCTGGAACCAAC#TGTGATCTGGGGCCCCAGCTGTT#.((((((((((((((((.(((..#)).).)))))))))).)))))).	2680	2703	1	-24.5	1	0.000269745	0.471	0	0	-3.793324837	19	23	10	3UTR		0	0
cfa-miR-8861	XM_038426891	RAF1	TTAGTGTCTGCTGCCCTTGCTG#AGGAAGGGCAGTCGGCAGGCACC#...(((((((((((((((.((.#)).)))))))....)))))))).	2432	2455	1	-27.5	0	0.001066489	0.353	0	0	-6.514540194	17	23	8	3UTR		0	0
cfa-miR-8874	XM_038426891	RAF1	CACTTCTCTGAGCCTCCCTTTCCA#TGGGAAGGACGGTTCTTCAGAGATAGCGGTGT#((((((((((((((..((((((((#))))))))..)))...)))))))....)))).	2821	2853	1	-26.3	1	0.000350016	0.529	0	0	-4.906073087	22	32	8	3UTR		0	0
cfa-miR-8874	XM_038426891	RAF1	CACTTCTCTGAGCCTCCCTTTCCA#GGCAGGCACCACCTTTCTGCTCCCTTTCCATGGAGGCAGAGAGCTCATTTTCAGAGAAGC#..(((((((((((((((.......#.)))))).............))))))))).	2445	2505	1	-23.1	1	0.001523388	0.5	0	0	-4.957000719	15	30	9	3UTR		0	0
cfa-miR-8883	XM_038426891	RAF1	TCTGGGTGAGGATTCGCAGGACTTT#GTCCTGCTCCCTTTCCCT#...(((.((((....(((((((...#)))))))..)))).))).	2611	2629	1	-23.2	0	0.02988992	0.412	0	0	-14.28645013	14	18	7	3UTR		0	0
cfa-miR-8900	XM_038426891	RAF1	TAGGACTTTAATGGCTGGAGAGA#TCTCTTCAGCCACATCTTGTGTATGCAAGGAAGCCA#..((.((((..((((((((((((#)))))))))))).................)))))).	3125	3161	1	-22.1	0	8.48E-06	0.574	0	0	-13.14331884	18	36	12	3UTR		0	0
cfa-miR-8902	XM_038426891	RAF1	CATCCATTTCTTTCACCTGGGGAAA#CCACCAGGGGAGGAAGGGC#...((.((((((((.(((((((...#)).))))))))))))))).	2422	2441	1	-21.6	0	0.000123865	0.368	0	0	-9.150948515	17	19	15	3UTR		0	0
cfa-miR-8834b	XM_038426891	RAF1	TGGATGCTCAGTCAGCGGGGGTGCT#GCCCCAGCTGTTGGCTGAGTATTTT#.((((((((((((((((((((.((.#)))))..))))))))))))))))).	2691	2716	1	-31.6	1	0.000179606	0.485	0	0	-3.793324837	22	25	17	3UTR		0	0
cfa-miR-507a	XM_038426891	RAF1	TATGATTGGCACCTCTTTGAGTGTA#GCACTCAGAGGGGAAACGAAGGTAG#(((..(((...(((((((((((((.#)))))))))))))...)))..))).	2730	2755	1	-23.6	0	0.03345524	0.471	0	0	-16.2123045	19	25	13	3UTR		0	0
cfa-miR-429	XM_038426893	RAF1	TAATACTGTCTGGTAATGCCGT#GCGGGGTTGCCGGGCCAGC#.....((((((((((((.((((#)))).)))))))))).)).	3043	3062	1	-23.1	0	5.23E-06	0.353	0	0	-13.66559964	16	19	10	3UTR		0	0
cfa-miR-135a-5p	XM_038426893	RAF1	TATGGCTTTTTATTCCTATGTGA#TCATGTTGCCTTCTTTTCTACCCTTCCTGGCCCTGGGAGAAGGAAGCCATT#.((((((((((.((((((.....#.)))))).)))))))))).	2486	2537	1	-19	1	5.99E-06	0.441	0	0	-7.140128147	16	19	10	3UTR		0	0
cfa-miR-185	XM_038426893	RAF1	TGGAGAGAAAGGCAGTTCCTGA#CGGGCCAGCCTTTCTCTTCAG#(((((((((((((....((((.#))))...))))))))))))).	3053	3074	1	-25.9	1	0.01747514	0.382	0	0	-5.762913004	17	21	13	3UTR		0	0
cfa-miR-664	XM_038426893	RAF1	TGGGCTAGGAAAAATGATTGGA#TTCCTGGCCCT#.((((((((((...........#)))))))))).	2509	2520	1	-19.2	1	0.007597313	0.485	0	0	-10.25459732	10	11	10	3UTR		0	0
cfa-miR-380	XM_038426893	RAF1	TATGTAATATGGTCCACGTCT#AGACCAGCCCTGATATGGACACGTGGACCGTGGGTATC#...(((.((((((((((((..#.))))))))))))..))).	2700	2738	1	-20	0	1.28E-05	0.426	0	0	-8.058226729	15	19	12	3UTR		0	0
cfa-miR-485	XM_038426893	RAF1	AGAGGCTGGCCGTGATGAATTCG#GTTGCCGGGCCAGCCTTTC#((((((((((((((((.......#)))))..))))))))))).	3048	3067	1	-22.7	1	0.002044905	0.382	0	0	-3.937574446	16	19	11	3UTR		0	0
cfa-miR-485	XM_038426893	RAF1	AGAGGCTGGCCGTGATGAATTCG#CGAGAGACCACGGCCGCCTG#..((((.(((((((.....((((#))))....))))))))))).	2849	2869	1	-22.4	0	2.66E-05	0.397	0	0	-7.469185895	15	20	11	3UTR		0	0
cfa-miR-184	XM_038426893	RAF1	TGGACGGAGAACTGATAAGGGT#GCCCCTCCCAGTCTCCGCCCT#.((.(((((.((((....((((#))))....))))))))).)).	2967	2988	1	-21.4	0	0.003627635	0.338	0	0	-9.036352221	15	21	9	3UTR		0	0
cfa-miR-505	XM_038426893	RAF1	GGGAGCCAGGAAGTATTGATGT#ACGCCGGTTTGTCCTGCTCCCT#(((((.(((((...((((.(((#))).))))...)))))))))).	2541	2563	1	-20.9	0	0.02146091	0.412	0	0	-11.33130705	17	22	10	3UTR		0	0
cfa-miR-551a	XM_038426893	RAF1	GCGACCCACTCTTGGTTTCCA#GGAAGCCAGGAATACAGGTTTTCTTGATGATTTGGGTTT#..((((((.(((((((((((.#))))))))))).....................)))))).	3093	3132	1	-22.3	1	0.005823682	0.632	0	0	-6.013390378	17	39	11	3UTR		0	0
cfa-miR-671	XM_038426893	RAF1	TCCGGTTCTCAGGGCTCCACC#GGCCCTGGGAGAAGGAA#(((..(((((((((((.....#)))))))))))..))).	2514	2531	1	-23.5	0	8.40E-08	0.441	0	0	-11.0886339	14	17	11	3UTR		0	0
cfa-miR-665	XM_038426893	RAF1	ACCAGGAGGCTAAGGCCCCT#GGGGCCCCAGCTGTTGGC#.((((..((((..((((((.#))))))..)))).)))).	2628	2646	1	-23.9	0	3.02E-05	0.485	0	0	-11.87390406	14	18	6	3UTR		0	0
cfa-miR-718	XM_038426893	RAF1	CTTCCGCCCCGCCGGGCGCCG#GCTGCCCCTGTGGGGCGGGGT#.(((((((((((.((((((..#)).))))..))))))))))).	3029	3050	1	-31.6	1	5.63E-09	0.368	0	0	-5.08245545	17	21	11	3UTR		0	0
cfa-miR-8798	XM_038426893	RAF1	TGCGGTCGATGCGAGGCCCCGG#CTGGGGCCCCAGCTGTTGGCTGA#..((((((((((..((((((((#))))))))...)).)))))))).	2626	2649	1	-28.4	1	2.00E-05	0.485	0	0	-7.10297125	18	23	8	3UTR		0	0
cfa-miR-8823	XM_038426893	RAF1	TTCCTTCCCGAGACTTTGCTTTAAT#GGAGGAAGGCTTATCATGGGAAGGAC#.(((((((((.((((((.((((...#)))).))))....)).))))))))).	2745	2771	1	-22	1	0.000799173	0.441	0	0	-6.618099313	19	26	9	3UTR		0	0
cfa-miR-8827	XM_038426893	RAF1	TCCTCCTCGTGGTGAGCCTGGGCT#CTCAGGCCACCAGGGGAGGAA#((((((((.(((((.(((((((..#)))))))))))))))))))).	2356	2377	1	-35.7	1	0.000299055	0.368	0	0	-5.729413665	20	21	20	3UTR		0	0
cfa-miR-1249	XM_038426893	RAF1	ACGCCCTTCCCCCCCTTCTTCA#TGACTTTGCACCTGCACTCAGGCCACCAGGGGAGGAAGGGCA#..((((((((.(((((......#.))))).)))))))).	2340	2382	1	-27.9	1	0.000194204	0.368	0	0	-7.781775195	13	16	8	3UTR		0	0
cfa-miR-8848	XM_038426893	RAF1	TCTTCTGTGAAACCAGGGTGCTAGT#AGCGCAGTGGGACGGTTTTCCAGAAGAG#(((((((.(((((((..(((((...#)))))..)))......))))))))))).	2928	2956	1	-21.4	1	0.000229824	0.324	0	0	-6.484258456	19	28	11	3UTR		0	0
cfa-miR-8850	XM_038426893	RAF1	TGCAGCTGGGTTCTGGAACCAAC#TGTGATCTGGGGCCCCAGCTGTT#.((((((((((((((((.(((..#)).).)))))))))).)))))).	2620	2643	1	-24.5	1	0.000269745	0.471	0	0	-3.793324837	19	23	10	3UTR		0	0
cfa-miR-8861	XM_038426893	RAF1	TTAGTGTCTGCTGCCCTTGCTG#AGGAAGGGCAGTCGGCAGGCACC#...(((((((((((((((.((.#)).)))))))....)))))))).	2372	2395	1	-27.5	0	0.001066489	0.353	0	0	-6.514540194	17	23	8	3UTR		0	0
cfa-miR-8874	XM_038426893	RAF1	CACTTCTCTGAGCCTCCCTTTCCA#TGGGAAGGACGGTTCTTCAGAGATAGCGGTGT#((((((((((((((..((((((((#))))))))..)))...)))))))....)))).	2761	2793	1	-26.3	1	0.000350016	0.529	0	0	-4.906073087	22	32	8	3UTR		0	0
cfa-miR-8874	XM_038426893	RAF1	CACTTCTCTGAGCCTCCCTTTCCA#GGCAGGCACCACCTTTCTGCTCCCTTTCCATGGAGGCAGAGAGCTCATTTTCAGAGAAGC#..(((((((((((((((.......#.)))))).............))))))))).	2385	2445	1	-23.1	1	0.001523388	0.5	0	0	-4.957000719	15	30	9	3UTR		0	0
cfa-miR-8883	XM_038426893	RAF1	TCTGGGTGAGGATTCGCAGGACTTT#GTCCTGCTCCCTTTCCCT#...(((.((((....(((((((...#)))))))..)))).))).	2551	2569	1	-23.2	0	0.02988992	0.412	0	0	-14.28645013	14	18	7	3UTR		0	0
cfa-miR-8900	XM_038426893	RAF1	TAGGACTTTAATGGCTGGAGAGA#TCTCTTCAGCCACATCTTGTGTATGCAAGGAAGCCA#..((.((((..((((((((((((#)))))))))))).................)))))).	3065	3101	1	-22.1	0	8.48E-06	0.574	0	0	-13.14331884	18	36	12	3UTR		0	0
cfa-miR-8902	XM_038426893	RAF1	CATCCATTTCTTTCACCTGGGGAAA#CCACCAGGGGAGGAAGGGC#...((.((((((((.(((((((...#)).))))))))))))))).	2362	2381	1	-21.6	0	0.000123865	0.368	0	0	-9.150948515	17	19	15	3UTR		0	0
cfa-miR-8834b	XM_038426893	RAF1	TGGATGCTCAGTCAGCGGGGGTGCT#GCCCCAGCTGTTGGCTGAGTATTTT#.((((((((((((((((((((.((.#)))))..))))))))))))))))).	2631	2656	1	-31.6	1	0.000179606	0.485	0	0	-3.793324837	22	25	17	3UTR		0	0
cfa-miR-507a	XM_038426893	RAF1	TATGATTGGCACCTCTTTGAGTGTA#GCACTCAGAGGGGAAACGAAGGTAG#(((..(((...(((((((((((((.#)))))))))))))...)))..))).	2670	2695	1	-23.6	0	0.03345524	0.471	0	0	-16.2123045	19	25	13	3UTR		0	0
cfa-miR-216b	XM_038427684	RASSF1	AAATCTCTGCAGGCAAATGTGA#TCAGGGCCTGGGGCCTGAGAGATTTG#((((((((.(((((........#.))))))))))))).	1795	1821	1	-18.9	1	4.80E-06	0.538	0	0	-5.962462745	13	15	13	3UTR		0	0
cfa-miR-150	XM_038427684	RASSF1	TCTCCCAACCCTTGTACCAGTG#TACCTCCTGTGGGGAAGGGGGTGGGGGT#.((((((.(((((...(((...#.)))...))))).)))))).	1756	1784	1	-22	1	0.07210986	0.353	0	0	-7.932298325	14	20	6	3UTR		0	0
cfa-let-7e	XM_038427684	RASSF1	TGAGGTAGGAGGTTGTATAGTT#CTGTACCCTTCTGCCC#...(((((((((..((((((..#))))))))))))))).	1227	1243	1	-19.8	0	3.63E-05	0.426	0	0	-8.660510724	15	16	15	3UTR		0	0
cfa-miR-1838	XM_038427684	RASSF1	CCACCAGCTGGCGTTCCCTGG#TCAGGGAATGCTTGCTCATGGTGC#.(((((((.((((((((((((#)))))))))))).)))...)))).	1558	1582	1	-28.3	1	4.51E-05	0.456	0	0	-4.849714496	19	24	12	3UTR		0	0
cfa-miR-1306	XM_038427684	RASSF1	CCACCTCCCCTGCAAACGTCC#TGTGGGGAAGGGGGTGGG#((((((((((((((.......#)))))))...))))))).	1763	1781	1	-21.8	1	0.04370978	0.338	0	0	-4.906073087	14	18	7	3UTR		0	0
cfa-miR-107	XM_038427684	RASSF1	AGCAGCATTGTACAGGGCTAT#ATGGCTCTGTACCCTTCTGCC#.((((....((((((((((((#))))))))))))....)))).	1221	1242	1	-22.8	0	3.61E-05	0.426	0	0	-10.60799472	16	21	12	3UTR		0	0
cfa-miR-574	XM_038427684	RASSF1	CACGCTCATGCACACACCCACA#GTAGGCAGCGCCGAGGGCGTGCCGTGTGAGTGTGA#(((((((((((.(((.(((...#.))).)))..))))))))))).	1068	1103	1	-26.5	1	2.41E-05	0.368	0	0	-7.517426836	17	22	11	3UTR		0	0
cfa-miR-574	XM_038427684	RASSF1	CACGCTCATGCACACACCCACA#GGGTCTGTGTGAGTGTA#.(((((((((((...((((...#)))).))))))))))).	1629	1646	1	-21.4	1	0.01220154	0.441	0	0	-6.674744928	15	17	11	3UTR		0	0
cfa-miR-378	XM_038427684	RASSF1	ACTGGACTTGGAGTCAGAAGGC#GGCTTCTGACTCCTCATACACACTGGGATCAGG#.((((.((((((((((((((.(#).)))))))))))...........))).)))).	1530	1563	1	-22.7	0	0.000335513	0.485	0	0	-5.694283599	19	33	11	3UTR		0	0
cfa-miR-103	XM_038427684	RASSF1	AGCAGCATTGTACAGGGCTATGA#TATGGCTCTGTACCCTTCTGCC#.((((....(((((((((((((.#)))))))))))))....)))).	1220	1242	1	-24.6	0	3.61E-05	0.426	0	0	-10.60799472	17	22	13	3UTR		0	0
cfa-miR-328	XM_038427684	RASSF1	CTGGCCCTCTCTGCCCTTCCGT#GGGGAAGGGGGTGGGGGTGACAGTCATCATCAGGGCCTGGGGCCT#..((((((((((((((((((.(#).))))))).....................)))))...)))))).	1766	1811	1	-27.1	1	2.05E-07	0.471	0	0	-4.957000719	19	45	7	3UTR		0	0
cfa-miR-197	XM_038427684	RASSF1	TTCACCACCTTCTCCACCCAGC#GTGGGGAAGGGGGTGGGG#((((((.((((((((((.....#)))))))))).)))))).	1764	1782	1	-26	0	0.05728502	0.338	0	0	-5.481260981	16	18	10	3UTR		0	0
cfa-miR-1842	XM_038427684	RASSF1	TGGCTCTGCGAGGTCAGCTCA#GAGCTGGCCCCCTGTGTCCACCCATGAGTGTAGCAGAGTA#..(((((((..(((((((((.#))))))))).......................))))))).	1182	1222	1	-26.7	1	0.000113283	0.426	0	0	-9.024281663	16	40	9	3UTR		0	0
cfa-miR-342	XM_038427684	RASSF1	TCTCACACAGAAATCGCACCCGT#GGTGCAGCAACAGTGCCTCAGTGCCTCCTCCAAGGAGGATGTCCCTAGGCCAGGGTCTGTGTGAGT#.((((((((((.......(((..#.))))))))))))).	1577	1643	1	-19.2	1	0.009827127	0.426	0	0	-10.25459732	13	15	13	3UTR		0	0
cfa-miR-323	XM_038427684	RASSF1	CACATTACACGGTCGACCTCT#GGAGGAGAGTAGGCAGCGCCGAGGGCGTGCCGTGTGAGTGTGA#(((((((((((((((.((((.#.)))).)).))))))))).)))).	1060	1103	1	-26.5	1	2.41E-05	0.368	0	0	-4.170623527	19	24	9	3UTR		0	0
cfa-miR-485	XM_038427684	RASSF1	AGAGGCTGGCCGTGATGAATTCG#GGGTGGGGGTGACAGTCATCATCAGGGCCTGGGGCCTG#..(((((((((.((((((.....#.)))))).))))...))))).	1774	1812	1	-25.6	1	1.36E-07	0.485	0	0	-8.303804029	15	21	6	3UTR		0	0
cfa-miR-212	XM_038427684	RASSF1	ACCTTGGCTCTAGACTGCTTACT#GGTCTTGGATGGGGGCGGTCAGGACAGTCAGAGCCAAGGG#.((((((((((.(((((((((((#.))).))).))))))))))))))).	1435	1475	1	-30.2	1	8.42E-05	0.412	0	0	-7.140128147	21	25	15	3UTR		0	0
cfa-miR-502	XM_038427684	RASSF1	AATGCACCTGGGCAAGGATTCA#GAATGCTTGCTCATGGTGCAG#..((((((((((((((.((((.#)))).)))))))).)))))).	1563	1584	1	-29.3	1	2.49E-05	0.456	0	0	-4.957000719	18	21	8	3UTR		0	0
cfa-miR-302c	XM_038427684	RASSF1	TTTAACATGGGGGTACCTGCTG#AGCTGGCCCCCTGTGTC#....(((((((((..((.(((.#))).)).))))))))).	1183	1200	1	-19.8	0	0.000308212	0.412	0	0	-11.13885195	14	17	9	3UTR		0	0
cfa-miR-381	XM_038427684	RASSF1	TATACAAGGGCAAGCTCTCTGT#GCCCAGAGAACAGCAAGGGAGCTGGCCCCCTGTGTC#.(((((.((((.((((((((((#.))).))))))).))))..))))).	1164	1200	1	-24.7	0	0.000308212	0.412	0	0	-8.683814682	19	25	7	3UTR		0	0
cfa-miR-874	XM_038427684	RASSF1	CTGCCCTGGCCCGAGGGACCGA#GTCCCTAGGCCAGGGTC#..(((((((((..((((((...#)))))).))))))))).	1617	1634	1	-31.4	1	4.66E-05	0.412	0	0	-9.592934642	15	17	9	3UTR		0	0
cfa-miR-665	XM_038427684	RASSF1	ACCAGGAGGCTAAGGCCCCT#GGTGGGCCAGGGTTGCCCCTGGA#.(((((.(((...(((((((#)).)))))......)))))))).	1260	1283	1	-24.8	0	2.33E-07	0.397	0	0	-12.79771977	15	23	8	3UTR		0	0
cfa-miR-207	XM_038427684	RASSF1	GCTTCTCCGGTCTCTCCTCCTTC#GAGGGAGGAGGGCCCTCATCTATGGAGAAA#..((((((((((.((((((((((#)))))))))))))).........)))))).	1391	1421	1	-30.2	1	0.002455043	0.471	0	0	-6.246131332	20	30	14	3UTR		0	0
cfa-miR-8792	XM_038427684	RASSF1	TATGAGCAGGCTGAGTTAAGAATAT#CTGGGATCAGGGAATGCTTGCTCATGG#(((((((((((..............#.))))))))))).	1552	1579	1	-17.7	1	0.000373784	0.441	0	0	-10.39884693	11	13	11	3UTR		0	0
cfa-miR-8808	XM_038427684	RASSF1	TGGGAAGAACAGAGCCGCGAC#GTAGCAGAGTATGGCTCTGTACCCTTCTGCCCT#.(((.((((((((((((....#.))))))))).....))).))).	1211	1244	1	-21.1	0	3.65E-05	0.441	0	0	-7.912362012	15	23	9	3UTR		0	0
cfa-miR-8828	XM_038427684	RASSF1	GGCGACTGGCTCCGTAGGCCCTCAG#GAGGGCCCTCATCTATGGAGAAAGGTCGTA#.((((((..((((((((((((((..#)))))))......)))))))...)))))).	1398	1428	1	-32.4	1	0.04381707	0.426	0	0	-7.163349425	20	30	7	3UTR		0	0
cfa-miR-8841	XM_038427684	RASSF1	TTTCCAGCTTCCTTAAGGATCTCTG#GGAGGTCGTCACTTACTGGGGGAATGAGCCCAGAGAACAGCAAGGGAGCTGGC#...(((((((((((...(.((((((#.)))))).)...))))))))))).	1137	1190	1	-26.8	0	1.49E-05	0.397	0	0	-7.483038834	18	24	11	3UTR		0	0
cfa-miR-1301	XM_038427684	RASSF1	TTGCAGCTGCCTGGGAGTGACTTCA#GGGTTGCCCCTGGAAGCTGCT#..((((((.((.(((.(((((((..#)))))))))).)).)))))).	1269	1290	1	-25.9	1	7.69E-05	0.412	0	0	-9.593242768	18	21	10	3UTR		0	0
cfa-miR-8845	XM_038427684	RASSF1	TGCAAGGCAGGACCGACACC#GGGTCTGTGTGAGTGTAAGCACTGGTCCAGGTCTGTGCCTTGTT#.(((((((((((((...(((#.)))...))))).)))))))).	1629	1673	1	-22.9	1	0.000763591	0.485	0	0	-4.761823478	16	22	8	3UTR		0	0
cfa-miR-8856	XM_038427684	RASSF1	TGAGTACGGAGCTGGCTAGAGTGC#GCACTGGTCCAGGTCTGTGCC#...(((((((.((((((..(((((#))))))).)))).))))))).	1647	1668	1	-25.1	0	1.37E-05	0.471	0	0	-9.339314669	18	21	7	3UTR		0	0
cfa-miR-8861	XM_038427684	RASSF1	TTAGTGTCTGCTGCCCTTGCTG#CAGCAAGGGAGCTGGCCCCCTGT#.(((.(((.(((.(((((((((#)))))))))))).)))...))).	1174	1197	1	-23.8	0	3.52E-05	0.412	0	0	-10.25788228	18	23	12	3UTR		0	0
cfa-miR-8865	XM_038427684	RASSF1	CCTCCCTTTCTCGGACGTCGCCG#GGTCATGTTTGGAGGGAGGAGGG#((((((((((.(((((((.(((.#))).)))))))))))).))))).	1380	1403	1	-26.7	1	6.74E-05	0.515	0	0	-6.762348922	20	23	12	3UTR		0	0
cfa-miR-8869	XM_038427684	RASSF1	GTACTTAGTTCTGCTTTCCTGTTTT#AGCAGGGATAGAGAAGAATTAAGTC#..((((((((((.((((((((((..#))))))))...)).)))))))))).	1300	1325	1	-19.5	1	0.01805842	0.588	0	0	-6.246131332	20	25	10	3UTR		0	0
cfa-miR-8870	XM_038427684	RASSF1	TGCCTCTGCAACCCCATGGTCC#GGGCCAGGGTTGCCCCTGGAAGCT#.((.((((((((((..((((((#)))))))))))))....))).)).	1263	1287	1	-24.3	0	3.53E-06	0.397	0	0	-7.793845753	18	24	13	3UTR		0	0
cfa-miR-2387	XM_038427684	RASSF1	TCTGCAGACCCGGCCTTGGCAAGC#GCCAAGGGCGGGTGTTCAAGAT#((((.(.(((((.(((((((....#))))))).))))).).)).)).	1467	1489	1	-28.6	0	0.005839108	0.456	0	0	-10.88942877	17	22	7	3UTR		0	0
cfa-miR-8874	XM_038427684	RASSF1	CACTTCTCTGAGCCTCCCTTTCCA#TGGAGGGAGGAGGGCCCTCATCTATGGAGAAA#...(((((((((((((((((((((#))))))).)))))...))))......))))).	1389	1421	1	-23.8	0	0.002455043	0.471	0	0	-6.514540194	21	32	7	3UTR		0	0
cfa-miR-1185	XM_038427684	RASSF1	ATATACAGGGGGAGACTCTTAT#CCCCCTGTGTC#..((((((((((..........#)))))))))).	1189	1200	1	-19	1	0.000308212	0.412	0	0	-8.07146989	10	11	10	3UTR		0	0
cfa-miR-8886	XM_038427684	RASSF1	TCCCAGGACATGAGTGTAGGACACA#GTCTCCTTAATTCATGTCTCAGATACCAGAATCTTGGGAG#(((((((((((((((..((((.((.#)).))))..))))))))))...............))))).	1322	1362	1	-26.2	1	0.000931008	0.588	0	0	-4.170623527	21	40	10	3UTR		0	0
cfa-let-7d	XM_038427684	RASSF1	CTATACGACCTGCTGCCTTTCTTAG#GAGGAGGGCCCTCATCTATGGAGAAAGGTCGTATGT#.((((((((((.(((((((((((..#)))))))))............))..)))))))))).	1395	1431	1	-24.6	1	0.01943654	0.426	0	0	-7.140128147	21	36	10	3UTR		0	0
cfa-miR-8898	XM_038427684	RASSF1	TCAGGACAGTTGGTAGCAGCTCCC#GGGAGCTGGCCCCCTGTGTCCA#...(((((...((...((((((((#))))))))...))...))))).	1180	1202	1	-26.7	0	0.000976387	0.412	0	0	-13.46354935	15	22	8	3UTR		0	0
cfa-miR-8901	XM_038427684	RASSF1	TCACCCAGACCTGGTGACTGT#ACAGTCATCATCAGGGCCTGGGG#...(((((.((((((((((((#))))))))...))))..))))).	1785	1808	1	-25	0	4.22E-05	0.471	0	0	-7.570929852	17	23	8	3UTR		0	0
cfa-miR-8902	XM_038427684	RASSF1	CATCCATTTCTTTCACCTGGGGAAA#CCCCTGGATGAAAGGAGGAG#..(((..((((((((((.((((...#)))).)).))))))))))).	1047	1067	1	-22.1	0	0.02304611	0.353	0	0	-8.401646015	17	20	11	3UTR		0	0
cfa-miR-508b	XM_038427684	RASSF1	TGACTGTCACCTTTTTTGAGTACA#TGTGGGGAAGGGGGTGGGGGTGACAGTCAT#((((((((((((((..........#.)))))))))))))).	1763	1793	1	-22.2	1	4.94E-05	0.382	0	0	-4.906073087	14	16	14	3UTR		0	0
cfa-miR-2114	XM_038427684	RASSF1	TAGTCCCTTCCTTGAAGGATCGGC#TCCTGTGGGGAAGGGGGTGG#((.((((((((((..((((.....#))))..)))))))))).)).	1760	1780	1	-23.5	0	0.03024967	0.338	0	0	-7.087403398	16	20	10	3UTR		0	0
cfa-miR-8908a-5p	XM_038427684	RASSF1	TGCTGAGGAAGGTGCTCATTGCATT#GCGAGGGTCTTTCCCTCAGTT#.(((((((((((.((((.((((...#)))))))))))))).))))).	1684	1705	1	-22.5	1	0.000347352	0.588	0	0	-5.08245545	19	21	14	3UTR		0	0
cfa-miR-150	XM_038427685	RASSF1	TCTCCCAACCCTTGTACCAGTG#TACCTCCTGTGGGGAAGGGGGTGGGGGT#.((((((.(((((...(((...#.)))...))))).)))))).	1696	1724	1	-22	1	0.07210986	0.353	0	0	-7.932298325	14	20	6	3UTR		0	0
cfa-let-7e	XM_038427685	RASSF1	TGAGGTAGGAGGTTGTATAGTT#CTGTACCCTTCTGCCC#...(((((((((..((((((..#))))))))))))))).	1167	1183	1	-19.8	0	3.63E-05	0.426	0	0	-8.660510724	15	16	15	3UTR		0	0
cfa-miR-486-3p	XM_038427685	RASSF1	TCGGGGCAGCTCAGTACAGGAT#CCTGGAAGCTGCTCCA#..(((((((((.....((((..#))))..))))))))).	1217	1233	1	-22.4	1	2.79E-05	0.441	0	0	-11.4182732	13	16	9	3UTR		0	0
cfa-miR-1838	XM_038427685	RASSF1	CCACCAGCTGGCGTTCCCTGG#TCAGGGAATGCTTGCTCATGGTGC#.(((((((.((((((((((((#)))))))))))).)))...)))).	1498	1522	1	-28.3	1	4.51E-05	0.456	0	0	-4.849714496	19	24	12	3UTR		0	0
cfa-miR-107	XM_038427685	RASSF1	AGCAGCATTGTACAGGGCTAT#ATGGCTCTGTACCCTTCTGCC#.((((....((((((((((((#))))))))))))....)))).	1161	1182	1	-22.8	0	3.61E-05	0.426	0	0	-10.60799472	16	21	12	3UTR		0	0
cfa-miR-574	XM_038427685	RASSF1	CACGCTCATGCACACACCCACA#GTAGGCAGCGCCGAGGGCGTGCCGTGTGAGTGTGA#(((((((((((.(((.(((...#.))).)))..))))))))))).	1008	1043	1	-26.5	1	2.41E-05	0.368	0	0	-7.517426836	17	22	11	3UTR		0	0
cfa-miR-574	XM_038427685	RASSF1	CACGCTCATGCACACACCCACA#GGGTCTGTGTGAGTGTA#.(((((((((((...((((...#)))).))))))))))).	1569	1586	1	-21.4	1	0.01220154	0.441	0	0	-6.674744928	15	17	11	3UTR		0	0
cfa-miR-378	XM_038427685	RASSF1	ACTGGACTTGGAGTCAGAAGGC#GGCTTCTGACTCCTCATACACACTGGGATCAGG#.((((.((((((((((((((.(#).)))))))))))...........))).)))).	1470	1503	1	-22.7	0	0.000335513	0.485	0	0	-5.694283599	19	33	11	3UTR		0	0
cfa-miR-103	XM_038427685	RASSF1	AGCAGCATTGTACAGGGCTATGA#TATGGCTCTGTACCCTTCTGCC#.((((....(((((((((((((.#)))))))))))))....)))).	1160	1182	1	-24.6	0	3.61E-05	0.426	0	0	-10.60799472	17	22	13	3UTR		0	0
cfa-miR-328	XM_038427685	RASSF1	CTGGCCCTCTCTGCCCTTCCGT#GGGGAAGGGGGTGGGGGTGACAGTCATCATCAGGGCCTGGGGCCT#..((((((((((((((((((.(#).))))))).....................)))))...)))))).	1706	1751	1	-27.1	1	2.05E-07	0.471	0	0	-4.957000719	19	45	7	3UTR		0	0
cfa-miR-197	XM_038427685	RASSF1	TTCACCACCTTCTCCACCCAGC#GTGGGGAAGGGGGTGGGG#((((((.((((((((((.....#)))))))))).)))))).	1704	1722	1	-26	0	0.05728502	0.338	0	0	-5.481260981	16	18	10	3UTR		0	0
cfa-miR-1842	XM_038427685	RASSF1	TGGCTCTGCGAGGTCAGCTCA#GAGCTGGCCCCCTGTGTCCACCCATGAGTGTAGCAGAGTA#..(((((((..(((((((((.#))))))))).......................))))))).	1122	1162	1	-26.7	1	0.000113283	0.426	0	0	-9.024281663	16	40	9	3UTR		0	0
cfa-miR-342	XM_038427685	RASSF1	TCTCACACAGAAATCGCACCCGT#GGTGCAGCAACAGTGCCTCAGTGCCTCCTCCAAGGAGGATGTCCCTAGGCCAGGGTCTGTGTGAGT#.((((((((((.......(((..#.))))))))))))).	1517	1583	1	-19.2	1	0.009827127	0.426	0	0	-10.25459732	13	15	13	3UTR		0	0
cfa-miR-323	XM_038427685	RASSF1	CACATTACACGGTCGACCTCT#GGAGGAGAGTAGGCAGCGCCGAGGGCGTGCCGTGTGAGTGTGA#(((((((((((((((.((((.#.)))).)).))))))))).)))).	1000	1043	1	-26.5	1	2.41E-05	0.368	0	0	-4.170623527	19	24	9	3UTR		0	0
cfa-miR-485	XM_038427685	RASSF1	AGAGGCTGGCCGTGATGAATTCG#GGGTGGGGGTGACAGTCATCATCAGGGCCTGGGGCCTG#..(((((((((.((((((.....#.)))))).))))...))))).	1714	1752	1	-25.6	1	1.36E-07	0.485	0	0	-8.303804029	15	21	6	3UTR		0	0
cfa-miR-212	XM_038427685	RASSF1	ACCTTGGCTCTAGACTGCTTACT#GGTCTTGGATGGGGGCGGTCAGGACAGTCAGAGCCAAGGG#.((((((((((.(((((((((((#.))).))).))))))))))))))).	1375	1415	1	-30.2	1	8.42E-05	0.412	0	0	-7.140128147	21	25	15	3UTR		0	0
cfa-miR-502	XM_038427685	RASSF1	AATGCACCTGGGCAAGGATTCA#GAATGCTTGCTCATGGTGCAG#..((((((((((((((.((((.#)))).)))))))).)))))).	1503	1524	1	-29.3	1	2.49E-05	0.456	0	0	-4.957000719	18	21	8	3UTR		0	0
cfa-miR-302c	XM_038427685	RASSF1	TTTAACATGGGGGTACCTGCTG#AGCTGGCCCCCTGTGTC#....(((((((((..((.(((.#))).)).))))))))).	1123	1140	1	-19.8	0	0.000308212	0.412	0	0	-11.13885195	14	17	9	3UTR		0	0
cfa-miR-381	XM_038427685	RASSF1	TATACAAGGGCAAGCTCTCTGT#GCCCAGAGAACAGCAAGGGAGCTGGCCCCCTGTGTC#.(((((.((((.((((((((((#.))).))))))).))))..))))).	1104	1140	1	-24.7	0	0.000308212	0.412	0	0	-8.683814682	19	25	7	3UTR		0	0
cfa-miR-874	XM_038427685	RASSF1	CTGCCCTGGCCCGAGGGACCGA#GTCCCTAGGCCAGGGTC#..(((((((((..((((((...#)))))).))))))))).	1557	1574	1	-31.4	1	4.66E-05	0.412	0	0	-9.592934642	15	17	9	3UTR		0	0
cfa-miR-665	XM_038427685	RASSF1	ACCAGGAGGCTAAGGCCCCT#GGTGGGCCAGGGTTGCCCCTGGA#.(((((.(((...(((((((#)).)))))......)))))))).	1200	1223	1	-24.8	0	2.33E-07	0.397	0	0	-12.79771977	15	23	8	3UTR		0	0
cfa-miR-207	XM_038427685	RASSF1	GCTTCTCCGGTCTCTCCTCCTTC#GAGGGAGGAGGGCCCTCATCTATGGAGAAA#..((((((((((.((((((((((#)))))))))))))).........)))))).	1331	1361	1	-30.2	1	0.002455043	0.471	0	0	-6.246131332	20	30	14	3UTR		0	0
cfa-miR-8792	XM_038427685	RASSF1	TATGAGCAGGCTGAGTTAAGAATAT#CTGGGATCAGGGAATGCTTGCTCATGG#(((((((((((..............#.))))))))))).	1492	1519	1	-17.7	1	0.000373784	0.441	0	0	-10.39884693	11	13	11	3UTR		0	0
cfa-miR-8797	XM_038427685	RASSF1	TTGCCAAGGACTGAGAGCTCGGG#CCTGGGGCCTGAGAGATTTGGCT#..((((((..((.((..((((((#))))))..)).))...)))))).	1741	1764	1	-21	1	2.28E-06	0.548	0	0	-8.778076539	16	23	6	3UTR		0	0
cfa-miR-8808	XM_038427685	RASSF1	TGGGAAGAACAGAGCCGCGAC#GTAGCAGAGTATGGCTCTGTACCCTTCTGCCCT#.(((.((((((((((((....#.))))))))).....))).))).	1151	1184	1	-21.1	0	3.65E-05	0.441	0	0	-7.912362012	15	23	9	3UTR		0	0
cfa-miR-8799b	XM_038427685	RASSF1	TGCTGTTGGATTCGCGGTCCCGGG#CTGGGATCAGGGAATGCTTGCTCATGGTGCAGCAA#((((((.(.((((.(((((((((.#)))))))).).)))).)...........)))))).	1492	1527	1	-25.3	0	8.79E-05	0.426	0	0	-7.394490557	20	35	8	3UTR		0	0
cfa-miR-8828	XM_038427685	RASSF1	GGCGACTGGCTCCGTAGGCCCTCAG#GAGGGCCCTCATCTATGGAGAAAGGTCGTA#.((((((..((((((((((((((..#)))))))......)))))))...)))))).	1338	1368	1	-32.4	1	0.04381707	0.426	0	0	-7.163349425	20	30	7	3UTR		0	0
cfa-miR-8841	XM_038427685	RASSF1	TTTCCAGCTTCCTTAAGGATCTCTG#GGAGGTCGTCACTTACTGGGGGAATGAGCCCAGAGAACAGCAAGGGAGCTGGC#...(((((((((((...(.((((((#.)))))).)...))))))))))).	1077	1130	1	-26.8	0	1.49E-05	0.397	0	0	-7.483038834	18	24	11	3UTR		0	0
cfa-miR-1301	XM_038427685	RASSF1	TTGCAGCTGCCTGGGAGTGACTTCA#TGGGCCAGGGTTGCCCCTGGAAGCTGCT#..((((((.((.(((.(((((((..#.)))))))))).)).)))))).	1202	1230	1	-26.5	1	7.69E-05	0.412	0	0	-9.593242768	18	22	10	3UTR		0	0
cfa-miR-8845	XM_038427685	RASSF1	TGCAAGGCAGGACCGACACC#GGGTCTGTGTGAGTGTAAGCACTGGTCCAGGTCTGTGCCTTGTT#.(((((((((((((...(((#.)))...))))).)))))))).	1569	1613	1	-22.9	1	0.000763591	0.485	0	0	-4.761823478	16	22	8	3UTR		0	0
cfa-miR-8856	XM_038427685	RASSF1	TGAGTACGGAGCTGGCTAGAGTGC#GCACTGGTCCAGGTCTGTGCC#...(((((((.((((((..(((((#))))))).)))).))))))).	1587	1608	1	-25.1	0	1.37E-05	0.471	0	0	-9.339314669	18	21	7	3UTR		0	0
cfa-miR-8861	XM_038427685	RASSF1	TTAGTGTCTGCTGCCCTTGCTG#CAGCAAGGGAGCTGGCCCCCTGT#.(((.(((.(((.(((((((((#)))))))))))).)))...))).	1114	1137	1	-23.8	0	3.52E-05	0.412	0	0	-10.25788228	18	23	12	3UTR		0	0
cfa-miR-1343	XM_038427685	RASSF1	CTCCTGGGGCCCGCACTCTCGCT#GGTGGGGGTGACAGTCATCATCAGGGCCTGGGGC#..(((.(((((((((((((((((#)))))))))).)...........)))))).))).	1715	1749	1	-29.5	0	4.88E-06	0.485	0	0	-6.857959481	20	34	10	3UTR		0	0
cfa-miR-8865	XM_038427685	RASSF1	CCTCCCTTTCTCGGACGTCGCCG#GGTCATGTTTGGAGGGAGGAGGG#((((((((((.(((((((.(((.#))).)))))))))))).))))).	1320	1343	1	-26.7	1	6.74E-05	0.515	0	0	-6.762348922	20	23	12	3UTR		0	0
cfa-miR-8869	XM_038427685	RASSF1	GTACTTAGTTCTGCTTTCCTGTTTT#AGCAGGGATAGAGAAGAATTAAGTC#..((((((((((.((((((((((..#))))))))...)).)))))))))).	1240	1265	1	-19.5	1	0.01805842	0.588	0	0	-6.246131332	20	25	10	3UTR		0	0
cfa-miR-8870	XM_038427685	RASSF1	TGCCTCTGCAACCCCATGGTCC#GGGCCAGGGTTGCCCCTGGAAGCT#.((.((((((((((..((((((#)))))))))))))....))).)).	1203	1227	1	-24.3	0	3.53E-06	0.397	0	0	-7.793845753	18	24	13	3UTR		0	0
cfa-miR-2387	XM_038427685	RASSF1	TCTGCAGACCCGGCCTTGGCAAGC#GCCAAGGGCGGGTGTTCAAGAT#((((.(.(((((.(((((((....#))))))).))))).).)).)).	1407	1429	1	-28.6	0	0.005839108	0.456	0	0	-10.88942877	17	22	7	3UTR		0	0
cfa-miR-8874	XM_038427685	RASSF1	CACTTCTCTGAGCCTCCCTTTCCA#TGGAGGGAGGAGGGCCCTCATCTATGGAGAAA#...(((((((((((((((((((((#))))))).)))))...))))......))))).	1329	1361	1	-23.8	0	0.002455043	0.471	0	0	-6.514540194	21	32	7	3UTR		0	0
cfa-miR-1185	XM_038427685	RASSF1	ATATACAGGGGGAGACTCTTAT#CCCCCTGTGTC#..((((((((((..........#)))))))))).	1129	1140	1	-19	1	0.000308212	0.412	0	0	-8.07146989	10	11	10	3UTR		0	0
cfa-miR-8886	XM_038427685	RASSF1	TCCCAGGACATGAGTGTAGGACACA#GTCTCCTTAATTCATGTCTCAGATACCAGAATCTTGGGAG#(((((((((((((((..((((.((.#)).))))..))))))))))...............))))).	1262	1302	1	-26.2	1	0.000931008	0.588	0	0	-4.170623527	21	40	10	3UTR		0	0
cfa-let-7d	XM_038427685	RASSF1	CTATACGACCTGCTGCCTTTCTTAG#GAGGAGGGCCCTCATCTATGGAGAAAGGTCGTATGT#.((((((((((.(((((((((((..#)))))))))............))..)))))))))).	1335	1371	1	-24.6	1	0.01943654	0.426	0	0	-7.140128147	21	36	10	3UTR		0	0
cfa-miR-8893	XM_038427685	RASSF1	CACTGCAGCCTGGGCTCTGGT#TCAGAGCCAAGGGCGGGTGT#((((...((((.((((((((.#))))))))..)))).)))).	1402	1422	1	-23.8	0	0.000202358	0.426	0	0	-14.84806023	16	20	8	3UTR		0	0
cfa-miR-8898	XM_038427685	RASSF1	TCAGGACAGTTGGTAGCAGCTCCC#GGGAGCTGGCCCCCTGTGTCCA#...(((((...((...((((((((#))))))))...))...))))).	1120	1142	1	-26.7	0	0.000976387	0.412	0	0	-13.46354935	15	22	8	3UTR		0	0
cfa-miR-8901	XM_038427685	RASSF1	TCACCCAGACCTGGTGACTGT#ACAGTCATCATCAGGGCCTGGGG#...(((((.((((((((((((#))))))))...))))..))))).	1725	1748	1	-25	0	4.22E-05	0.471	0	0	-7.570929852	17	23	8	3UTR		0	0
cfa-miR-8902	XM_038427685	RASSF1	CATCCATTTCTTTCACCTGGGGAAA#CCCCTGGATGAAAGGAGGAG#..(((..((((((((((.((((...#)))).)).))))))))))).	987	1007	1	-22.1	0	0.02304611	0.353	0	0	-8.401646015	17	20	11	3UTR		0	0
cfa-miR-508b	XM_038427685	RASSF1	TGACTGTCACCTTTTTTGAGTACA#TGTGGGGAAGGGGGTGGGGGTGACAGTCAT#((((((((((((((..........#.)))))))))))))).	1703	1733	1	-22.2	1	4.94E-05	0.382	0	0	-4.906073087	14	16	14	3UTR		0	0
cfa-miR-2114	XM_038427685	RASSF1	TAGTCCCTTCCTTGAAGGATCGGC#TCCTGTGGGGAAGGGGGTGG#((.((((((((((..((((.....#))))..)))))))))).)).	1700	1720	1	-23.5	0	0.03024967	0.338	0	0	-7.087403398	16	20	10	3UTR		0	0
cfa-miR-302c	XM_038429106	DAPK3	TTTAACATGGGGGTACCTGCTG#CGGCTGCGAGGTCAGACAGAGGTGTCCCCCCATGTG#....((((((((((((((.(((#.))))))))..))))))))).	2612	2648	0.961538462	-25.8	0	0.004329501	0.338	0	0	-9.546562469	17	21	9	3UTR		0	0
cfa-miR-150	XM_038429106	DAPK3	TCTCCCAACCCTTGTACCAGTG#GCTCTCGGGGGTGGGGGTTGGGAA#..((((((((((((..((....#.))..)))))))))))).	1632	1656	1	-23.8	1	5.74E-05	0.353	0	0	-5.92549936	14	18	12	3UTR		0	0
cfa-let-7e	XM_038429106	DAPK3	TGAGGTAGGAGGTTGTATAGTT#CCTCCTACTTCC#.(((((((((((..........#))))))))))).	3166	3178	1	-19.1	1	0.01269324	0.441	0	0	-6.907794008	11	12	11	3UTR		0	0
cfa-miR-486-3p	XM_038429106	DAPK3	TCGGGGCAGCTCAGTACAGGAT#CCTGTGGACTAGTTGCCCCC#..(((((((((.((((((((..#)))))..)))))))))))).	2224	2244	1	-26.4	1	0.001751586	0.353	0	0	-8.303804029	17	20	12	3UTR		0	0
cfa-miR-27a	XM_038429106	DAPK3	TTCACAGTGGCTAAGTTCCG#AGCCACTGTGT#..((((((((((........#)))))))))).	2676	2687	1	-18.4	1	0.000125773	0.382	0	0	-8.07146989	10	11	10	3UTR		0	0
cfa-miR-708	XM_038429106	DAPK3	AAGGAGCTTACAATCTAGCTGGG#CCGGCTGAGCTCCTC#.((((((((.......((((((.#)))))))))))))).	1672	1687	1	-20.8	1	7.93E-06	0.382	0	0	-14.32187826	14	15	14	3UTR		0	0
cfa-miR-17	XM_038429106	DAPK3	ACTGCAGTGAAGGCACTTGTAG#GCATGGTGCCCTGCTGCAGA#.((((((((..(((((((((..#))).)))))).)))))))).	2021	2041	1	-22.7	1	0.000806472	0.353	0	0	-7.860605781	17	20	8	3UTR		0	0
cfa-miR-320	XM_038429106	DAPK3	AAAAGCTGGGTTGAGAGGGCGA#GCTCCTCTGGCCTCCGGCTTTG#.(((((((((.(.(((((((..#)).))))).).).)))))))).	1680	1702	1	-24.1	1	0.00011894	0.353	0	0	-7.907229925	17	22	8	3UTR		0	0
cfa-miR-143	XM_038429106	DAPK3	TGAGATGAAGCACTGTAGCTC#GGGCTGCAGGCTGCGTGATCTTGGGGTTGGACTGGTCTCAT#((((((..(((.(((((((((#))))))))))))......................)))))).	2898	2939	1	-22.3	0	0.000264562	0.471	0	0	-11.14169922	18	41	12	3UTR		0	0
cfa-miR-193b	XM_038429106	DAPK3	CGGGGTTTTGAGGGCGAGATGA#CGCTCTCATCGCCCCT#.(((((..((((((((......#))))))))..))))).	3102	3118	1	-25.1	0	1.82E-05	0.338	0	0	-7.650646301	13	16	8	3UTR		0	0
cfa-miR-127	XM_038429106	DAPK3	TCGGATCCGTCTGAGCTTGGCT#AGCCGTCAGTTTGGAGTGGGTCCT#..((((((((((((((((((((#)))))..)))))))).))))))).	1980	2004	1	-24.8	1	0.001023505	0.397	0	0	-4.957000719	20	24	8	3UTR		0	0
cfa-miR-409	XM_038429106	DAPK3	AATGTTGCTCGTTGAACCCCT#AGGGGTTGCAGTGGGCAGCAC#..(((((((((((((((((((#))))))).)))))))))))).	2354	2375	1	-26.3	1	2.57E-05	0.324	0	0	-4.957000719	19	21	12	3UTR		0	0
cfa-miR-409	XM_038429106	DAPK3	AATGTTGCTCGTTGAACCCCT#GGGTTAAGCGAGTGACATC#.((((((((((((.(((((..#))))).)))))))))))).	2489	2508	1	-23.6	1	0.002888419	0.368	0	0	-4.650164755	17	19	12	3UTR		0	0
cfa-miR-193a	XM_038429106	DAPK3	TGGGTCTTTGCGGGCGAGATGA#GCCCTGCAAAGGCTCAG#(((((((((((((((.......#)))).))))))))))).	2249	2266	1	-25.6	1	0.000107413	0.368	0	0	-4.170623527	15	17	11	3UTR		0	0
cfa-miR-503	XM_038429106	DAPK3	TAGCAGCGGGAACAGTACTG#CCCGCTGCTGC#((((((((((..........#)))))))))).	2856	2867	1	-20.1	1	0.02043007	0.353	0	0	-13.2236214	10	11	10	3UTR		0	0
cfa-let-7j	XM_038429106	DAPK3	TGAGGTAGTAGAGTGCAGTAGTT#CTGCCTCTGCTGGGCACCAAAGTCCCACCTCT#.((((((((((((.((((.....#)))))))))))...............))))).	1828	1860	1	-20.6	1	0.09497422	0.324	0	0	-4.650164755	16	32	11	3UTR		0	0
cfa-miR-205	XM_038429106	DAPK3	TCCTTCATTCCACCGGAGTCTG#GCTCTCGGGGGTGGGGGT#.((((((.(((.(((((((...#)))).)))))))))))).	1632	1650	1	-19.8	1	1.79E-05	0.353	0	0	-9.453763076	16	18	12	3UTR		0	0
cfa-miR-222	XM_038429106	DAPK3	AGCTACATCTGGCTACTGGGT#GCACCAGGGCCAGAGTGGA#..((((.(((((((.((((((#)).))))))))))))))).	1945	1964	1	-22.9	0	4.24E-06	0.368	0	0	-7.236136814	17	19	15	3UTR		0	0
cfa-miR-96	XM_038429106	DAPK3	TTTGGCACTAGCACATTTTTGCT#AGACAGAGGTGTCCCCCCATGTGCTAGGCCT#...(((.(((((((((.......#.)))))))))))).	2625	2656	1	-19.8	0	0.000102182	0.353	0	0	-8.058226729	12	14	12	3UTR		0	0
cfa-miR-208b	XM_038429106	DAPK3	ATAAGACGAACAAAAGGTTTGT#CCTTGTTCGTCTTGTC#((((((((((((..(((.....#))))))))))))))).	3240	3256	1	-17.7	1	0.03080744	0.662	0	0	-6.083544976	15	16	15	3UTR		0	0
cfa-miR-211	XM_038429106	DAPK3	TTCCCTTTGTCATCCTTTGCCT#AGGCAGCCAGGGTGAAGTCAGAGGGGT#.(((((((((((((((((((((#))))))..)))))))...)))))))).	2965	2992	1	-26.5	1	0.00055119	0.426	0	0	-3.793324837	21	27	8	3UTR		0	0
cfa-miR-134	XM_038429106	DAPK3	TGTGACTGGTTGACCAGAGGGG#CCCCTGTGGACTAGTTGCC#.(((((((((...(((.(((((#))))).)))))))))))).	2222	2241	1	-24.2	1	0.001328155	0.368	0	0	-11.25403324	17	19	12	3UTR		0	0
cfa-miR-377	XM_038429106	DAPK3	AGAGGTTGCCCTTGGTGAATTC#GGCAGGGGCAGCCA#...(((((((((((.(......#).))))))))))).	2790	2804	1	-22.3	0	2.20E-05	0.309	0	0	-7.249989754	12	14	11	3UTR		0	0
cfa-miR-331	XM_038429106	DAPK3	GCCCCTGGGCCTATCCTAGAA#TTTGGAGTGGGTCCTGGGGGTT#((((((((((((((.(((((.#))))).)))))))).)))))).	1989	2011	1	-26.8	1	1.62E-05	0.382	0	0	-4.673024006	19	22	8	3UTR		0	0
cfa-miR-488	XM_038429106	DAPK3	CCCAGATAATGGCACTCTCAA#AGAGGAGCCGTCTGGGC#(((((((...(((.((((...#))))..)))))))))).	2064	2081	1	-19.3	1	1.31E-06	0.294	0	0	-9.406945419	14	17	10	3UTR		0	0
cfa-miR-539	XM_038429106	DAPK3	GGAGAAATTATCCTTGGTGTGT#GCCTCATCCCATACACCTCAGGGCACATTTCTCCT#((((((((..((((.(((((((#.)))))))..))))...)))))))).	3208	3243	1	-22.9	1	0.000386744	0.588	0	0	-6.971920133	19	26	8	3UTR		0	0
cfa-miR-615	XM_038429106	DAPK3	GGGGGTCCCCGGAGCTCGG#CTGAGCTCCTCTGGCCTCCG#(((((((...(((((((((#)))))))))...))))))).	1676	1696	1	-29	1	8.98E-07	0.368	0	0	-8.550105502	16	20	9	3UTR		0	0
cfa-miR-758	XM_038429106	DAPK3	TTTGTGACCTGGTCCACTAACC#GGGCTGGGTCAGGAGC#(((.(((((((((((.......#))))))))))).))).	2663	2679	1	-21.4	0	2.60E-08	0.353	0	0	-7.202645801	14	16	11	3UTR		0	0
cfa-miR-761	XM_038429106	DAPK3	GCAGCAGGGTGAAACTGACACA#TGTGTTGGGAGCCTTGCTGA#.(((((((((....((((((((#))))))))..))))))))).	1776	1796	1	-24.7	1	1.26E-05	0.382	0	0	-12.11087315	17	20	9	3UTR		0	0
cfa-miR-8794	XM_038429106	DAPK3	TGCCCCATCATCAGCCTCCCCAGT#GCTTGGGAAGAAGAGGGCATCATGGGGGCTGCAGGCTGCGTGATCTTGGGGTT#.(((((((((((((((((((((..#.))))).....)))))).))))...)))))).	2873	2926	1	-30.6	1	0.00684985	0.441	0	0	-3.793324837	21	32	6	3UTR		0	0
cfa-miR-8797	XM_038429106	DAPK3	TTGCCAAGGACTGAGAGCTCGGG#CTGAGCTCCTCTGGCCTCCGGCTTTGGCAAC#(((((((((.(((.((((((((.#))))))))..........)))))))))))).	1676	1707	1	-26	1	0.001474265	0.338	0	0	-6.036920832	20	31	12	3UTR		0	0
cfa-miR-8812	XM_038429106	DAPK3	TTTGAGTTCCATCCCTAGGTC#GCCACACTGGGATGTGCTCTCGGGGGTGGGGGTTGGGAACTCAGT#.((((((((((((((((....#.)))))))..))))))))).	1617	1662	1	-21.6	1	0.001554163	0.353	0	0	-3.793324837	16	20	9	3UTR		0	0
cfa-miR-8824	XM_038429106	DAPK3	GTTTCCATCTCCACCCCCGGCA#GCGGGAGTGGCGCCACACTGGGATGTGCTCTCGGGGGTGGGGGTTGGGAACT#((((((((((((((((((((((#.)))...))))))))))))).)))))).	1606	1658	1	-36.3	1	1.79E-06	0.368	0	0	-3.937574446	22	28	13	3UTR		0	0
cfa-miR-8832	XM_038429106	DAPK3	TCCAGGGGTAGGATTGATTGTGGGA#CCCGCTGCTGCCCCTGT#..(((((((((.(......(((((.#)))))).))))))))).	2856	2873	1	-24.7	1	0.006512084	0.338	0	0	-10.12914259	15	17	9	3UTR		0	0
cfa-miR-8850	XM_038429106	DAPK3	TGCAGCTGGGTTCTGGAACCAAC#TGGGACTGGCCAGGACCTCAGGACCCGGCTGCGA#((((((((((((((((..((...#.))..).))))))))))))))).	2587	2621	1	-31	1	1.65E-05	0.324	0	0	-3.937574446	18	23	15	3UTR		0	0
cfa-miR-8851	XM_038429106	DAPK3	TGACCTCAGTGAGCTCAAATTCTC#AGCTCCCCTGGGGTCT#.((((((((.(((((.........#)))))..)))))))).	1876	1892	1	-20.1	1	9.21E-07	0.324	0	0	-5.268880386	13	16	8	3UTR		0	0
cfa-miR-8859a	XM_038429106	DAPK3	TGGATCGGAGCCGGGGTCCGGA#TCTGGCCTCCGGCTTTGGCAACTCTG#.(((((((((((((((.(((((#))))).))))))))))))....))).	1685	1711	1	-27.1	1	0.000192229	0.324	0	0	-3.793324837	20	26	12	3UTR		0	0
cfa-miR-8872	XM_038429106	DAPK3	TTCTGGGTTGTGGCGTCCGAGGAGC#GCTTCTGGGGCAGCACCACCTGGGGA#((((((((.(((..((((.((((((#)))))).))))..))).)))))))).	1713	1739	1	-30.1	1	8.76E-05	0.324	0	0	-7.139934635	21	26	8	3UTR		0	0
cfa-miR-8873a	XM_038429106	DAPK3	TCCTGAAGGCAGTGGGGTGTAGC#CTGCACCCCAAGGTCTGAGCTGGCACCAGGGC#(((((..(.(((((((((((((.#))))))))).........)))).)..))))).	1923	1955	1	-27.8	0	2.05E-06	0.368	0	0	-8.438609401	19	32	9	3UTR		0	0
cfa-miR-8873b	XM_038429106	DAPK3	TGCGACCTGAGCTGCTTCTGAGGCC#CCTCTTCTAGCCATGGGAGGCAGCTCCCCTGGGGTCT#...((((((((((((((((.((((.#.))).).))))))))))).....))))).	1855	1892	1	-32.2	0	9.21E-07	0.324	0	0	-6.514540194	20	29	11	3UTR		0	0
cfa-miR-8893	XM_038429106	DAPK3	CACTGCAGCCTGGGCTCTGGT#ATGGGGGCTGCAGGCTGCGTGA#(((.((((((((((((((.((#)).)))))).))))))))))).	2894	2916	1	-28.9	0	3.27E-05	0.426	0	0	-6.969596721	19	22	11	3UTR		0	0
cfa-miR-8899	XM_038429106	DAPK3	GTTGGGGTCCATGCGTCTAGGAC#CCTGCCCACGTTGGGCCCCAGCT#(((((((((((.((((.((((..#))))...))))))))))))))).	3043	3066	1	-29.3	1	2.85E-06	0.338	0	0	-7.284377756	19	23	15	3UTR		0	0
cfa-miR-8901	XM_038429106	DAPK3	TCACCCAGACCTGGTGACTGT#GCAGCCCCCGGGTCTGGA#....((((((((((.(.((((#)))).).)))))))))).	3131	3149	1	-24.7	0	0.00053017	0.382	0	0	-10.28201203	15	18	10	3UTR		0	0
cfa-miR-8902	XM_038429106	DAPK3	CATCCATTTCTTTCACCTGGGGAAA#CCCCACGCAGGGCCTGATGCCCCCGACAGAGAGGAGTGGAG#..((((((((((((...(((((...#.)))))...)))))))))))).	2315	2356	1	-25.3	1	0.000102766	0.309	0	0	-5.92549936	17	22	12	3UTR		0	0
cfa-miR-8908d	XM_038429106	DAPK3	ATTAGCGCCTGACTGAGTGGGGTC#GCCCCACGCAGGGCCTGATG#(((((.(((...(((.(((((((.#))))))).))))))))))).	2314	2334	1	-25.2	0	1.13E-05	0.265	0	0	-13.48566654	18	20	11	3UTR		0	0
cfa-miR-8905	XM_038429106	DAPK3	TCCACAAAGAGGATTCGGTCAGGCT#GCCGGCTGAGCTCCTCTG#.......(((((((((((((.(((.#)))))))))).)))))).	1671	1689	1	-23.4	0	0.000168984	0.382	0	0	-17.11024494	16	18	10	3UTR		0	0
cfa-miR-138a	XM_038433535	E2F1	AGCTGGTGTTGTGAATCAGGCCG#TGGCCTGCTTGTTTGCAGGACAGCG#.(((.((.(((((((((((((((#)))))))...)))))))).))))).	1812	1837	0.980769231	-23.9	0	0.000117654	0.471	0	0	-10.22599694	20	25	8	3UTR		0	0
cfa-miR-1835	XM_038433535	E2F1	TGCACCCTGAGAGCTGGAGCAG#CTGCACTTTTGGTCTCCTTGCTCCAGGGGCC#.((.(((((.((((.((((...#.))))..))))))))))).	1713	1744	1	-24.6	0	5.67E-07	0.324	0	0	-8.803303141	15	19	11	3UTR		0	0
cfa-miR-150	XM_038433535	E2F1	TCTCCCAACCCTTGTACCAGTG#GGTAGGAGGGATGTGGGGC#.((((((.(((((.((((....#)))).))))).)).)))).	1937	1956	1	-22.9	1	0.00018583	0.368	0	0	-6.963799684	15	19	5	3UTR		0	0
cfa-let-7e	XM_038433535	E2F1	TGAGGTAGGAGGTTGTATAGTT#CTGTTCCCTCCTGCTTTG#.(((((((((((....((((..#))))..))))))))))).	2354	2372	1	-18.7	1	0.02197061	0.615	0	0	-6.907794008	15	18	11	3UTR		0	0
cfa-miR-1836	XM_038433535	E2F1	TAGGCCATGGTAGATAGAGATGG#CTGTCTCTGCAGCCCTGGAGCCCCCTACCCCTGGCCG#..(((((.(((((.(((((((((#)))))))))...............)))))..))))).	1365	1402	1	-21.8	0	0.005252204	0.397	0	0	-8.127475566	19	37	9	3UTR		0	0
cfa-miR-148a	XM_038433535	E2F1	TCAGTGCACTACAGAACTTTGT#ACACATCTGTGCGTGCACTGAA#(((((((((((((((.......#.)))))).))))))))).	1626	1648	1	-23.2	1	0.001272365	0.441	0	0	-4.170623527	15	18	9	3UTR		0	0
cfa-miR-425	XM_038433535	E2F1	AATGACACGATCACTCCCGTTGA#ACGGGGTGAATGGTGTG#....((((.(((((.(((((...#))))))))).).)))).	1570	1587	1	-18.8	0	0.000661309	0.471	0	0	-11.33840169	14	17	9	3UTR		0	0
cfa-miR-148b	XM_038433535	E2F1	TCAGTGCATCACAGAACTTTGT#ACACATCTGTGCGTGCACTGAA#(((((((((((((((.......#.)))))).))))))))).	1626	1648	1	-22.9	1	0.001272365	0.441	0	0	-4.170623527	15	18	9	3UTR		0	0
cfa-miR-664	XM_038433535	E2F1	TGGGCTAGGAAAAATGATTGGA#CCTGGCCCAG#(((((((((.............#))))))))).	2243	2253	1	-17.9	1	6.07E-05	0.265	0	0	-14.46612787	9	10	9	3UTR		0	0
cfa-miR-1841	XM_038433535	E2F1	AGAGGAAAGCTGGACGGCAAGC#TGTCGTCTTAAAGGTTTTTCTG#..(((((((((((((((((...#))))))))....))))))))).	1847	1869	1	-19.4	1	0.02508171	0.603	0	0	-4.957000719	17	22	9	3UTR		0	0
cfa-miR-193b	XM_038433535	E2F1	CGGGGTTTTGAGGGCGAGATGA#GTCTCTGCAGCCCTGGAGCCCCC#.((((((((.((((((((((..#)))))....))))))))))))).	1367	1390	1	-26	1	0.000506674	0.324	0	0	-5.035831306	18	23	13	3UTR		0	0
cfa-miR-339	XM_038433535	E2F1	TCCCTGTCCTCCAGGAGCT#AGCCCTGAGCAGGGCAGGGGT#(((((((((((((((.(((#))))))).).)))))))))).	1975	1996	1	-27.8	1	7.17E-07	0.397	0	0	-4.170623527	18	21	10	3UTR		0	0
cfa-miR-127	XM_038433535	E2F1	TCGGATCCGTCTGAGCTTGGCT#GGGAGGGAGCCAGACGGACGGACCGAC#((((.((((((((...((((((#.)))))).)))))))))))).	2064	2091	1	-27	0	0.000312728	0.397	0	0	-9.881950179	18	21	12	3UTR		0	0
cfa-miR-193a	XM_038433535	E2F1	TGGGTCTTTGCGGGCGAGATGA#TCTCCTTGCTCCAGGGGCCCC#.(((((((((.(((((((..((#))..)))))))))))))))).	1725	1746	1	-25.5	1	2.34E-05	0.338	0	0	-6.618099313	18	21	16	3UTR		0	0
cfa-miR-10a	XM_038433535	E2F1	TACCCTGTAGATCCGAATTTGT#TGGGGTCACTACAGGGC#..((((((((((((.(......#).)))))..))))))).	2133	2150	1	-18.3	1	3.59E-07	0.353	0	0	-5.69245028	13	17	7	3UTR		0	0
cfa-miR-152	XM_038433535	E2F1	TCAGTGCATGACAGAACTTGG#AGGTGAACACATCTGTGCGTGCACTGAA#(((((((((((((((......#.))))).)))))))))).	1620	1648	1	-23.1	1	0.001272365	0.441	0	0	-4.170623527	15	18	10	3UTR		0	0
cfa-miR-205	XM_038433535	E2F1	TCCTTCATTCCACCGGAGTCTG#CATGTACCGGGGAATGAAGGT#.((((((((((.((((......#.)))))))))))))).	1603	1624	1	-24.7	1	0.007968629	0.5	0	0	-7.140128147	14	16	14	3UTR		0	0
cfa-miR-375	XM_038433535	E2F1	TTTGTTCGTTCGGCTCGCGTGA#TTATTGGGAAAGTGAGGGAGGGAGCCAGACGGACGGAC#((((((((((.(((((.(.(..#.).).))))).)))))))))).	2049	2087	1	-22.6	1	0.000554103	0.456	0	0	-6.762348922	17	22	10	3UTR		0	0
cfa-miR-211	XM_038433535	E2F1	TTCCCTTTGTCATCCTTTGCCT#GCAAAGGGTAGGAGGGAT#.(((((((...(((((((((..#))))))))).))))))).	1931	1949	1	-21.8	1	0.000857654	0.397	0	0	-8.916995439	16	18	9	3UTR		0	0
cfa-miR-330	XM_038433535	E2F1	TCTCTGGGCCTGTGTCTTAGGC#GCCTGGGGCACCAGCAAAGGGTAGGAGGG#(((((..(((((((((((((((#))))))))))).......)))).))))).	1918	1947	1	-25.2	0	0.000109073	0.412	0	0	-7.382219742	20	29	11	3UTR		0	0
cfa-miR-331	XM_038433535	E2F1	GCCCCTGGGCCTATCCTAGAA#GGGTGGGTAGGAGGGGTG#((((((..((((((((.....#))))))))...)))))).	2211	2229	1	-24.1	0	7.11E-05	0.324	0	0	-7.79489591	14	18	8	3UTR		0	0
cfa-miR-665	XM_038433535	E2F1	ACCAGGAGGCTAAGGCCCCT#GGGGCTTAGGGGGACCAGGGCCTCCTGA#..(((((((((..(((((((#.))))).))..))))))))).	1327	1355	1	-30.6	1	2.40E-07	0.368	0	0	-9.592934642	16	21	9	3UTR		0	0
cfa-miR-8794	XM_038433535	E2F1	TGCCCCATCATCAGCCTCCCCAGT#CTGGGGCACCAGCAAAGGGTAGGAGGGATGTGGGGCT#.((((((.((((..(((((((((.#))))))..............)))...)))))))))).	1920	1957	1	-28.7	1	6.91E-05	0.368	0	0	-8.252930297	19	37	10	3UTR		0	0
cfa-miR-8823	XM_038433535	E2F1	TTCCTTCCCGAGACTTTGCTTTAAT#TGAGGCCTGAGCGGTTTATTTATTGGGAAAGTGAGGGAGGGAGC#(((((((((...(((((.((.....#.)).)))))..))))))))).	2030	2074	1	-22	1	0.001230233	0.441	0	0	-11.3516587	16	21	9	3UTR		0	0
cfa-miR-8827	XM_038433535	E2F1	TCCTCCTCGTGGTGAGCCTGGGCT#GCTCCAGGGGCCCCACGAGGCCCAGGGT#((((((((((((.(..(((((((.#)).)))))..).))))))))...)))).	1732	1760	1	-31.5	1	8.34E-06	0.309	0	0	-6.195203699	20	28	8	3UTR		0	0
cfa-miR-8830	XM_038433535	E2F1	TCGTCGCTGAGGCAGGACCGACTTC#TTGGCCTGCTTGTTTGCAGGACAGCGAGAG#((.(((((((((((((.((((....#)))))))))))..........)))))))).	1811	1841	1	-23.1	0	4.37E-05	0.471	0	0	-5.495113921	19	30	11	3UTR		0	0
cfa-miR-8841	XM_038433535	E2F1	TTTCCAGCTTCCTTAAGGATCTCTG#CAGGGGTCCCTGAGCTATTCTTTGCCCTCCTCCGAAGGAGCTGA#....(((((((((((.(((((((((#))))))))).))))......................))))))).	1989	2033	1	-23.7	0	2.82E-05	0.485	0	0	-9.779611549	20	44	9	3UTR		0	0
cfa-miR-8858	XM_038433535	E2F1	GCAGCGAGCGCAGAGACGGCTG#GGCCCAGACTGCGGGGAGGGGGGGCCCTCTGTCCCGCTCGTTGCT#(((((((((((((((..((((.#.)))))))))...)))))))))).	2246	2291	1	-30.2	1	0.01888334	0.279	0	0	-4.170623527	19	24	10	3UTR		0	0
cfa-miR-8864	XM_038433535	E2F1	GCTGAGTCAGTTGGCCTCTTCTGA#GGGAGGGAGCCAGACGGACGGACCGACTGACTAACAGCC#(((((((((((((((((((((((.#.)))).))).)).))))))))))..)))).	2064	2103	1	-30.7	1	0.006334294	0.338	0	0	-3.937574446	23	30	10	3UTR		0	0
cfa-miR-8879	XM_038433535	E2F1	TACTCATTCCTCTGTCTTGGGCT#AGCCTGGGGCACCAGCAAAGGGTAGGAGGGATGTGG#..(.(((((((((((((((((((#)))))))))))..............)))))))).).	1917	1953	1	-24.4	0	0.000425708	0.368	0	0	-7.989022994	20	36	11	3UTR		0	0
cfa-miR-7180	XM_038433535	E2F1	CTGTGGCCTCTGGGTGTGTACCCT#GGGGCTCTAACTGCACTTTTGGTCTCCTTGCTCCAGGGGCCCCACGAGGCCCAGG#(((.((((((((((.((...((((#.)))))))))).))))))))).	1703	1758	1	-29.2	0	3.68E-08	0.324	0	0	-7.705046281	19	22	10	3UTR		0	0
cfa-miR-1185	XM_038433535	E2F1	ATATACAGGGGGAGACTCTTAT#GTAGGAGGGGTGGCTGAAGGGCTTCCCCTGG#.....(((((((((.(((((..#.)))))))))))))).	2217	2248	1	-23.3	0	8.63E-09	0.25	0	0	-14.4010492	14	16	14	3UTR		0	0
cfa-let-7d	XM_038433535	E2F1	CTATACGACCTGCTGCCTTTCTTAG#CTGAGCAGGGCAGGGGTCC#......(((((.(((((((.(((((#))))).)))))))))))).	1979	1998	1	-23.6	0	3.29E-07	0.382	0	0	-18.91336171	17	19	12	3UTR		0	0
cfa-miR-8894	XM_038433535	E2F1	TCCGAAGCTTCTGAGGCTCTTGGCC#GCCAGGAGGCTAAGCAAGCCAGGAA#(((...((((((.((.((((((((.#)))))))).)).)).))))..))).	1485	1510	1	-26.8	0	3.81E-05	0.456	0	0	-14.51177235	19	25	8	3UTR		0	0
cfa-miR-8791b	XM_038433535	E2F1	TTCTTGCTGTCCTGTGCCCTCCTGG#CTGCTTGTTTGCAGGACAGCGAGAG#.((((((((((((((..........#.)))))))))))))).	1816	1841	1	-26.1	1	4.37E-05	0.471	0	0	-4.026373918	14	16	14	3UTR		0	0
cfa-miR-326	XM_038433789	SRC	CCTCTGGGCCCTTCCTCCAG#GGGGGGAGGGATCCAGAA#..((((((((((((((((..#)))))))))).)))))).	3926	3944	0.961538462	-29.9	1	0.001065599	0.515	0	0	-4.957000719	16	18	10	3UTR		0	0
cfa-miR-8898	XM_038433789	SRC	TCAGGACAGTTGGTAGCAGCTCCC#GAGTCCTGCTGCCACTGCCTGC#.((((.(((.((((((((((((..#)))..)))))))))))))))).	2793	2815	0.961538462	-27.2	0	6.70E-08	0.397	0	0	-6.936790067	19	22	16	3UTR		0	0
cfa-miR-326	XM_038433793	SRC	CCTCTGGGCCCTTCCTCCAG#GGGGGGAGGGATCCAGAA#..((((((((((((((((..#)))))))))).)))))).	3893	3911	0.961538462	-29.9	1	0.001065599	0.515	0	0	-4.957000719	16	18	10	3UTR		0	0
cfa-miR-8898	XM_038433793	SRC	TCAGGACAGTTGGTAGCAGCTCCC#GAGTCCTGCTGCCACTGCCTGC#.((((.(((.((((((((((((..#)))..)))))))))))))))).	2760	2782	0.961538462	-27.2	0	6.70E-08	0.397	0	0	-6.936790067	19	22	16	3UTR		0	0
cfa-miR-326	XM_038433794	SRC	CCTCTGGGCCCTTCCTCCAG#GGGGGGAGGGATCCAGAA#..((((((((((((((((..#)))))))))).)))))).	3874	3892	0.961538462	-29.9	1	0.001065599	0.515	0	0	-4.957000719	16	18	10	3UTR		0	0
cfa-miR-8898	XM_038433794	SRC	TCAGGACAGTTGGTAGCAGCTCCC#GAGTCCTGCTGCCACTGCCTGC#.((((.(((.((((((((((((..#)))..)))))))))))))))).	2741	2763	0.961538462	-27.2	0	6.70E-08	0.397	0	0	-6.936790067	19	22	16	3UTR		0	0
cfa-miR-345	XM_038433789	SRC	CCTGAACTAGGGGTCTGGAGG#CTCCAGACCCTGTGGCCTGGC#((.(..(..(((((((((((.#)))))))))))..)..).)).	3271	3292	0.969230769	-26.7	0	1.98E-06	0.338	0	0	-14.88513444	15	21	11	3UTR		0	0
cfa-miR-345	XM_038433793	SRC	CCTGAACTAGGGGTCTGGAGG#CTCCAGACCCTGTGGCCTGGC#((.(..(..(((((((((((.#)))))))))))..)..).)).	3238	3259	0.969230769	-26.7	0	1.98E-06	0.338	0	0	-14.88513444	15	21	11	3UTR		0	0
cfa-miR-345	XM_038433794	SRC	CCTGAACTAGGGGTCTGGAGG#CTCCAGACCCTGTGGCCTGGC#((.(..(..(((((((((((.#)))))))))))..)..).)).	3219	3240	0.969230769	-26.7	0	1.98E-06	0.338	0	0	-14.88513444	15	21	11	3UTR		0	0
cfa-miR-107	XM_038433789	SRC	AGCAGCATTGTACAGGGCTAT#AGCTCTGTGCTGCTCAGCA#.((((((..((((((((((..#))))))))))))))..)).	2239	2258	0.974358974	-21	1	4.60E-05	0.368	0	0	-7.163349425	16	19	14	3UTR		0	0
cfa-miR-107	XM_038433793	SRC	AGCAGCATTGTACAGGGCTAT#AGCTCTGTGCTGCTCAGCA#.((((((..((((((((((..#))))))))))))))..)).	2206	2225	0.974358974	-21	1	4.60E-05	0.368	0	0	-7.163349425	16	19	14	3UTR		0	0
cfa-miR-107	XM_038433794	SRC	AGCAGCATTGTACAGGGCTAT#AGCTCTGTGCTGCTCAGCA#.((((((..((((((((((..#))))))))))))))..)).	2187	2206	0.974358974	-21	1	4.60E-05	0.368	0	0	-7.163349425	16	19	14	3UTR		0	0
cfa-miR-448	XM_038433789	SRC	TTGCATATGTAGGATGTCCCAT#GTGGGCATCTTGCCAAGGGCCCCATGTGTGTGTATGTGCGT#.(((((((((((((((.(((((#)))))))))))))....................))))))).	3423	3464	1	-21.2	1	0.01397217	0.456	0	0	-3.793324837	20	41	13	3UTR		0	0
cfa-miR-31	XM_038433789	SRC	AGGCAAGATGCTGGCATAGCTGT#GCCTTGGTGTGCCCATCTTAAAAGGGGTGGCTGACGGTTTGTGGGCATCTTGCCA#.(((((((((((.(((.((((((#.))))))))).))))))))))).	3383	3438	1	-31.4	1	2.18E-05	0.456	0	0	-5.08245545	20	23	11	3UTR		0	0
cfa-miR-129	XM_038433789	SRC	CTTTTTGCGGTCTGGGCTTGC#CTTGCCCAAGACCACAGAGAA#.((((((.(((((((((..(.#)..))))).)))).)))))).	2630	2651	1	-21.8	1	0.01971385	0.426	0	0	-6.106959767	16	21	6	3UTR		0	0
cfa-miR-139	XM_038433789	SRC	TGGAGACGCGGCCCTGTTGGAA#CTGGCGGGGCTGCTGTGCAG#((.(.(.(((((((((((((..#)))))))))))))).).)).	2815	2835	1	-25	0	7.31E-07	0.265	0	0	-11.15783763	17	20	14	3UTR		0	0
cfa-miR-92a	XM_038433789	SRC	TATTGCACTTGTCCCGGCCTGT#GGCCTCGGGGACAGGGTC#....((.((((((((((((...#))))...)))))))))).	2150	2168	1	-21.9	0	3.24E-05	0.309	0	0	-11.090249	14	18	10	3UTR		0	0
cfa-miR-200c	XM_038433789	SRC	TAATACTGCCGGGTAATGATGGA#TGCCTGGCGGG#.....((((((((((........#)))))))))).	2812	2823	1	-18.3	0	2.21E-08	0.324	0	0	-13.89864872	10	11	10	3UTR		0	0
cfa-miR-574	XM_038433789	SRC	CACGCTCATGCACACACCCACA#GTGTGTGTATGTGCGTT#.((((.(((((((((((.....#))))))))))).)))).	3448	3465	1	-24.5	0	0.01213044	0.471	0	0	-5.694283599	15	17	11	3UTR		0	0
cfa-miR-9	XM_038433789	SRC	TCTTTGGTTATCTAGCTGTATGA#CGTGGACAGCCCAGGGCAGCCTAGGGGACCAGGGGC#(((((((((.(((((((((....#.))))).)))).))))))))).	2730	2766	1	-21.5	1	3.26E-06	0.382	0	0	-5.180080915	18	22	9	3UTR		0	0
cfa-miR-664	XM_038433789	SRC	TGGGCTAGGAAAAATGATTGGA#AGTGATGGGCCCCTGGCCCAC#(((((((((.............#.))))))))).	2365	2386	1	-18	1	4.83E-09	0.324	0	0	-14.46612787	9	11	9	3UTR		0	0
cfa-miR-378	XM_038433789	SRC	ACTGGACTTGGAGTCAGAAGGC#GCTGCTGGCTCCAGGCCC#...((.(((((((((((..(((#))).))))))))))))).	2442	2460	1	-24	0	0.000205149	0.324	0	0	-8.415498955	16	18	13	3UTR		0	0
cfa-miR-1271	XM_038433789	SRC	CTTGGCACCTAGTAAGCACT#AGTGTCCGCTGCTATGTGCCAAGC#((((((((.((((.(((...#.))))))).)))))))).	3149	3173	1	-21.3	1	2.31E-06	0.353	0	0	-5.850804022	15	18	8	3UTR		0	0
cfa-miR-140	XM_038433789	SRC	ACCACAGGGTAGAACCACGGA#GTGGTTCTCATCCTTGGG#.(((.(((((((((((((...#)))))))).)))))))).	2919	2937	1	-22.7	0	1.29E-05	0.485	0	0	-7.912362012	16	18	8	3UTR		0	0
cfa-miR-106b	XM_038433789	SRC	TAAAGTGCTGACAGTGCAGAT#TCTGTGCTGCTCAGCAG#.....(((((((((((((((.#))))))))).)))))).	2242	2259	1	-22.3	0	6.00E-06	0.368	0	0	-13.66559964	15	17	9	3UTR		0	0
cfa-miR-339	XM_038433789	SRC	TCCCTGTCCTCCAGGAGCT#GGCCCAGGCTTGGGGGGGAGGGAT#(((((.(((((((..((((#.))))))))))).))))).	3914	3938	1	-25.2	0	0.00037106	0.485	0	0	-7.430822685	16	19	11	3UTR		0	0
cfa-miR-92b	XM_038433789	SRC	TATTGCACTCGTCCCGGCCTCC#GGAGGGCGGGGCTAGGAATGAGGGGTGA#.....(((((((((((.(((((#))))).))))))..........))))).	2854	2882	1	-26.6	0	0.065441	0.368	0	0	-13.66559964	16	28	6	3UTR		0	0
cfa-miR-329a	XM_038433789	SRC	AGAGGTTTTCTGGGTTTCTGTTT#GATTTCAGATGACTATGCAGAGGCCTAGGGGACCCTCA#.((((((((((((((((((((..#.)))))))))))))))))).)).	3842	3880	1	-28.6	1	0.000106152	0.397	0	0	-3.793324837	20	23	18	3UTR		0	0
cfa-miR-193a	XM_038433789	SRC	TGGGTCTTTGCGGGCGAGATGA#CATCTTGCCAAGGGCCCC#.((((((((...(((((((((.#))))))))))))))))).	3428	3446	1	-25.4	1	0.000175112	0.426	0	0	-11.20740909	17	18	17	3UTR		0	0
cfa-miR-502	XM_038433789	SRC	AATGCACCTGGGCAAGGATTCA#TCCAGCTGCCCGGGGCC#...((.((((((((.(((....#)))...)))))))))).	3764	3781	1	-21.3	0	1.22E-06	0.441	0	0	-9.150948515	13	17	10	3UTR		0	0
cfa-let-7j	XM_038433789	SRC	TGAGGTAGTAGAGTGCAGTAGTT#CTGCTGCCACTGCCTGCCTGGC#(.(((((((((.(.(((((((..#)))))))).)))).))))).).	2798	2820	1	-21.8	1	2.38E-06	0.353	0	0	-9.304893555	18	22	8	3UTR		0	0
cfa-miR-18b	XM_038433789	SRC	TAAGGTGCATCTAGTGCAGTTA#TGGCTGTGCTGGCGGTGTGACCTC#..((((((((((((((((((((#))))))))))))..)))).)))).	3174	3198	1	-21.2	1	8.47E-05	0.309	0	0	-4.957000719	20	24	12	3UTR		0	0
cfa-miR-18a	XM_038433789	SRC	TAAGGTGCATCTAGTGCAGATA#CTGGGCTGGGTGGCCCCTG#..(((.(((((((((.(((...#))).)))))))).).))).	2017	2036	1	-20.3	0	1.36E-06	0.338	0	0	-7.091008561	15	19	8	3UTR		0	0
cfa-miR-205	XM_038433789	SRC	TCCTTCATTCCACCGGAGTCTG#CAGGCTTGGGGGGGAGGGAT#((((((..(((.((.(((((((#))))))).))))))))))).	3918	3938	1	-24.1	0	0.00037106	0.485	0	0	-11.87714878	18	20	11	3UTR		0	0
cfa-miR-489	XM_038433789	SRC	GTGACATCACATATACGGCGGC#GCCCCATGTGTGTGTATGTGCGTTGTGTGTGTGTGCACA#(((.((.(((((((((((((((#.)).)))))))))))))))))).	3441	3480	1	-22.4	0	2.57E-06	0.544	0	0	-8.513283256	20	23	18	3UTR		0	0
cfa-miR-200b	XM_038433789	SRC	CATCTTACTGGGCAGCATTGGA#TCCAGCTGCCCGGGGCCCTTTGTATAAGGTGT#((((((((((((((((..((((#)))))))))))))...........))))))).	3764	3796	1	-25.4	1	0.000983402	0.559	0	0	-3.937574446	20	32	13	3UTR		0	0
cfa-miR-200b	XM_038433789	SRC	CATCTTACTGGGCAGCATTGGA#CCAGCCTTCCCTTCTGGAGCTCTGTGCTGCTCAGCAGGAG#..((((.(((((((((((.((.#.)).))))))))))).)))).	2222	2262	1	-23.3	0	6.76E-07	0.368	0	0	-6.500687254	17	21	11	3UTR		0	0
cfa-miR-451	XM_038433789	SRC	AAACCGTTACCATTACTGAGTT#CTTGGTGTGCCCATCTTAAAAGGGGTGGCTGACGGTTTG#(((((((((((((..((.....#.))..)))).))))))))).	3385	3424	1	-18.1	1	0.000639775	0.426	0	0	-5.529863924	15	20	9	3UTR		0	0
cfa-miR-188	XM_038433789	SRC	CATCCCTTGCATGGTGGAGGGT#CCCTCCGCCTGCCTGCATTGATCCCCTCTGTGGGGCTGA#((.((((.(((.(((((((((.#))))))))))))...................)))).)).	2052	2091	1	-25.6	0	1.71E-06	0.397	0	0	-11.15555216	18	39	12	3UTR		0	0
cfa-miR-149	XM_038433789	SRC	TCTGGCTCCGTGTCTTCACTCCC#GGGGCTGCTGTGCAGGGAGAGAGTGGAGGGGGACGGAGGGCGGGGCTAGGA#(((((((((((((((((.((((.#.)))))))))).....))))))))))).	2820	2871	1	-30.4	1	0.01653503	0.338	0	0	-3.937574446	21	28	11	3UTR		0	0
cfa-miR-377	XM_038433789	SRC	AGAGGTTGCCCTTGGTGAATTC#GCCTGGGGTGGCCTCG#.(((((((((((.(((......#))).))))))))))).	2141	2157	1	-23.9	1	2.31E-07	0.338	0	0	-5.08245545	14	16	11	3UTR		0	0
cfa-miR-377	XM_038433789	SRC	AGAGGTTGCCCTTGGTGAATTC#GGACAGCCCAGGGCAGCCTA#..((((((((((.(((......#.))).)))))))))).	2733	2753	1	-23.8	1	1.01E-06	0.368	0	0	-6.246131332	13	16	10	3UTR		0	0
cfa-miR-432	XM_038433789	SRC	TCTTGGAGTAGGTCATTGGGTGG#CATCCCGGTTCCTGCTCCGGC#..((((((((((..((((((((.#)).)))))).)))))))))).	2188	2209	1	-24.2	1	2.39E-05	0.353	0	0	-7.10297125	18	21	10	3UTR		0	0
cfa-miR-615	XM_038433789	SRC	GGGGGTCCCCGGAGCTCGG#GAGGCCTAGGGGACCCTCA#((((((((((((..(((..#)))..)).)))))))))).	3861	3880	1	-28.7	1	0.000106152	0.397	0	0	-6.083544976	15	19	10	3UTR		0	0
cfa-miR-761	XM_038433789	SRC	GCAGCAGGGTGAAACTGACACA#TGTTGTACATTTCACCCACAGCCCCCCATCATAGCAATAACATTCCTGCTGCC#((((((((((((((.(((((((#))).)).)))))))))).............................)))))).	3547	3600	1	-20.7	1	0.000528248	0.353	0	0	-4.673024006	21	53	10	3UTR		0	0
cfa-miR-764	XM_038433789	SRC	GGTGCTCACTTGTCCTCCT#AGGTGTAGCTTGACTTCATGGTGGTGGGTAGGGTGGGCACCC#(((((((((((..(((((.#.)).)))..))))))))))).	2490	2532	1	-26	1	4.11E-07	0.412	0	0	-8.573508368	16	21	11	3UTR		0	0
cfa-miR-1199-3p	XM_038433789	SRC	TGCGGCCGGTGCTCAGCCTGC#GCAGGAAGAAGGACGGGCTGCT#.((((((.((.(((..(((((#)))))..)).).)).)))))).	2265	2287	1	-26.9	1	0.000162024	0.397	0	0	-9.900232883	16	22	6	3UTR		0	0
cfa-miR-8794	XM_038433789	SRC	TGCCCCATCATCAGCCTCCCCAGT#GGGGTGGCTGACGGTTTGTGGGCAT#(((((((((.((((((.((((...#)))).)))))).))..)).))))).	3406	3431	1	-31.2	1	0.001744777	0.456	0	0	-5.180080915	19	25	6	3UTR		0	0
cfa-miR-8796	XM_038433789	SRC	ATTGAGTCTGGATTCCTGTGTTCTA#GAGCTCCCAGGCTCCGGACGCAATT#((((.(((((((..((((.((((..#))))...)))).))))))).)))).	2959	2984	1	-22.4	0	0.01320612	0.515	0	0	-10.20258215	19	25	7	3UTR		0	0
cfa-miR-8798	XM_038433789	SRC	TGCGGTCGATGCGAGGCCCCGG#TTGGGGCCTGGGGTGGCCTCGG#((.((((.((.(.(((((((((#))))))))).).)))))).)).	2136	2158	1	-27.5	0	4.11E-07	0.338	0	0	-11.92265394	18	22	9	3UTR		0	0
cfa-miR-8798	XM_038433789	SRC	TGCGGTCGATGCGAGGCCCCGG#CCGTGGCCTCTGCAACTGCT#.(((((...(((((((((.(((#))).)))))).)))))))).	3248	3268	1	-25.7	0	0.000380135	0.382	0	0	-8.70703596	17	20	8	3UTR		0	0
cfa-miR-8804	XM_038433789	SRC	GCCAGCACGCGCCGGTCGAAGGTG#GCCAAGCCTGGCTGTGCTGGCG#(((((((((.(((((.(...(((.#)))..).)))))))))))))).	3166	3188	1	-30.1	1	1.48E-06	0.338	0	0	-5.413129995	18	22	14	3UTR		0	0
cfa-miR-8807	XM_038433789	SRC	TCTGTGTGCTCTGGCGCCTGGGAA#TCCCAGGTCTGCCTCCAGAGCTGGCCGAA#((.((..((((((((((((((((.#))))))))..)))...)))))..)).)).	2319	2348	1	-28.4	0	5.97E-05	0.412	0	0	-8.939759217	20	29	8	3UTR		0	0
cfa-miR-8823	XM_038433789	SRC	TTCCTTCCCGAGACTTTGCTTTAAT#GGGCAGGGCCTGGGGGTCCCAGATTTCACGGCCCAGGCTTGGGGGGGAGG#((((((((((((.((..(((.....#.)))..)).)))))))))))).	3885	3935	1	-23.1	1	7.00E-05	0.441	0	0	-5.459754139	17	22	12	3UTR		0	0
cfa-miR-8843	XM_038433789	SRC	TTGTTTTTTTCTCTCGCCCCGCCTG#CAGGCTTGGGGGGGAGGGATCCAGAATT#..(((((..((((((.(((((((((#)))))...)))).))))))...))))).	3918	3946	1	-26.7	0	0.001280894	0.529	0	0	-8.560074387	20	28	6	3UTR		0	0
cfa-miR-8843	XM_038433789	SRC	TTGTTTTTTTCTCTCGCCCCGCCTG#GCTGGGGTGGGAGAGGAT#......((((((((((((((((...#)).)))))))))))))).	3130	3148	1	-25.7	0	0.000845345	0.397	0	0	-15.5665584	16	18	14	3UTR		0	0
cfa-miR-8850	XM_038433789	SRC	TGCAGCTGGGTTCTGGAACCAAC#GTTCAGGGTTGAGGTGGGTTCGGAACCCGGTGCT#.(((.((((((((((((.(((..#.))).))))))))))))))).	2651	2685	1	-27.4	0	0.000422847	0.441	0	0	-7.912362012	18	21	15	3UTR		0	0
cfa-miR-8853	XM_038433789	SRC	TCTGACCCGCACTCGGCCTGCGGT#ACCACAGAGAAGTTCAGGGTTGAGGTGGGTTCGGAA#((((((((((.((((((((.....#.)))))))))))))).)))).	2640	2676	1	-27.2	1	1.32E-05	0.441	0	0	-6.762348922	18	21	14	3UTR		0	0
cfa-miR-8857	XM_038433789	SRC	TAGCTTCTCCTTATGTTTTGGGC#GCCCAGGCTTGGGGGGGAGG#...((((((((((.(.(((((((#)))))))).)))))))))).	3915	3935	1	-23.8	0	7.00E-05	0.441	0	0	-7.604429192	18	20	10	3UTR		0	0
cfa-miR-8859a	XM_038433789	SRC	TGGATCGGAGCCGGGGTCCGGA#CTGCATCCCGGTTCCTGCTCCGG#((((.((((((((((((.(((.#))).))))))))))).).)))).	2185	2208	1	-28.1	0	8.15E-06	0.368	0	0	-8.056611621	19	23	11	3UTR		0	0
cfa-miR-8860	XM_038433789	SRC	TACACTAGGTTTGGAGGAAAGTGGG#CTGCTCTGCTCCAGACCCTGTGG#..(((..(((((((((.(.(((((.#))))).).)))))))))..))).	3263	3286	1	-26	0	7.02E-05	0.324	0	0	-8.401646015	18	23	9	3UTR		0	0
cfa-miR-1343	XM_038433789	SRC	CTCCTGGGGCCCGCACTCTCGCT#AGTGGTTGGGCGGTCCTGGCCTCAGGAGG#((((((((((((((.(..(((((#)))))..).)))).....)))))))))).	3004	3033	1	-29.6	1	3.14E-06	0.485	0	0	-4.673024006	20	29	10	3UTR		0	0
cfa-miR-1343	XM_038433789	SRC	CTCCTGGGGCCCGCACTCTCGCT#GGCAGGGCCTGGGGGTCCCAGA#...(((((((((.((((((.(((#)))))))..)).))))))))).	3886	3908	1	-28.8	0	6.77E-08	0.279	0	0	-7.803670806	18	22	9	3UTR		0	0
cfa-miR-8866	XM_038433789	SRC	TCCAGCTGTGAATTCTGGGCTCACC#GGGGGTCCCAGATTTCACGGCCCAGGCTTGGGG#((((((((((((.(((((((((.((#))))).)))))).)))))))).......)))).	3896	3929	1	-30.5	1	1.50E-05	0.397	0	0	-5.226705059	23	33	8	3UTR		0	0
cfa-miR-8866	XM_038433789	SRC	TCCAGCTGTGAATTCTGGGCTCACC#GGTGGGTTCGGAACCCGGTGCTCCCTCTGTCTTCCTCAGGAACCAACAAGATTGTCCTTGGAGGCAGCGTGGAC#(((((((((((((((((((((((((#)))))))))))))..................))).............................))))).)))).	2663	2737	1	-24.9	1	0.000171064	0.368	0	0	-3.937574446	25	74	13	3UTR		0	0
cfa-miR-8868	XM_038433789	SRC	CCCTGTGCTGTAGAAGCTTCCCTGC#GCGGGGCTGCTGTGCAGGGA#((((((((.((((......((((((#)))))))))).)))))))).	2818	2838	1	-26.8	1	4.91E-06	0.265	0	0	-6.819302663	18	20	10	3UTR		0	0
cfa-miR-8870	XM_038433789	SRC	TGCCTCTGCAACCCCATGGTCC#GGACCAGGGGCCTGAGGCT#.(((((.(...((((.((((((#)))))))))).).))))).	2755	2774	1	-27.1	0	3.77E-05	0.397	0	0	-10.69373105	16	19	10	3UTR		0	0
cfa-miR-8872	XM_038433789	SRC	TTCTGGGTTGTGGCGTCCGAGGAGC#TCCTTGGAGGCAGCGTGGACAGCCCAGGGC#(((((((((((.((.((((((((..#)))))))).)).......))))))))))).	2717	2747	1	-31.4	1	1.88E-05	0.353	0	0	-8.019827316	21	30	11	3UTR		0	0
cfa-miR-8799e	XM_038433789	SRC	CGCTGTTGGAATCGCGCTCCTGGC#CCAGGGGCCTGAGGCTGAATTAGAGATAGCA#.((((((((..(((.((((((((.#)))))))).)))..))........)))))).	2758	2789	1	-24.3	1	0.02063349	0.397	0	0	-8.596055341	19	31	8	3UTR		0	0
cfa-miR-8874	XM_038433789	SRC	CACTTCTCTGAGCCTCCCTTTCCA#GGAGGGCGGGGCTAGGAATGAGGGGTGA#((((((((..((((((.((((((.#)))))).))))))......)))))))).	2854	2882	1	-28.4	1	0.065441	0.368	0	0	-6.236470573	20	28	8	3UTR		0	0
cfa-miR-8879	XM_038433789	SRC	TACTCATTCCTCTGTCTTGGGCT#AGCCCAGGGCAGCCTAGGGGACCAGGGGCCTGAGG#..(((((((((((((((((((((#))))))))))))....))))).........)))).	2737	2772	1	-27	1	2.51E-05	0.382	0	0	-4.957000719	21	35	12	3UTR		0	0
cfa-miR-8879	XM_038433789	SRC	TACTCATTCCTCTGTCTTGGGCT#GCTGGGGTGGGAGAGGATGAGTGT#(((((((((((((..(((.(((.#))).)))..)))).))))))))).	3130	3154	1	-24.7	1	0.006711411	0.426	0	0	-5.529863924	19	24	9	3UTR		0	0
cfa-miR-6516	XM_038433789	SRC	TTTGCAGTAACAGGTGTGAACATTC#ACACCTGTTGGTGGAAGC#(((.((.((((((((((........#)))))))))).)).))).	2426	2444	1	-19.9	0	1.43E-05	0.382	0	0	-8.513283256	15	18	10	3UTR		0	0
cfa-miR-449b	XM_038433789	SRC	CAGCCACCACTACCCTGCCACT#GGTGGTGGGTAGGGTGGG#...(((((.((((((.((((((#))))))))))))))))).	2509	2527	1	-29.2	0	0.000138199	0.426	0	0	-7.803978932	17	18	17	3UTR		0	0
cfa-miR-8900	XM_038433789	SRC	TAGGACTTTAATGGCTGGAGAGA#CTGCTCCGGCCACATGTGTCCC#..((((.....(((((((((((.#)).))))))))).....)))).	2199	2221	1	-24.1	0	0.002348582	0.368	0	0	-13.93799279	15	22	9	3UTR		0	0
cfa-miR-506	XM_038433789	SRC	TACTCAGGGAGGCGTCATTCACATA#TATGTGGTGGCTCCTCCCTGGGC#..((((((((((.((((.(((((((#))))))))))).)))))))))).	3362	3385	1	-32.7	1	1.21E-06	0.426	0	0	-6.246131332	21	23	11	3UTR		0	0
cfa-miR-508b	XM_038433789	SRC	TGACTGTCACCTTTTTTGAGTACA#TGTGCCCATCTTAAAAGGGGTGGCTGACGGTTT#.(((((((((((((((((((....#.)))))))))))))))....)))).	3390	3423	1	-20	1	0.000786908	0.426	0	0	-3.793324837	19	25	15	3UTR		0	0
cfa-miR-2114	XM_038433789	SRC	TAGTCCCTTCCTTGAAGGATCGGC#GCCTGGGGGTCCCAGATTTCACGGCCCAGGCTTGGGGGGGAGGGATC#..(((((((((((..(((...(((#.)))....)))..))))))))))).	3892	3939	1	-23.1	1	0.000225344	0.5	0	0	-6.549290197	17	25	11	3UTR		0	0
cfa-miR-8908a-3p	XM_038433789	SRC	TAATTAGGACCTCCCTGAGCGGAGT#GCCCAGGCTTGGGGGGGAGGGATCCAGAATTGG#(((((.((((((((((((((((.((#))))..))))))))))).....)))..))))).	3915	3948	1	-23.5	0	0.001465702	0.529	0	0	-5.838533207	23	33	11	3UTR		0	0
cfa-miR-8906	XM_038433789	SRC	TCCTCTGCATTTGGCTGGGACGGCA#GCCTGGGGGTCCCAGATTTCACGGCCCAGGCTTGGGGGGGAG#((((((.(((((((((((((((((.#))).....)))))))..........)))))..)).)))))).	3892	3934	1	-28.7	0	2.26E-06	0.441	0	0	-5.481260981	23	42	7	3UTR		0	0
cfa-miR-448	XM_038433793	SRC	TTGCATATGTAGGATGTCCCAT#GTGGGCATCTTGCCAAGGGCCCCATGTGTGTGTATGTGCGT#.(((((((((((((((.(((((#)))))))))))))....................))))))).	3390	3431	1	-21.2	1	0.01397217	0.456	0	0	-3.793324837	20	41	13	3UTR		0	0
cfa-miR-31	XM_038433793	SRC	AGGCAAGATGCTGGCATAGCTGT#GCCTTGGTGTGCCCATCTTAAAAGGGGTGGCTGACGGTTTGTGGGCATCTTGCCA#.(((((((((((.(((.((((((#.))))))))).))))))))))).	3350	3405	1	-31.4	1	2.18E-05	0.456	0	0	-5.08245545	20	23	11	3UTR		0	0
cfa-miR-129	XM_038433793	SRC	CTTTTTGCGGTCTGGGCTTGC#CTTGCCCAAGACCACAGAGAA#.((((((.(((((((((..(.#)..))))).)))).)))))).	2597	2618	1	-21.8	1	0.01971385	0.426	0	0	-6.106959767	16	21	6	3UTR		0	0
cfa-miR-29a	XM_038433793	SRC	TAGCACCATCTGAAATCGGTTA#GATTTCAGATGACTATGCA#..(((.(((((((((((.....#)))))))))))....))).	3809	3828	1	-17.6	0	0.0117441	0.544	0	0	-6.857959481	14	19	11	3UTR		0	0
cfa-miR-139	XM_038433793	SRC	TGGAGACGCGGCCCTGTTGGAA#CTGGCGGGGCTGCTGTGCAG#((.(.(.(((((((((((((..#)))))))))))))).).)).	2782	2802	1	-25	0	7.31E-07	0.265	0	0	-11.15783763	17	20	14	3UTR		0	0
cfa-miR-92a	XM_038433793	SRC	TATTGCACTTGTCCCGGCCTGT#GGCCTCGGGGACAGGGTC#....((.((((((((((((...#))))...)))))))))).	2117	2135	1	-21.9	0	3.24E-05	0.309	0	0	-11.090249	14	18	10	3UTR		0	0
cfa-miR-200c	XM_038433793	SRC	TAATACTGCCGGGTAATGATGGA#TGCCTGGCGGG#.....((((((((((........#)))))))))).	2779	2790	1	-18.3	0	2.21E-08	0.324	0	0	-13.89864872	10	11	10	3UTR		0	0
cfa-miR-574	XM_038433793	SRC	CACGCTCATGCACACACCCACA#GTGTGTGTATGTGCGTT#.((((.(((((((((((.....#))))))))))).)))).	3415	3432	1	-24.5	0	0.01213044	0.471	0	0	-5.694283599	15	17	11	3UTR		0	0
cfa-miR-9	XM_038433793	SRC	TCTTTGGTTATCTAGCTGTATGA#CGTGGACAGCCCAGGGCAGCCTAGGGGACCAGGGGC#(((((((((.(((((((((....#.))))).)))).))))))))).	2697	2733	1	-21.5	1	3.26E-06	0.382	0	0	-5.180080915	18	22	9	3UTR		0	0
cfa-miR-664	XM_038433793	SRC	TGGGCTAGGAAAAATGATTGGA#AGTGATGGGCCCCTGGCCCAC#(((((((((.............#.))))))))).	2332	2353	1	-18	1	4.83E-09	0.324	0	0	-14.46612787	9	11	9	3UTR		0	0
cfa-miR-378	XM_038433793	SRC	ACTGGACTTGGAGTCAGAAGGC#GCTGCTGGCTCCAGGCCC#...((.(((((((((((..(((#))).))))))))))))).	2409	2427	1	-24	0	0.000205149	0.324	0	0	-8.415498955	16	18	13	3UTR		0	0
cfa-miR-1271	XM_038433793	SRC	CTTGGCACCTAGTAAGCACT#AGTGTCCGCTGCTATGTGCCAAGC#((((((((.((((.(((...#.))))))).)))))))).	3116	3140	1	-21.3	1	2.31E-06	0.353	0	0	-5.850804022	15	18	8	3UTR		0	0
cfa-miR-140	XM_038433793	SRC	ACCACAGGGTAGAACCACGGA#GTGGTTCTCATCCTTGGG#.(((.(((((((((((((...#)))))))).)))))))).	2886	2904	1	-22.7	0	1.29E-05	0.485	0	0	-7.912362012	16	18	8	3UTR		0	0
cfa-miR-106b	XM_038433793	SRC	TAAAGTGCTGACAGTGCAGAT#TCTGTGCTGCTCAGCAG#.....(((((((((((((((.#))))))))).)))))).	2209	2226	1	-22.3	0	6.00E-06	0.368	0	0	-13.66559964	15	17	9	3UTR		0	0
cfa-miR-339	XM_038433793	SRC	TCCCTGTCCTCCAGGAGCT#GGCCCAGGCTTGGGGGGGAGGGAT#(((((.(((((((..((((#.))))))))))).))))).	3881	3905	1	-25.2	0	0.00037106	0.485	0	0	-7.430822685	16	19	11	3UTR		0	0
cfa-miR-92b	XM_038433793	SRC	TATTGCACTCGTCCCGGCCTCC#GGAGGGCGGGGCTAGGAATGAGGGGTGA#.....(((((((((((.(((((#))))).))))))..........))))).	2821	2849	1	-26.6	0	0.065441	0.368	0	0	-13.66559964	16	28	6	3UTR		0	0
cfa-miR-329a	XM_038433793	SRC	AGAGGTTTTCTGGGTTTCTGTTT#GATTTCAGATGACTATGCAGAGGCCTAGGGGACCCTCA#.((((((((((((((((((((..#.)))))))))))))))))).)).	3809	3847	1	-28.6	1	0.000106152	0.397	0	0	-3.793324837	20	23	18	3UTR		0	0
cfa-miR-193a	XM_038433793	SRC	TGGGTCTTTGCGGGCGAGATGA#CATCTTGCCAAGGGCCCC#.((((((((...(((((((((.#))))))))))))))))).	3395	3413	1	-25.4	1	0.000175112	0.426	0	0	-11.20740909	17	18	17	3UTR		0	0
cfa-miR-502	XM_038433793	SRC	AATGCACCTGGGCAAGGATTCA#TCCAGCTGCCCGGGGCC#...((.((((((((.(((....#)))...)))))))))).	3731	3748	1	-21.3	0	1.22E-06	0.441	0	0	-9.150948515	13	17	10	3UTR		0	0
cfa-let-7j	XM_038433793	SRC	TGAGGTAGTAGAGTGCAGTAGTT#CTGCTGCCACTGCCTGCCTGGC#(.(((((((((.(.(((((((..#)))))))).)))).))))).).	2765	2787	1	-21.8	1	2.38E-06	0.353	0	0	-9.304893555	18	22	8	3UTR		0	0
cfa-miR-18b	XM_038433793	SRC	TAAGGTGCATCTAGTGCAGTTA#TGGCTGTGCTGGCGGTGTGACCTC#..((((((((((((((((((((#))))))))))))..)))).)))).	3141	3165	1	-21.2	1	8.47E-05	0.309	0	0	-4.957000719	20	24	12	3UTR		0	0
cfa-miR-18a	XM_038433793	SRC	TAAGGTGCATCTAGTGCAGATA#CTGGGCTGGGTGGCCCCTG#..(((.(((((((((.(((...#))).)))))))).).))).	1984	2003	1	-20.3	0	1.36E-06	0.338	0	0	-7.091008561	15	19	8	3UTR		0	0
cfa-miR-205	XM_038433793	SRC	TCCTTCATTCCACCGGAGTCTG#CAGGCTTGGGGGGGAGGGAT#((((((..(((.((.(((((((#))))))).))))))))))).	3885	3905	1	-24.1	0	0.00037106	0.485	0	0	-11.87714878	18	20	11	3UTR		0	0
cfa-miR-489	XM_038433793	SRC	GTGACATCACATATACGGCGGC#GCCCCATGTGTGTGTATGTGCGTTGTGTGTGTGTGCACA#(((.((.(((((((((((((((#.)).)))))))))))))))))).	3408	3447	1	-22.4	0	2.57E-06	0.544	0	0	-8.513283256	20	23	18	3UTR		0	0
cfa-miR-200b	XM_038433793	SRC	CATCTTACTGGGCAGCATTGGA#TCCAGCTGCCCGGGGCCCTTTGTATAAGGTGT#((((((((((((((((..((((#)))))))))))))...........))))))).	3731	3763	1	-25.4	1	0.000983402	0.559	0	0	-3.937574446	20	32	13	3UTR		0	0
cfa-miR-200b	XM_038433793	SRC	CATCTTACTGGGCAGCATTGGA#CCAGCCTTCCCTTCTGGAGCTCTGTGCTGCTCAGCAGGAG#..((((.(((((((((((.((.#.)).))))))))))).)))).	2189	2229	1	-23.3	0	6.76E-07	0.368	0	0	-6.500687254	17	21	11	3UTR		0	0
cfa-miR-451	XM_038433793	SRC	AAACCGTTACCATTACTGAGTT#CTTGGTGTGCCCATCTTAAAAGGGGTGGCTGACGGTTTG#(((((((((((((..((.....#.))..)))).))))))))).	3352	3391	1	-18.1	1	0.000639775	0.426	0	0	-5.529863924	15	20	9	3UTR		0	0
cfa-miR-188	XM_038433793	SRC	CATCCCTTGCATGGTGGAGGGT#CCCTCCGCCTGCCTGCATTGATCCCCTCTGTGGGGCTGA#((.((((.(((.(((((((((.#))))))))))))...................)))).)).	2019	2058	1	-25.6	0	1.71E-06	0.397	0	0	-11.15555216	18	39	12	3UTR		0	0
cfa-miR-149	XM_038433793	SRC	TCTGGCTCCGTGTCTTCACTCCC#GGGGCTGCTGTGCAGGGAGAGAGTGGAGGGGGACGGAGGGCGGGGCTAGGA#(((((((((((((((((.((((.#.)))))))))).....))))))))))).	2787	2838	1	-30.4	1	0.01653503	0.338	0	0	-3.937574446	21	28	11	3UTR		0	0
cfa-miR-377	XM_038433793	SRC	AGAGGTTGCCCTTGGTGAATTC#GCCTGGGGTGGCCTCG#.(((((((((((.(((......#))).))))))))))).	2108	2124	1	-23.9	1	2.31E-07	0.338	0	0	-5.08245545	14	16	11	3UTR		0	0
cfa-miR-377	XM_038433793	SRC	AGAGGTTGCCCTTGGTGAATTC#GGACAGCCCAGGGCAGCCTA#..((((((((((.(((......#.))).)))))))))).	2700	2720	1	-23.8	1	1.01E-06	0.368	0	0	-6.246131332	13	16	10	3UTR		0	0
cfa-miR-432	XM_038433793	SRC	TCTTGGAGTAGGTCATTGGGTGG#CATCCCGGTTCCTGCTCCGGC#..((((((((((..((((((((.#)).)))))).)))))))))).	2155	2176	1	-24.2	1	2.39E-05	0.353	0	0	-7.10297125	18	21	10	3UTR		0	0
cfa-miR-615	XM_038433793	SRC	GGGGGTCCCCGGAGCTCGG#GAGGCCTAGGGGACCCTCA#((((((((((((..(((..#)))..)).)))))))))).	3828	3847	1	-28.7	1	0.000106152	0.397	0	0	-6.083544976	15	19	10	3UTR		0	0
cfa-miR-761	XM_038433793	SRC	GCAGCAGGGTGAAACTGACACA#TGTTGTACATTTCACCCACAGCCCCCCATCATAGCAATAACATTCCTGCTGCC#((((((((((((((.(((((((#))).)).)))))))))).............................)))))).	3514	3567	1	-20.7	1	0.000528248	0.353	0	0	-4.673024006	21	53	10	3UTR		0	0
cfa-miR-764	XM_038433793	SRC	GGTGCTCACTTGTCCTCCT#AGGTGTAGCTTGACTTCATGGTGGTGGGTAGGGTGGGCACCC#(((((((((((..(((((.#.)).)))..))))))))))).	2457	2499	1	-26	1	4.11E-07	0.412	0	0	-8.573508368	16	21	11	3UTR		0	0
cfa-miR-1199-3p	XM_038433793	SRC	TGCGGCCGGTGCTCAGCCTGC#GCAGGAAGAAGGACGGGCTGCT#.((((((.((.(((..(((((#)))))..)).).)).)))))).	2232	2254	1	-26.9	1	0.000162024	0.397	0	0	-9.900232883	16	22	6	3UTR		0	0
cfa-miR-8794	XM_038433793	SRC	TGCCCCATCATCAGCCTCCCCAGT#GGGGTGGCTGACGGTTTGTGGGCAT#(((((((((.((((((.((((...#)))).)))))).))..)).))))).	3373	3398	1	-31.2	1	0.001744777	0.456	0	0	-5.180080915	19	25	6	3UTR		0	0
cfa-miR-8796	XM_038433793	SRC	ATTGAGTCTGGATTCCTGTGTTCTA#GAGCTCCCAGGCTCCGGACGCAATT#((((.(((((((..((((.((((..#))))...)))).))))))).)))).	2926	2951	1	-22.4	0	0.01320612	0.515	0	0	-10.20258215	19	25	7	3UTR		0	0
cfa-miR-8798	XM_038433793	SRC	TGCGGTCGATGCGAGGCCCCGG#TTGGGGCCTGGGGTGGCCTCGG#((.((((.((.(.(((((((((#))))))))).).)))))).)).	2103	2125	1	-27.5	0	4.11E-07	0.338	0	0	-11.92265394	18	22	9	3UTR		0	0
cfa-miR-8798	XM_038433793	SRC	TGCGGTCGATGCGAGGCCCCGG#CCGTGGCCTCTGCAACTGCT#.(((((...(((((((((.(((#))).)))))).)))))))).	3215	3235	1	-25.7	0	0.000380135	0.382	0	0	-8.70703596	17	20	8	3UTR		0	0
cfa-miR-8804	XM_038433793	SRC	GCCAGCACGCGCCGGTCGAAGGTG#GCCAAGCCTGGCTGTGCTGGCG#(((((((((.(((((.(...(((.#)))..).)))))))))))))).	3133	3155	1	-30.1	1	1.48E-06	0.338	0	0	-5.413129995	18	22	14	3UTR		0	0
cfa-miR-8807	XM_038433793	SRC	TCTGTGTGCTCTGGCGCCTGGGAA#TCCCAGGTCTGCCTCCAGAGCTGGCCGAA#((.((..((((((((((((((((.#))))))))..)))...)))))..)).)).	2286	2315	1	-28.4	0	5.97E-05	0.412	0	0	-8.939759217	20	29	8	3UTR		0	0
cfa-miR-8823	XM_038433793	SRC	TTCCTTCCCGAGACTTTGCTTTAAT#GGGCAGGGCCTGGGGGTCCCAGATTTCACGGCCCAGGCTTGGGGGGGAGG#((((((((((((.((..(((.....#.)))..)).)))))))))))).	3852	3902	1	-23.1	1	7.00E-05	0.441	0	0	-5.459754139	17	22	12	3UTR		0	0
cfa-miR-8843	XM_038433793	SRC	TTGTTTTTTTCTCTCGCCCCGCCTG#CAGGCTTGGGGGGGAGGGATCCAGAATT#..(((((..((((((.(((((((((#)))))...)))).))))))...))))).	3885	3913	1	-26.7	0	0.001280894	0.529	0	0	-8.560074387	20	28	6	3UTR		0	0
cfa-miR-8843	XM_038433793	SRC	TTGTTTTTTTCTCTCGCCCCGCCTG#GCTGGGGTGGGAGAGGAT#......((((((((((((((((...#)).)))))))))))))).	3097	3115	1	-25.7	0	0.000845345	0.397	0	0	-15.5665584	16	18	14	3UTR		0	0
cfa-miR-8850	XM_038433793	SRC	TGCAGCTGGGTTCTGGAACCAAC#GTTCAGGGTTGAGGTGGGTTCGGAACCCGGTGCT#.(((.((((((((((((.(((..#.))).))))))))))))))).	2618	2652	1	-27.4	0	0.000422847	0.441	0	0	-7.912362012	18	21	15	3UTR		0	0
cfa-miR-8853	XM_038433793	SRC	TCTGACCCGCACTCGGCCTGCGGT#ACCACAGAGAAGTTCAGGGTTGAGGTGGGTTCGGAA#((((((((((.((((((((.....#.)))))))))))))).)))).	2607	2643	1	-27.2	1	1.32E-05	0.441	0	0	-6.762348922	18	21	14	3UTR		0	0
cfa-miR-8857	XM_038433793	SRC	TAGCTTCTCCTTATGTTTTGGGC#GCCCAGGCTTGGGGGGGAGG#...((((((((((.(.(((((((#)))))))).)))))))))).	3882	3902	1	-23.8	0	7.00E-05	0.441	0	0	-7.604429192	18	20	10	3UTR		0	0
cfa-miR-8859a	XM_038433793	SRC	TGGATCGGAGCCGGGGTCCGGA#CTGCATCCCGGTTCCTGCTCCGG#((((.((((((((((((.(((.#))).))))))))))).).)))).	2152	2175	1	-28.1	0	8.15E-06	0.368	0	0	-8.056611621	19	23	11	3UTR		0	0
cfa-miR-8860	XM_038433793	SRC	TACACTAGGTTTGGAGGAAAGTGGG#CTGCTCTGCTCCAGACCCTGTGG#..(((..(((((((((.(.(((((.#))))).).)))))))))..))).	3230	3253	1	-26	0	7.02E-05	0.324	0	0	-8.401646015	18	23	9	3UTR		0	0
cfa-miR-1343	XM_038433793	SRC	CTCCTGGGGCCCGCACTCTCGCT#AGTGGTTGGGCGGTCCTGGCCTCAGGAGG#((((((((((((((.(..(((((#)))))..).)))).....)))))))))).	2971	3000	1	-29.6	1	3.14E-06	0.485	0	0	-4.673024006	20	29	10	3UTR		0	0
cfa-miR-1343	XM_038433793	SRC	CTCCTGGGGCCCGCACTCTCGCT#GGCAGGGCCTGGGGGTCCCAGA#...(((((((((.((((((.(((#)))))))..)).))))))))).	3853	3875	1	-28.8	0	6.77E-08	0.279	0	0	-7.803670806	18	22	9	3UTR		0	0
cfa-miR-8866	XM_038433793	SRC	TCCAGCTGTGAATTCTGGGCTCACC#GGGGGTCCCAGATTTCACGGCCCAGGCTTGGGG#((((((((((((.(((((((((.((#))))).)))))).)))))))).......)))).	3863	3896	1	-30.5	1	1.50E-05	0.397	0	0	-5.226705059	23	33	8	3UTR		0	0
cfa-miR-8866	XM_038433793	SRC	TCCAGCTGTGAATTCTGGGCTCACC#GGTGGGTTCGGAACCCGGTGCTCCCTCTGTCTTCCTCAGGAACCAACAAGATTGTCCTTGGAGGCAGCGTGGAC#(((((((((((((((((((((((((#)))))))))))))..................))).............................))))).)))).	2630	2704	1	-24.9	1	0.000171064	0.368	0	0	-3.937574446	25	74	13	3UTR		0	0
cfa-miR-8868	XM_038433793	SRC	CCCTGTGCTGTAGAAGCTTCCCTGC#GCGGGGCTGCTGTGCAGGGA#((((((((.((((......((((((#)))))))))).)))))))).	2785	2805	1	-26.8	1	4.91E-06	0.265	0	0	-6.819302663	18	20	10	3UTR		0	0
cfa-miR-8870	XM_038433793	SRC	TGCCTCTGCAACCCCATGGTCC#GGACCAGGGGCCTGAGGCT#.(((((.(...((((.((((((#)))))))))).).))))).	2722	2741	1	-27.1	0	3.77E-05	0.397	0	0	-10.69373105	16	19	10	3UTR		0	0
cfa-miR-8872	XM_038433793	SRC	TTCTGGGTTGTGGCGTCCGAGGAGC#TCCTTGGAGGCAGCGTGGACAGCCCAGGGC#(((((((((((.((.((((((((..#)))))))).)).......))))))))))).	2684	2714	1	-31.4	1	1.88E-05	0.353	0	0	-8.019827316	21	30	11	3UTR		0	0
cfa-miR-8799e	XM_038433793	SRC	CGCTGTTGGAATCGCGCTCCTGGC#CCAGGGGCCTGAGGCTGAATTAGAGATAGCA#.((((((((..(((.((((((((.#)))))))).)))..))........)))))).	2725	2756	1	-24.3	1	0.02063349	0.397	0	0	-8.596055341	19	31	8	3UTR		0	0
cfa-miR-8874	XM_038433793	SRC	CACTTCTCTGAGCCTCCCTTTCCA#GGAGGGCGGGGCTAGGAATGAGGGGTGA#((((((((..((((((.((((((.#)))))).))))))......)))))))).	2821	2849	1	-28.4	1	0.065441	0.368	0	0	-6.236470573	20	28	8	3UTR		0	0
cfa-miR-8879	XM_038433793	SRC	TACTCATTCCTCTGTCTTGGGCT#AGCCCAGGGCAGCCTAGGGGACCAGGGGCCTGAGG#..(((((((((((((((((((((#))))))))))))....))))).........)))).	2704	2739	1	-27	1	2.51E-05	0.382	0	0	-4.957000719	21	35	12	3UTR		0	0
cfa-miR-8879	XM_038433793	SRC	TACTCATTCCTCTGTCTTGGGCT#GCTGGGGTGGGAGAGGATGAGTGT#(((((((((((((..(((.(((.#))).)))..)))).))))))))).	3097	3121	1	-24.7	1	0.006711411	0.426	0	0	-5.529863924	19	24	9	3UTR		0	0
cfa-miR-6516	XM_038433793	SRC	TTTGCAGTAACAGGTGTGAACATTC#ACACCTGTTGGTGGAAGC#(((.((.((((((((((........#)))))))))).)).))).	2393	2411	1	-19.9	0	1.43E-05	0.382	0	0	-8.513283256	15	18	10	3UTR		0	0
cfa-miR-449b	XM_038433793	SRC	CAGCCACCACTACCCTGCCACT#GGTGGTGGGTAGGGTGGG#...(((((.((((((.((((((#))))))))))))))))).	2476	2494	1	-29.2	0	0.000138199	0.426	0	0	-7.803978932	17	18	17	3UTR		0	0
cfa-miR-8900	XM_038433793	SRC	TAGGACTTTAATGGCTGGAGAGA#CTGCTCCGGCCACATGTGTCCC#..((((.....(((((((((((.#)).))))))))).....)))).	2166	2188	1	-24.1	0	0.002348582	0.368	0	0	-13.93799279	15	22	9	3UTR		0	0
cfa-miR-506	XM_038433793	SRC	TACTCAGGGAGGCGTCATTCACATA#TATGTGGTGGCTCCTCCCTGGGC#..((((((((((.((((.(((((((#))))))))))).)))))))))).	3329	3352	1	-32.7	1	1.21E-06	0.426	0	0	-6.246131332	21	23	11	3UTR		0	0
cfa-miR-508b	XM_038433793	SRC	TGACTGTCACCTTTTTTGAGTACA#TGTGCCCATCTTAAAAGGGGTGGCTGACGGTTT#.(((((((((((((((((((....#.)))))))))))))))....)))).	3357	3390	1	-20	1	0.000786908	0.426	0	0	-3.793324837	19	25	15	3UTR		0	0
cfa-miR-2114	XM_038433793	SRC	TAGTCCCTTCCTTGAAGGATCGGC#GCCTGGGGGTCCCAGATTTCACGGCCCAGGCTTGGGGGGGAGGGATC#..(((((((((((..(((...(((#.)))....)))..))))))))))).	3859	3906	1	-23.1	1	0.000225344	0.5	0	0	-6.549290197	17	25	11	3UTR		0	0
cfa-miR-8908a-3p	XM_038433793	SRC	TAATTAGGACCTCCCTGAGCGGAGT#GCCCAGGCTTGGGGGGGAGGGATCCAGAATTGG#(((((.((((((((((((((((.((#))))..))))))))))).....)))..))))).	3882	3915	1	-23.5	0	0.001465702	0.529	0	0	-5.838533207	23	33	11	3UTR		0	0
cfa-miR-8906	XM_038433793	SRC	TCCTCTGCATTTGGCTGGGACGGCA#GCCTGGGGGTCCCAGATTTCACGGCCCAGGCTTGGGGGGGAG#((((((.(((((((((((((((((.#))).....)))))))..........)))))..)).)))))).	3859	3901	1	-28.7	0	2.26E-06	0.441	0	0	-5.481260981	23	42	7	3UTR		0	0
cfa-miR-448	XM_038433794	SRC	TTGCATATGTAGGATGTCCCAT#GTGGGCATCTTGCCAAGGGCCCCATGTGTGTGTATGTGCGT#.(((((((((((((((.(((((#)))))))))))))....................))))))).	3371	3412	1	-21.2	1	0.01397217	0.456	0	0	-3.793324837	20	41	13	3UTR		0	0
cfa-miR-31	XM_038433794	SRC	AGGCAAGATGCTGGCATAGCTGT#GCCTTGGTGTGCCCATCTTAAAAGGGGTGGCTGACGGTTTGTGGGCATCTTGCCA#.(((((((((((.(((.((((((#.))))))))).))))))))))).	3331	3386	1	-31.4	1	2.18E-05	0.456	0	0	-5.08245545	20	23	11	3UTR		0	0
cfa-miR-129	XM_038433794	SRC	CTTTTTGCGGTCTGGGCTTGC#CTTGCCCAAGACCACAGAGAA#.((((((.(((((((((..(.#)..))))).)))).)))))).	2578	2599	1	-21.8	1	0.01971385	0.426	0	0	-6.106959767	16	21	6	3UTR		0	0
cfa-miR-29a	XM_038433794	SRC	TAGCACCATCTGAAATCGGTTA#GATTTCAGATGACTATGCA#..(((.(((((((((((.....#)))))))))))....))).	3790	3809	1	-17.6	0	0.0117441	0.544	0	0	-6.857959481	14	19	11	3UTR		0	0
cfa-miR-139	XM_038433794	SRC	TGGAGACGCGGCCCTGTTGGAA#CTGGCGGGGCTGCTGTGCAG#((.(.(.(((((((((((((..#)))))))))))))).).)).	2763	2783	1	-25	0	7.31E-07	0.265	0	0	-11.15783763	17	20	14	3UTR		0	0
cfa-miR-92a	XM_038433794	SRC	TATTGCACTTGTCCCGGCCTGT#GGCCTCGGGGACAGGGTC#....((.((((((((((((...#))))...)))))))))).	2098	2116	1	-21.9	0	3.24E-05	0.309	0	0	-11.090249	14	18	10	3UTR		0	0
cfa-miR-200c	XM_038433794	SRC	TAATACTGCCGGGTAATGATGGA#TGCCTGGCGGG#.....((((((((((........#)))))))))).	2760	2771	1	-18.3	0	2.21E-08	0.324	0	0	-13.89864872	10	11	10	3UTR		0	0
cfa-miR-574	XM_038433794	SRC	CACGCTCATGCACACACCCACA#GTGTGTGTATGTGCGTT#.((((.(((((((((((.....#))))))))))).)))).	3396	3413	1	-24.5	0	0.01213044	0.471	0	0	-5.694283599	15	17	11	3UTR		0	0
cfa-miR-9	XM_038433794	SRC	TCTTTGGTTATCTAGCTGTATGA#CGTGGACAGCCCAGGGCAGCCTAGGGGACCAGGGGC#(((((((((.(((((((((....#.))))).)))).))))))))).	2678	2714	1	-21.5	1	3.26E-06	0.382	0	0	-5.180080915	18	22	9	3UTR		0	0
cfa-miR-664	XM_038433794	SRC	TGGGCTAGGAAAAATGATTGGA#AGTGATGGGCCCCTGGCCCAC#(((((((((.............#.))))))))).	2313	2334	1	-18	1	4.83E-09	0.324	0	0	-14.46612787	9	11	9	3UTR		0	0
cfa-miR-378	XM_038433794	SRC	ACTGGACTTGGAGTCAGAAGGC#GCTGCTGGCTCCAGGCCC#...((.(((((((((((..(((#))).))))))))))))).	2390	2408	1	-24	0	0.000205149	0.324	0	0	-8.415498955	16	18	13	3UTR		0	0
cfa-miR-1271	XM_038433794	SRC	CTTGGCACCTAGTAAGCACT#AGTGTCCGCTGCTATGTGCCAAGC#((((((((.((((.(((...#.))))))).)))))))).	3097	3121	1	-21.3	1	2.31E-06	0.353	0	0	-5.850804022	15	18	8	3UTR		0	0
cfa-miR-140	XM_038433794	SRC	ACCACAGGGTAGAACCACGGA#GTGGTTCTCATCCTTGGG#.(((.(((((((((((((...#)))))))).)))))))).	2867	2885	1	-22.7	0	1.29E-05	0.485	0	0	-7.912362012	16	18	8	3UTR		0	0
cfa-miR-106b	XM_038433794	SRC	TAAAGTGCTGACAGTGCAGAT#TCTGTGCTGCTCAGCAG#.....(((((((((((((((.#))))))))).)))))).	2190	2207	1	-22.3	0	6.00E-06	0.368	0	0	-13.66559964	15	17	9	3UTR		0	0
cfa-miR-339	XM_038433794	SRC	TCCCTGTCCTCCAGGAGCT#GGCCCAGGCTTGGGGGGGAGGGAT#(((((.(((((((..((((#.))))))))))).))))).	3862	3886	1	-25.2	0	0.00037106	0.485	0	0	-7.430822685	16	19	11	3UTR		0	0
cfa-miR-92b	XM_038433794	SRC	TATTGCACTCGTCCCGGCCTCC#GGAGGGCGGGGCTAGGAATGAGGGGTGA#.....(((((((((((.(((((#))))).))))))..........))))).	2802	2830	1	-26.6	0	0.065441	0.368	0	0	-13.66559964	16	28	6	3UTR		0	0
cfa-miR-329a	XM_038433794	SRC	AGAGGTTTTCTGGGTTTCTGTTT#GATTTCAGATGACTATGCAGAGGCCTAGGGGACCCTCA#.((((((((((((((((((((..#.)))))))))))))))))).)).	3790	3828	1	-28.6	1	0.000106152	0.397	0	0	-3.793324837	20	23	18	3UTR		0	0
cfa-miR-193a	XM_038433794	SRC	TGGGTCTTTGCGGGCGAGATGA#CATCTTGCCAAGGGCCCC#.((((((((...(((((((((.#))))))))))))))))).	3376	3394	1	-25.4	1	0.000175112	0.426	0	0	-11.20740909	17	18	17	3UTR		0	0
cfa-miR-502	XM_038433794	SRC	AATGCACCTGGGCAAGGATTCA#TCCAGCTGCCCGGGGCC#...((.((((((((.(((....#)))...)))))))))).	3712	3729	1	-21.3	0	1.22E-06	0.441	0	0	-9.150948515	13	17	10	3UTR		0	0
cfa-let-7j	XM_038433794	SRC	TGAGGTAGTAGAGTGCAGTAGTT#CTGCTGCCACTGCCTGCCTGGC#(.(((((((((.(.(((((((..#)))))))).)))).))))).).	2746	2768	1	-21.8	1	2.38E-06	0.353	0	0	-9.304893555	18	22	8	3UTR		0	0
cfa-miR-18b	XM_038433794	SRC	TAAGGTGCATCTAGTGCAGTTA#TGGCTGTGCTGGCGGTGTGACCTC#..((((((((((((((((((((#))))))))))))..)))).)))).	3122	3146	1	-21.2	1	8.47E-05	0.309	0	0	-4.957000719	20	24	12	3UTR		0	0
cfa-miR-18a	XM_038433794	SRC	TAAGGTGCATCTAGTGCAGATA#CTGGGCTGGGTGGCCCCTG#..(((.(((((((((.(((...#))).)))))))).).))).	1965	1984	1	-20.3	0	1.36E-06	0.338	0	0	-7.091008561	15	19	8	3UTR		0	0
cfa-miR-205	XM_038433794	SRC	TCCTTCATTCCACCGGAGTCTG#CAGGCTTGGGGGGGAGGGAT#((((((..(((.((.(((((((#))))))).))))))))))).	3866	3886	1	-24.1	0	0.00037106	0.485	0	0	-11.87714878	18	20	11	3UTR		0	0
cfa-miR-489	XM_038433794	SRC	GTGACATCACATATACGGCGGC#GCCCCATGTGTGTGTATGTGCGTTGTGTGTGTGTGCACA#(((.((.(((((((((((((((#.)).)))))))))))))))))).	3389	3428	1	-22.4	0	2.57E-06	0.544	0	0	-8.513283256	20	23	18	3UTR		0	0
cfa-miR-200b	XM_038433794	SRC	CATCTTACTGGGCAGCATTGGA#TCCAGCTGCCCGGGGCCCTTTGTATAAGGTGT#((((((((((((((((..((((#)))))))))))))...........))))))).	3712	3744	1	-25.4	1	0.000983402	0.559	0	0	-3.937574446	20	32	13	3UTR		0	0
cfa-miR-200b	XM_038433794	SRC	CATCTTACTGGGCAGCATTGGA#CCAGCCTTCCCTTCTGGAGCTCTGTGCTGCTCAGCAGGAG#..((((.(((((((((((.((.#.)).))))))))))).)))).	2170	2210	1	-23.3	0	6.76E-07	0.368	0	0	-6.500687254	17	21	11	3UTR		0	0
cfa-miR-451	XM_038433794	SRC	AAACCGTTACCATTACTGAGTT#CTTGGTGTGCCCATCTTAAAAGGGGTGGCTGACGGTTTG#(((((((((((((..((.....#.))..)))).))))))))).	3333	3372	1	-18.1	1	0.000639775	0.426	0	0	-5.529863924	15	20	9	3UTR		0	0
cfa-miR-188	XM_038433794	SRC	CATCCCTTGCATGGTGGAGGGT#CCCTCCGCCTGCCTGCATTGATCCCCTCTGTGGGGCTGA#((.((((.(((.(((((((((.#))))))))))))...................)))).)).	2000	2039	1	-25.6	0	1.71E-06	0.397	0	0	-11.15555216	18	39	12	3UTR		0	0
cfa-miR-149	XM_038433794	SRC	TCTGGCTCCGTGTCTTCACTCCC#GGGGCTGCTGTGCAGGGAGAGAGTGGAGGGGGACGGAGGGCGGGGCTAGGA#(((((((((((((((((.((((.#.)))))))))).....))))))))))).	2768	2819	1	-30.4	1	0.01653503	0.338	0	0	-3.937574446	21	28	11	3UTR		0	0
cfa-miR-377	XM_038433794	SRC	AGAGGTTGCCCTTGGTGAATTC#GCCTGGGGTGGCCTCG#.(((((((((((.(((......#))).))))))))))).	2089	2105	1	-23.9	1	2.31E-07	0.338	0	0	-5.08245545	14	16	11	3UTR		0	0
cfa-miR-377	XM_038433794	SRC	AGAGGTTGCCCTTGGTGAATTC#GGACAGCCCAGGGCAGCCTA#..((((((((((.(((......#.))).)))))))))).	2681	2701	1	-23.8	1	1.01E-06	0.368	0	0	-6.246131332	13	16	10	3UTR		0	0
cfa-miR-432	XM_038433794	SRC	TCTTGGAGTAGGTCATTGGGTGG#CATCCCGGTTCCTGCTCCGGC#..((((((((((..((((((((.#)).)))))).)))))))))).	2136	2157	1	-24.2	1	2.39E-05	0.353	0	0	-7.10297125	18	21	10	3UTR		0	0
cfa-miR-615	XM_038433794	SRC	GGGGGTCCCCGGAGCTCGG#GAGGCCTAGGGGACCCTCA#((((((((((((..(((..#)))..)).)))))))))).	3809	3828	1	-28.7	1	0.000106152	0.397	0	0	-6.083544976	15	19	10	3UTR		0	0
cfa-miR-761	XM_038433794	SRC	GCAGCAGGGTGAAACTGACACA#TGTTGTACATTTCACCCACAGCCCCCCATCATAGCAATAACATTCCTGCTGCC#((((((((((((((.(((((((#))).)).)))))))))).............................)))))).	3495	3548	1	-20.7	1	0.000528248	0.353	0	0	-4.673024006	21	53	10	3UTR		0	0
cfa-miR-764	XM_038433794	SRC	GGTGCTCACTTGTCCTCCT#AGGTGTAGCTTGACTTCATGGTGGTGGGTAGGGTGGGCACCC#(((((((((((..(((((.#.)).)))..))))))))))).	2438	2480	1	-26	1	4.11E-07	0.412	0	0	-8.573508368	16	21	11	3UTR		0	0
cfa-miR-1199-3p	XM_038433794	SRC	TGCGGCCGGTGCTCAGCCTGC#GCAGGAAGAAGGACGGGCTGCT#.((((((.((.(((..(((((#)))))..)).).)).)))))).	2213	2235	1	-26.9	1	0.000162024	0.397	0	0	-9.900232883	16	22	6	3UTR		0	0
cfa-miR-8794	XM_038433794	SRC	TGCCCCATCATCAGCCTCCCCAGT#GGGGTGGCTGACGGTTTGTGGGCAT#(((((((((.((((((.((((...#)))).)))))).))..)).))))).	3354	3379	1	-31.2	1	0.001744777	0.456	0	0	-5.180080915	19	25	6	3UTR		0	0
cfa-miR-8796	XM_038433794	SRC	ATTGAGTCTGGATTCCTGTGTTCTA#GAGCTCCCAGGCTCCGGACGCAATT#((((.(((((((..((((.((((..#))))...)))).))))))).)))).	2907	2932	1	-22.4	0	0.01320612	0.515	0	0	-10.20258215	19	25	7	3UTR		0	0
cfa-miR-8798	XM_038433794	SRC	TGCGGTCGATGCGAGGCCCCGG#TTGGGGCCTGGGGTGGCCTCGG#((.((((.((.(.(((((((((#))))))))).).)))))).)).	2084	2106	1	-27.5	0	4.11E-07	0.338	0	0	-11.92265394	18	22	9	3UTR		0	0
cfa-miR-8798	XM_038433794	SRC	TGCGGTCGATGCGAGGCCCCGG#CCGTGGCCTCTGCAACTGCT#.(((((...(((((((((.(((#))).)))))).)))))))).	3196	3216	1	-25.7	0	0.000380135	0.382	0	0	-8.70703596	17	20	8	3UTR		0	0
cfa-miR-8804	XM_038433794	SRC	GCCAGCACGCGCCGGTCGAAGGTG#GCCAAGCCTGGCTGTGCTGGCG#(((((((((.(((((.(...(((.#)))..).)))))))))))))).	3114	3136	1	-30.1	1	1.48E-06	0.338	0	0	-5.413129995	18	22	14	3UTR		0	0
cfa-miR-8807	XM_038433794	SRC	TCTGTGTGCTCTGGCGCCTGGGAA#TCCCAGGTCTGCCTCCAGAGCTGGCCGAA#((.((..((((((((((((((((.#))))))))..)))...)))))..)).)).	2267	2296	1	-28.4	0	5.97E-05	0.412	0	0	-8.939759217	20	29	8	3UTR		0	0
cfa-miR-8823	XM_038433794	SRC	TTCCTTCCCGAGACTTTGCTTTAAT#GGGCAGGGCCTGGGGGTCCCAGATTTCACGGCCCAGGCTTGGGGGGGAGG#((((((((((((.((..(((.....#.)))..)).)))))))))))).	3833	3883	1	-23.1	1	7.00E-05	0.441	0	0	-5.459754139	17	22	12	3UTR		0	0
cfa-miR-8843	XM_038433794	SRC	TTGTTTTTTTCTCTCGCCCCGCCTG#CAGGCTTGGGGGGGAGGGATCCAGAATT#..(((((..((((((.(((((((((#)))))...)))).))))))...))))).	3866	3894	1	-26.7	0	0.001280894	0.529	0	0	-8.560074387	20	28	6	3UTR		0	0
cfa-miR-8843	XM_038433794	SRC	TTGTTTTTTTCTCTCGCCCCGCCTG#GCTGGGGTGGGAGAGGAT#......((((((((((((((((...#)).)))))))))))))).	3078	3096	1	-25.7	0	0.000845345	0.397	0	0	-15.5665584	16	18	14	3UTR		0	0
cfa-miR-8850	XM_038433794	SRC	TGCAGCTGGGTTCTGGAACCAAC#GTTCAGGGTTGAGGTGGGTTCGGAACCCGGTGCT#.(((.((((((((((((.(((..#.))).))))))))))))))).	2599	2633	1	-27.4	0	0.000422847	0.441	0	0	-7.912362012	18	21	15	3UTR		0	0
cfa-miR-8853	XM_038433794	SRC	TCTGACCCGCACTCGGCCTGCGGT#ACCACAGAGAAGTTCAGGGTTGAGGTGGGTTCGGAA#((((((((((.((((((((.....#.)))))))))))))).)))).	2588	2624	1	-27.2	1	1.32E-05	0.441	0	0	-6.762348922	18	21	14	3UTR		0	0
cfa-miR-8857	XM_038433794	SRC	TAGCTTCTCCTTATGTTTTGGGC#GCCCAGGCTTGGGGGGGAGG#...((((((((((.(.(((((((#)))))))).)))))))))).	3863	3883	1	-23.8	0	7.00E-05	0.441	0	0	-7.604429192	18	20	10	3UTR		0	0
cfa-miR-8859a	XM_038433794	SRC	TGGATCGGAGCCGGGGTCCGGA#CTGCATCCCGGTTCCTGCTCCGG#((((.((((((((((((.(((.#))).))))))))))).).)))).	2133	2156	1	-28.1	0	8.15E-06	0.368	0	0	-8.056611621	19	23	11	3UTR		0	0
cfa-miR-8860	XM_038433794	SRC	TACACTAGGTTTGGAGGAAAGTGGG#CTGCTCTGCTCCAGACCCTGTGG#..(((..(((((((((.(.(((((.#))))).).)))))))))..))).	3211	3234	1	-26	0	7.02E-05	0.324	0	0	-8.401646015	18	23	9	3UTR		0	0
cfa-miR-1343	XM_038433794	SRC	CTCCTGGGGCCCGCACTCTCGCT#AGTGGTTGGGCGGTCCTGGCCTCAGGAGG#((((((((((((((.(..(((((#)))))..).)))).....)))))))))).	2952	2981	1	-29.6	1	3.14E-06	0.485	0	0	-4.673024006	20	29	10	3UTR		0	0
cfa-miR-1343	XM_038433794	SRC	CTCCTGGGGCCCGCACTCTCGCT#GGCAGGGCCTGGGGGTCCCAGA#...(((((((((.((((((.(((#)))))))..)).))))))))).	3834	3856	1	-28.8	0	6.77E-08	0.279	0	0	-7.803670806	18	22	9	3UTR		0	0
cfa-miR-8866	XM_038433794	SRC	TCCAGCTGTGAATTCTGGGCTCACC#GGGGGTCCCAGATTTCACGGCCCAGGCTTGGGG#((((((((((((.(((((((((.((#))))).)))))).)))))))).......)))).	3844	3877	1	-30.5	1	1.50E-05	0.397	0	0	-5.226705059	23	33	8	3UTR		0	0
cfa-miR-8866	XM_038433794	SRC	TCCAGCTGTGAATTCTGGGCTCACC#GGTGGGTTCGGAACCCGGTGCTCCCTCTGTCTTCCTCAGGAACCAACAAGATTGTCCTTGGAGGCAGCGTGGAC#(((((((((((((((((((((((((#)))))))))))))..................))).............................))))).)))).	2611	2685	1	-24.9	1	0.000171064	0.368	0	0	-3.937574446	25	74	13	3UTR		0	0
cfa-miR-8868	XM_038433794	SRC	CCCTGTGCTGTAGAAGCTTCCCTGC#GCGGGGCTGCTGTGCAGGGA#((((((((.((((......((((((#)))))))))).)))))))).	2766	2786	1	-26.8	1	4.91E-06	0.265	0	0	-6.819302663	18	20	10	3UTR		0	0
cfa-miR-8870	XM_038433794	SRC	TGCCTCTGCAACCCCATGGTCC#GGACCAGGGGCCTGAGGCT#.(((((.(...((((.((((((#)))))))))).).))))).	2703	2722	1	-27.1	0	3.77E-05	0.397	0	0	-10.69373105	16	19	10	3UTR		0	0
cfa-miR-8872	XM_038433794	SRC	TTCTGGGTTGTGGCGTCCGAGGAGC#TCCTTGGAGGCAGCGTGGACAGCCCAGGGC#(((((((((((.((.((((((((..#)))))))).)).......))))))))))).	2665	2695	1	-31.4	1	1.88E-05	0.353	0	0	-8.019827316	21	30	11	3UTR		0	0
cfa-miR-8799e	XM_038433794	SRC	CGCTGTTGGAATCGCGCTCCTGGC#CCAGGGGCCTGAGGCTGAATTAGAGATAGCA#.((((((((..(((.((((((((.#)))))))).)))..))........)))))).	2706	2737	1	-24.3	1	0.02063349	0.397	0	0	-8.596055341	19	31	8	3UTR		0	0
cfa-miR-8874	XM_038433794	SRC	CACTTCTCTGAGCCTCCCTTTCCA#GGAGGGCGGGGCTAGGAATGAGGGGTGA#((((((((..((((((.((((((.#)))))).))))))......)))))))).	2802	2830	1	-28.4	1	0.065441	0.368	0	0	-6.236470573	20	28	8	3UTR		0	0
cfa-miR-8879	XM_038433794	SRC	TACTCATTCCTCTGTCTTGGGCT#AGCCCAGGGCAGCCTAGGGGACCAGGGGCCTGAGG#..(((((((((((((((((((((#))))))))))))....))))).........)))).	2685	2720	1	-27	1	2.51E-05	0.382	0	0	-4.957000719	21	35	12	3UTR		0	0
cfa-miR-8879	XM_038433794	SRC	TACTCATTCCTCTGTCTTGGGCT#GCTGGGGTGGGAGAGGATGAGTGT#(((((((((((((..(((.(((.#))).)))..)))).))))))))).	3078	3102	1	-24.7	1	0.006711411	0.426	0	0	-5.529863924	19	24	9	3UTR		0	0
cfa-miR-6516	XM_038433794	SRC	TTTGCAGTAACAGGTGTGAACATTC#ACACCTGTTGGTGGAAGC#(((.((.((((((((((........#)))))))))).)).))).	2374	2392	1	-19.9	0	1.43E-05	0.382	0	0	-8.513283256	15	18	10	3UTR		0	0
cfa-miR-449b	XM_038433794	SRC	CAGCCACCACTACCCTGCCACT#GGTGGTGGGTAGGGTGGG#...(((((.((((((.((((((#))))))))))))))))).	2457	2475	1	-29.2	0	0.000138199	0.426	0	0	-7.803978932	17	18	17	3UTR		0	0
cfa-miR-8900	XM_038433794	SRC	TAGGACTTTAATGGCTGGAGAGA#CTGCTCCGGCCACATGTGTCCC#..((((.....(((((((((((.#)).))))))))).....)))).	2147	2169	1	-24.1	0	0.002348582	0.368	0	0	-13.93799279	15	22	9	3UTR		0	0
cfa-miR-506	XM_038433794	SRC	TACTCAGGGAGGCGTCATTCACATA#TATGTGGTGGCTCCTCCCTGGGC#..((((((((((.((((.(((((((#))))))))))).)))))))))).	3310	3333	1	-32.7	1	1.21E-06	0.426	0	0	-6.246131332	21	23	11	3UTR		0	0
cfa-miR-508b	XM_038433794	SRC	TGACTGTCACCTTTTTTGAGTACA#TGTGCCCATCTTAAAAGGGGTGGCTGACGGTTT#.(((((((((((((((((((....#.)))))))))))))))....)))).	3338	3371	1	-20	1	0.000786908	0.426	0	0	-3.793324837	19	25	15	3UTR		0	0
cfa-miR-2114	XM_038433794	SRC	TAGTCCCTTCCTTGAAGGATCGGC#GCCTGGGGGTCCCAGATTTCACGGCCCAGGCTTGGGGGGGAGGGATC#..(((((((((((..(((...(((#.)))....)))..))))))))))).	3840	3887	1	-23.1	1	0.000225344	0.5	0	0	-6.549290197	17	25	11	3UTR		0	0
cfa-miR-8908a-3p	XM_038433794	SRC	TAATTAGGACCTCCCTGAGCGGAGT#GCCCAGGCTTGGGGGGGAGGGATCCAGAATTGG#(((((.((((((((((((((((.((#))))..))))))))))).....)))..))))).	3863	3896	1	-23.5	0	0.001465702	0.529	0	0	-5.838533207	23	33	11	3UTR		0	0
cfa-miR-8906	XM_038433794	SRC	TCCTCTGCATTTGGCTGGGACGGCA#GCCTGGGGGTCCCAGATTTCACGGCCCAGGCTTGGGGGGGAG#((((((.(((((((((((((((((.#))).....)))))))..........)))))..)).)))))).	3840	3882	1	-28.7	0	2.26E-06	0.441	0	0	-5.481260981	23	42	7	3UTR		0	0
cfa-miR-19b	XM_038438709	KRAS	TGTGCAAATCCATGCAAAACTG#GTGAGGCATGTTCAGTTGCGGTTTGCACAA#(((((((((((((((...((..#))...))))).........)))))))))).	4080	4110	0.961538462	-19.2	1	0.000435133	0.618	0	0	-4.170623527	17	30	10	3UTR		0	0
cfa-miR-664	XM_038438709	KRAS	TGGGCTAGGAAAAATGATTGGA#TCTAAGGTTTTTTCCAGCTCT#.(((((.(((((((...(((((#)))))...)))))))))))).	3167	3188	0.961538462	-17.9	0	0.04931759	0.632	0	0	-6.305510013	17	21	12	3UTR		0	0
cfa-miR-197	XM_038438709	KRAS	TTCACCACCTTCTCCACCCAGC#TTGGGGGCAGGGGGTGGC#....(((((((((((.(((((.#))))))).))))))))).	1939	1957	0.961538462	-24.8	0	0.007219872	0.662	0	0	-9.779611549	16	18	9	3UTR		0	0
cfa-miR-339	XM_038438709	KRAS	TCCCTGTCCTCCAGGAGCT#AGCTTTTTAAAAACATTATTTAAAATGAGATTTTTGGGGGCAGGGGG#(((((((((.(((((((((#.)).)))))))))))))))).	1906	1953	0.961538462	-24.4	1	0.003757592	0.691	0	0	-5.180080915	18	21	16	3UTR		0	0
cfa-miR-29a	XM_038438709	KRAS	TAGCACCATCTGAAATCGGTTA#GCCTGTTTCAGATGATGA#...((.((((((((((.(((..#))).)))))))))).)).	4478	4496	0.974358974	-17.7	0	0.001595482	0.721	0	0	-8.415498955	15	18	10	3UTR		0	0
cfa-miR-379	XM_038438709	KRAS	TGGTAGACTATGGAACGTAGG#CCTATGTTCTCTTCAGCGCCAG#((((.......((((((((((#)))))))))).......)))).	2380	2402	0.974358974	-16.9	0	0.02021674	0.559	0	0	-18.93856245	14	22	10	3UTR		0	0
cfa-miR-8907	XM_038438709	KRAS	TGCCGATTCTGAAGTGGGAAGA#TCTTTTACAACTTCAGTTTTGGGCAA#((((((..(((((((.((((((#))))))...)))))))..)))).)).	2224	2250	0.987179487	-18.7	0	0.01446582	0.662	0	0	-8.027944991	19	26	7	3UTR		0	0
cfa-miR-216b	XM_038438709	KRAS	AAATCTCTGCAGGCAAATGTGA#ACGTTTGTTTTTGTAGAGATTTT#((((((((((((((((((((..#))))))))..)))))))))))).	3762	3785	1	-21.4	1	0.01277943	0.676	0	0	-3.937574446	20	23	12	3UTR		0	0
cfa-miR-33a	XM_038438709	KRAS	GTGCATTGTAGTTGCATTGC#GGAATTGCAGTGCATA#(((((((((((((.(.....#).))))))))))))).	3642	3658	1	-18.7	1	0.001795359	0.618	0	0	-5.027463444	14	16	13	3UTR		0	0
cfa-miR-204	XM_038438709	KRAS	TTCCCTTTGTCATCCTATGCCT#GGGCAGGGGGTGGCAAGA#.....(((((((((((.(((((#))))).))))))))))).	1943	1961	1	-22.9	0	0.01824324	0.676	0	0	-13.66559964	16	18	11	3UTR		0	0
cfa-miR-31	XM_038438709	KRAS	AGGCAAGATGCTGGCATAGCTGT#ATGTTAGTGTCATCTTGCCTG#(((((((((((((((((......#)))))))...)))))))))).	2476	2497	1	-21.9	1	0.008096866	0.5	0	0	-3.937574446	17	21	10	3UTR		0	0
cfa-let-7e	XM_038438709	KRAS	TGAGGTAGGAGGTTGTATAGTT#AGTGTCATCTTGCCTGCCTACCTTC#.((((((((((((.........#.)))).)))))))).	2481	2506	1	-18	1	0.06759768	0.529	0	0	-5.618663395	12	15	8	3UTR		0	0
cfa-miR-23b	XM_038438709	KRAS	ATCACATTGCCAGGGATTA#GATTTCCTTAGATAATCCAAAACTAGGACTAGCCCTGGTAACGGTGATA#(((((.(((((((((.(((#.))))))))))))..))))).	2820	2869	1	-20.7	0	0.001581861	0.676	0	0	-6.071582288	17	21	12	3UTR		0	0
cfa-miR-183	XM_038438709	KRAS	TATGGCACTGGTAGAATTCACT#TGAGTGCCTGCTAGATGCCAG#..((((((((((((.(((((..#)))))..))))))).))))).	2974	2995	1	-20.9	1	5.55E-06	0.574	0	0	-5.69245028	17	21	7	3UTR		0	0
cfa-miR-30e	XM_038438709	KRAS	CTTTCAGTCGGATGTTTACAGC#GCTGTAAATTCCTTCAGAAAGT#(((((.(..(((.(((((((((#))))))))))))..).))))).	4363	4385	1	-18.3	0	0.03355604	0.691	0	0	-10.49768841	18	22	12	3UTR		0	0
cfa-miR-23a	XM_038438709	KRAS	ATCACATTGCCAGGGATTT#AGATTTCCTTAGATAATCCAAAACTAGGACTAGCCCTGGTAACGGTGATA#(((((.(((((((((....#.)))))))))..))))).	2819	2869	1	-21.8	0	0.001581861	0.676	0	0	-6.071582288	14	18	9	3UTR		0	0
cfa-miR-138b	XM_038438709	KRAS	AGCTGGTGTTGTGAATCATGCCGA#TTGGCTAGTTCTCAACATTGGCTA#(((((((((((.((((...(((((#)))))..)))).))))))))))).	2011	2035	1	-23.3	1	0.005205391	0.676	0	0	-7.284377756	20	24	11	3UTR		0	0
cfa-miR-1306	XM_038438709	KRAS	CCACCTCCCCTGCAAACGTCC#GATTTTTGGGGGCAGGGGGTGGC#(((((((((((.((((.(((.#))).)))).)))..)))))))).	1934	1957	1	-24.7	1	0.007219872	0.662	0	0	-7.284377756	18	23	8	3UTR		0	0
cfa-miR-1840	XM_038438709	KRAS	TCACGTGACGGGCCTCGGCG#GCCAGGCCTTGTGTGAA#(((((....((((((.(((.#)))))))))..))))).	1705	1722	1	-20.6	0	2.78E-05	0.588	0	0	-10.98529341	14	17	9	3UTR		0	0
cfa-miR-378	XM_038438709	KRAS	ACTGGACTTGGAGTCAGAAGGC#CTTTTTCCTCTAAGTGCCAGTA#(((((((((((((..(((((..#)))))..)))))))).))))).	882	904	1	-21.5	1	0.003241147	0.632	0	0	-5.529863924	18	22	8	3UTR		0	0
cfa-miR-103	XM_038438709	KRAS	AGCAGCATTGTACAGGGCTATGA#TAGCCCTGGTAACGGTGA#.....((((((.((((((((...#))))))))...)))))).	2849	2867	1	-19.5	0	0.001092387	0.676	0	0	-17.01240295	14	18	8	3UTR		0	0
cfa-miR-140	XM_038438709	KRAS	ACCACAGGGTAGAACCACGGA#CCCTGTGGTC#(((((((((............#))))))))).	1762	1772	1	-16.7	1	1.28E-05	0.529	0	0	-14.46612787	9	10	9	3UTR		0	0
cfa-miR-34c	XM_038438709	KRAS	AGGCAGTGTAGTTAGCTGATTGC#GCATGCAGTTGATTACTTCCTA#(((.((.(((((((((((..(((#)))..)))))))))))))))).	986	1008	1	-19.9	0	0.1430888	0.618	0	0	-8.513283256	19	22	16	3UTR		0	0
cfa-miR-193b	XM_038438709	KRAS	CGGGGTTTTGAGGGCGAGATGA#TCATCTTGCCTGCCTACCTTCTACATGCCCCA#.(((((.....(((((((((((#)))))))))))...............))))).	2485	2517	1	-24.8	0	0.06711536	0.515	0	0	-12.7743169	16	32	11	3UTR		0	0
cfa-miR-142	XM_038438709	KRAS	CCCATAAAGTAGAAAGCACTA#GTGCTTTTTTTTGTGGGA#((((((((..(((((((((..#))))))))))))))))).	4776	4794	1	-20.8	1	0.005932682	0.632	0	0	-6.236470573	17	18	17	3UTR		0	0
cfa-miR-152	XM_038438709	KRAS	TCAGTGCATGACAGAACTTGG#CCAGGGTCATCATGCATTGAT#(((((((((((..((.(((((#))))).)).))))))))))).	1774	1795	1	-22	1	0.000164539	0.471	0	0	-8.806557449	18	21	11	3UTR		0	0
cfa-miR-224	XM_038438709	KRAS	CAAGTCACTAGTGGTTCCGTTT#GAACATCATCTCTGCTACCTGGTCCATTAGTGACTA#..((((((((((((..(((...#.))).)))))))))))).	2692	2728	1	-21.7	1	0.000309068	0.632	0	0	-5.92549936	15	18	12	3UTR		0	0
cfa-miR-542	XM_038438709	KRAS	TGTGACAGATTGATAACTGAAA#TTCAGTTGCGGTTTGCACAA#((((.(((((((.((((((((.#))))))))))))))))))).	4090	4110	1	-20.1	0	0.000435133	0.618	0	0	-9.345742234	19	20	19	3UTR		0	0
cfa-miR-221	XM_038438709	KRAS	AGCTACATTGTCTGCTGGGTTT#GAATGTAGCAGAGGTATGTAGTA#.((((((((.(((((((.((((#)))).))))))).).))))))).	3913	3936	1	-22.8	1	0.05012058	0.676	0	0	-5.035831306	19	23	7	3UTR		0	0
cfa-miR-532	XM_038438709	KRAS	CATGCCTTGAGTGTAGGACCGT#GCTAGATGCCAGGTTCTACACAAGGCAC#..((((((..((((((((((..#.)))))))))))))))).	2983	3011	1	-24.1	1	0.006736813	0.485	0	0	-7.255896846	16	18	16	3UTR		0	0
cfa-let-7j	XM_038438709	KRAS	TGAGGTAGTAGAGTGCAGTAGTT#CTTTTGAACATCATCTCTGCTACCTGGT#(.(((((((((((((..((....#.))..)).))))))))))).).	2687	2715	1	-19.9	1	0.04881564	0.647	0	0	-5.334299409	16	22	11	3UTR		0	0
cfa-miR-34b	XM_038438709	KRAS	AGGCAGTGTAATTAGCTGATTG#TATGCAGTGTGATCCAGTTGTTTTCCATCATTTGGTTGCGCTGACCTA#(((((((((((((((.((((..#.)))).)))))))))))).))).	4796	4844	1	-20.9	1	0.000921144	0.632	0	0	-4.170623527	19	23	12	3UTR		0	0
cfa-miR-187	XM_038438709	KRAS	TCGTGTCTTGTGTTGCAGCCGG#CCAGGTTCTACACAAGGCACC#..(((((((((((.(.((((((#)).))))).))))))))))).	2991	3012	1	-22.6	1	0.02106002	0.5	0	0	-6.046889717	18	21	11	3UTR		0	0
cfa-miR-214	XM_038438709	KRAS	ACAGCAGGCACAGACAGGCAGT#TGCATCCTCACTGTATGGTGGTCCTGCTGA#.(((((((.((...((.(((((#.))))).))...))))))))).	1835	1865	1	-21.6	1	0.001283531	0.588	0	0	-10.34248834	16	22	9	3UTR		0	0
cfa-miR-214	XM_038438709	KRAS	ACAGCAGGCACAGACAGGCAGT#CTTGAGTGCCTGCTA#..(((((((((...((((....#)))).))))))))).	2972	2987	1	-19.8	1	7.69E-06	0.544	0	0	-10.44977456	13	15	9	3UTR		0	0
cfa-miR-200b	XM_038438709	KRAS	CATCTTACTGGGCAGCATTGGA#TCTAGTGTTGGCTAGTT#......(((((.((((((((((#)))))))))).))))).	2004	2021	1	-19.9	0	0.000125918	0.676	0	0	-18.91336171	15	17	10	3UTR		0	0
cfa-miR-203	XM_038438709	KRAS	GTGAAATGTTTAGGACCACTAG#TGGTGGTCCTGCTGACAGATCAG#.(((..(((((((((((((((.#)))))))))))..))))..))).	1850	1873	1	-23	0	4.50E-05	0.588	0	0	-9.813320773	18	23	11	3UTR		0	0
cfa-miR-451	XM_038438709	KRAS	AAACCGTTACCATTACTGAGTT#TGGTAACGGTG#..((((((((((..........#)))))))))).	2855	2866	1	-16.5	1	0.000896341	0.691	0	0	-8.07146989	10	11	10	3UTR		0	0
cfa-miR-211	XM_038438709	KRAS	TTCCCTTTGTCATCCTTTGCCT#GGGCAGGGGGTGGCAAGA#.....(((((((((((((((((#))))))))))))))))).	1943	1961	1	-25.9	0	0.01824324	0.676	0	0	-13.66559964	17	18	17	3UTR		0	0
cfa-miR-362	XM_038438709	KRAS	AATCCTTGGAACCTAGGTGTGAGT#AGACCACAGTTCCAAGGC#...(((((((((...(((.(....#).)))...))))))))).	1689	1707	1	-18	0	0.01858814	0.603	0	0	-9.395960284	13	18	9	3UTR		0	0
cfa-miR-330	XM_038438709	KRAS	TCTCTGGGCCTGTGTCTTAGGC#GCATTTGGCACATGACCCAGAGAT#(((((((((.((((((....((#))....)))))).).)))))))).	3101	3125	1	-25	1	0.03080282	0.662	0	0	-5.180080915	17	24	8	3UTR		0	0
cfa-miR-483	XM_038438709	KRAS	TCACTCCTCCCCTCCCGTCTT#GAGATTTTTGGGGGCAGGGGGTGGC#(((((((((((((...(((((#)))))....)))))..)))))))).	1932	1957	1	-22	1	0.007219872	0.662	0	0	-5.762913004	18	25	8	3UTR		0	0
cfa-miR-432	XM_038438709	KRAS	TCTTGGAGTAGGTCATTGGGTGG#CTTCCTCTTGTTTCTATACAAGAGAAAGAAATGGCCATACTTCAGGAA#(((((((((((((((((......#.))))))).)))))))))).	3598	3646	1	-22.1	1	0.02867833	0.618	0	0	-3.937574446	17	20	10	3UTR		0	0
cfa-miR-539	XM_038438709	KRAS	GGAGAAATTATCCTTGGTGTGT#GCATATTTTAGTTTTGCACAGAAGGGATATGGTCTCTA#(((((...(((((((..(((((#.)))))..)))))))...))))).	3133	3171	1	-21.2	0	0.00074488	0.676	0	0	-9.928903752	17	24	7	3UTR		0	0
cfa-miR-615	XM_038438709	KRAS	GGGGGTCCCCGGAGCTCGG#CCATTATAGGGGGCCCCCC#((((((((((.........#.)))))))))).	4549	4568	1	-25.2	1	4.47E-06	0.559	0	0	-13.2236214	10	12	10	3UTR		0	0
cfa-miR-631	XM_038438709	KRAS	GACCTGGCCCAGACCTCAGC#GTTGAGGTGAAAATATCACTGGACTAGGA#..(((((.((((((((((((#))))))))..........)))).))))).	2167	2196	1	-22.3	0	0.000156684	0.574	0	0	-7.270635649	17	29	8	3UTR		0	0
cfa-miR-761	XM_038438709	KRAS	GCAGCAGGGTGAAACTGACACA#TGATCTCCGGTAGCAGGTACTCCTCTCCCATGTTAGTGTCATCTTGCCTGCC#((((((((((((.(((((((..#.))))))).))))))))).))).	2447	2499	1	-25.2	1	0.02537957	0.485	0	0	-5.226705059	19	23	9	3UTR		0	0
cfa-miR-872	XM_038438709	KRAS	AAGGTTATGTGTTAGCTCAAG#GAGTGGTCTGTAGTATATTAGTGAGGCATTTGGCACATGACCC#..(((((((((((((((((..#.))))....))))))))))))).	3076	3119	1	-19.6	1	0.002870959	0.662	0	0	-4.957000719	17	23	13	3UTR		0	0
cfa-miR-8790	XM_038438709	KRAS	TGTCATCACTGTAGGTCTGGGGTC#GCCCTGGTAACGGTGATACAT#(((.((((((((....(((((((.#)))))))..))))))))))).	2851	2872	1	-20.6	0	0.003628588	0.676	0	0	-10.08406589	18	21	11	3UTR		0	0
cfa-miR-8796	XM_038438709	KRAS	ATTGAGTCTGGATTCCTGTGTTCTA#GGGGCAGGGGGTGGCAAGACTTGAA#.(((((((((...((((.((((((.#)))))).))))...)).))))))).	1942	1967	1	-21	1	0.01971781	0.647	0	0	-11.25403324	19	25	7	3UTR		0	0
cfa-miR-8796	XM_038438709	KRAS	ATTGAGTCTGGATTCCTGTGTTCTA#TAGGAATTCTAGGCTCT#...(((((((((((((((.......#))))))).)))))))).	3959	3976	1	-20.3	0	2.10E-05	0.647	0	0	-6.514540194	15	17	8	3UTR		0	0
cfa-miR-8799a	XM_038438709	KRAS	CGCTGTTGGATTCGCGCTCCAGGC#CTGTAGTGGGATTTGATCTAATAGCT#.((((((((((((.((((.(((..#))).)))).))....)))))))))).	2624	2650	1	-23	1	0.02238505	0.676	0	0	-4.650164755	19	26	10	3UTR		0	0
cfa-miR-8801	XM_038438709	KRAS	TGGACAGTCATTGTATAGAGGATGG#CATCCTCACTGTATGGTGGTCCT#.((((...((((((((((((((((.#)))))))..))))))))))))).	1837	1860	1	-22	0	1.76E-06	0.559	0	0	-9.551605063	20	23	13	3UTR		0	0
cfa-miR-8815	XM_038438709	KRAS	TGCCAGTGGCCTGCGGGGGACGG#TGTTCTCTTCAGCGCCAGTCTTAGGCAA#(((((.(((((((.((((((((.#)))))))).))).)))).)....)))).	2384	2412	1	-25.3	0	0.000266058	0.588	0	0	-6.695373125	20	28	8	3UTR		0	0
cfa-miR-8822	XM_038438709	KRAS	TGGTTGGCTGGGCTTATGCAGAGC#CTGTATGGTGGTCCTGCTGACA#..((((((.((((((((((((...#)))))))..))))).)))))).	1845	1867	1	-22.1	1	0.000769873	0.588	0	0	-6.013390378	18	22	7	3UTR		0	0
cfa-miR-8830	XM_038438709	KRAS	TCGTCGCTGAGGCAGGACCGACTTC#GGTGGTCCTGCTGACAGATCAGGACC#..(((.(((((((((((((.(((..#))))))))))))......))))))).	1851	1877	1	-25.4	0	0.000491817	0.588	0	0	-6.857959481	19	26	12	3UTR		0	0
cfa-miR-8841	XM_038438709	KRAS	TTTCCAGCTTCCTTAAGGATCTCTG#GAGATTTTTGGGGGCAGGGGGTGGC#...(((.((((((((((((((((..#))))))))))))))....)).))).	1932	1957	1	-21.6	0	0.007219872	0.662	0	0	-8.058226729	19	25	14	3UTR		0	0
cfa-miR-8845	XM_038438709	KRAS	TGCAAGGCAGGACCGACACC#GTGTCATCTTGCCTGCC#.((.((((((((..(((((.#))))).)))))))))).	2482	2499	1	-21.1	0	0.02537957	0.485	0	0	-8.971317643	15	17	10	3UTR		0	0
cfa-miR-8799d	XM_038438709	KRAS	CGCTGTTGGATTCGCGCTCCAGGGC#CTGTAGTGGGATTTGATCTAATAGCT#.((((((((((((.((((.(((...#))).)))).))....)))))))))).	2624	2650	1	-23	1	0.02238505	0.676	0	0	-4.650164755	19	26	10	3UTR		0	0
cfa-miR-8855	XM_038438709	KRAS	CTTAGGGTTCTGTGTTTCCTGTGGC#CCATAGGAATTAAATATAGTCTCCCTGT#..(((((..(((((((((((((((.#)))))))))....))))))...))))).	1535	1563	1	-22.9	0	0.01183941	0.691	0	0	-8.327025307	20	28	9	3UTR		0	0
cfa-miR-8855	XM_038438709	KRAS	CTTAGGGTTCTGTGTTTCCTGTGGC#CACAGAAGGGATATGGTCTCTAAGG#(((((((..((((((((((((((..#)))))..))))))))).))))))).	3149	3174	1	-21.6	1	0.000733961	0.662	0	0	-7.307599034	21	25	9	3UTR		0	0
cfa-miR-8860	XM_038438709	KRAS	TACACTAGGTTTGGAGGAAAGTGGG#CCTATTTTTCTTACCAATTGTGAACTTTGGTGTGA#(((((((((((((((((((((((((#)))))))))))..))))......)))).)))))).	1004	1039	1	-20.6	1	0.000874923	0.676	0	0	-3.937574446	25	35	11	3UTR		0	0
cfa-miR-8870	XM_038438709	KRAS	TGCCTCTGCAACCCCATGGTCC#GATTTTTGGGGGCAGGGGG#..(((((((..(((((.((((.#))))..)))))))))))).	1934	1953	1	-23.1	1	0.003757592	0.691	0	0	-9.024281663	16	19	12	3UTR		0	0
cfa-miR-8872	XM_038438709	KRAS	TTCTGGGTTGTGGCGTCCGAGGAGC#GCATTTGGCACATGACCCAGAGA#((((((((((((..(.(((((..((#)).)))))).)))))))))))).	3101	3124	1	-23.3	1	0.02311369	0.662	0	0	-6.316594057	20	23	12	3UTR		0	0
cfa-miR-8799f	XM_038438709	KRAS	TGCTGTTGGAATCGTAGTCCCGGC#TGGGATTTGATCTAATAGCT#.((((((((.((((.(((((((..#))))))))))))))))))).	2630	2650	1	-22.7	1	0.02238505	0.676	0	0	-5.771280866	19	20	19	3UTR		0	0
cfa-miR-8875	XM_038438709	KRAS	TGCTGTAGCGGAACCCGGGGCGGGC#TCTGTCTTGGGGTTTTTGGTGCATGCAG#(((((((.((((((((((((((((.#)))))))))))..))))).)))).))).	966	994	1	-27.4	1	0.01132464	0.632	0	0	-6.251209375	23	28	11	3UTR		0	0
cfa-miR-8886	XM_038438709	KRAS	TCCCAGGACATGAGTGTAGGACACA#GTGTCTTTTACAACTTCAGTTTTGGGC#.((((((((..(((((((((((((.#))))))..)))).)))..)))))))).	2221	2248	1	-24	1	0.01579629	0.647	0	0	-7.860605781	21	27	8	3UTR		0	0
cfa-miR-8899	XM_038438709	KRAS	GTTGGGGTCCATGCGTCTAGGAC#TCTGTGATGTGTAGACAGACCCTAT#..(((((((((((((((..(((.#)))..))))))).)...))))))).	2753	2778	1	-19	1	0.01942059	0.721	0	0	-4.957000719	18	25	7	3UTR		0	0
cfa-miR-8900	XM_038438709	KRAS	TAGGACTTTAATGGCTGGAGAGA#TCTCTTCAGCGCCAGTCTTAG#(((((((......((((((((((#))))))))))...))))))).	2387	2408	1	-21.9	1	0.005249433	0.588	0	0	-16.0108139	17	21	10	3UTR		0	0
cfa-miR-8902	XM_038438709	KRAS	CATCCATTTCTTTCACCTGGGGAAA#TTCCTCTTGTTTCTATACAAGAGAAAGAAATGGC#...(((((((((((((..((((((.#))))))..))............))))))))))).	3599	3633	1	-20	0	0.102996	0.618	0	0	-6.514540194	19	34	11	3UTR		0	0
cfa-miR-8908b	XM_038438709	KRAS	TGATTAGTTCCTGCCTGGATACA#GGGCAGGGGGTGGCAA#((.(((.(((((((((.......#))))))))).))))).	1943	1959	1	-17.7	0	0.0128588	0.676	0	0	-7.038800455	14	16	9	3UTR		0	0
cfa-miR-8908e	XM_038438709	KRAS	TGCATAGGAAGGTCCTGATTACC#GGTCCTGCTGACAGATCAGGACCATCACTTTTGTT#.(((.((((.((((((((((...#.)))))))))).)).))..))).	1854	1889	1	-21	0	0.004326293	0.632	0	0	-9.15486848	17	23	10	3UTR		0	0
cfa-miR-8791b	XM_038438709	KRAS	TTCTTGCTGTCCTGTGCCCTCCTGG#TGAGATTTTTGGGGGCAGGGGGTGGCAAGAC#.((((((((((((.(((((((....#.))))))).)))))))))))).	1931	1962	1	-31.6	1	0.02257442	0.676	0	0	-4.650164755	19	22	12	3UTR		0	0
cfa-miR-204	XM_038441944	THBS1	TTCCCTTTGTCATCCTATGCCT#AGGCATGTGAGAGAAGGGAGG#((((((((.((.((.(((((((#))))))).)))))))))))).	4006	4027	1	-21.3	1	0.00129799	0.529	0	0	-9.076216974	19	21	12	3UTR		0	0
cfa-miR-135a-3p	XM_038441944	THBS1	TGTAGGGATGGAAGCCATGAAA#GTGGCTATCCACTCCGTTCCTGTCAG#((((((((((((((((((....#))))))......)))))))))).)).	3927	3953	1	-21.8	1	0.003757553	0.426	0	0	-3.937574446	18	26	10	3UTR		0	0
cfa-miR-486-3p	XM_038441944	THBS1	TCGGGGCAGCTCAGTACAGGAT#GTGAGAATTGAGCCAGTGGAAGTATGTGCTGGCTGCCCCT#..((((((((.(((((((....#.))))))))))))))).	4352	4392	1	-30	1	4.79E-05	0.515	0	0	-7.781775195	15	17	15	3UTR		0	0
cfa-miR-16	XM_038441944	THBS1	TAGCAGCACGTAAATATTGGCG#GCCAGTGGAAGTATGTGCTGGCTGC#((((((((((((..(((((((.#)))))))....))))))))).))).	4363	4388	1	-25.3	1	8.92E-05	0.471	0	0	-6.083544976	19	25	9	3UTR		0	0
cfa-miR-218	XM_038441944	THBS1	TTGTGCTTGATCTAACCATGT#GCAGCTGTGCTCATATTTTTATGGTTAGAAAGGCACAAA#((((((((..((((((((((.#.)))))))))).)))))))).	4506	4545	1	-23.5	1	0.03773903	0.662	0	0	-6.236470573	18	21	10	3UTR		0	0
cfa-miR-194	XM_038441944	THBS1	TGTAACAGCAACTCCATGTGGA#TCCCCAAAAGATGATTGTATGAAGAAAAGATGGAGGAGCTGTTACGT#(((((((((..((((((.(...#.).))))))..))))))))).	4114	4161	1	-24.2	1	0.006257265	0.618	0	0	-8.00485539	16	21	9	3UTR		0	0
cfa-miR-103	XM_038441944	THBS1	AGCAGCATTGTACAGGGCTATGA#CGTAGCTCGTGCAGATGTAGCA#.((.(((((((((.((((((((.#)))))))))))))).))).)).	4428	4450	1	-22.1	0	0.000134496	0.544	0	0	-7.68218703	19	22	14	3UTR		0	0
cfa-miR-34c	XM_038441944	THBS1	AGGCAGTGTAGTTAGCTGATTGC#CAGTGGAAGTATGTGCTGGCTGCCCCTGCCTG#((((((.(((((((((....(((#.)))...)))))))))..)))))).	4365	4397	1	-23.4	0	9.77E-07	0.515	0	0	-5.481260981	18	25	9	3UTR		0	0
cfa-miR-106b	XM_038441944	THBS1	TAAAGTGCTGACAGTGCAGAT#GCTACTGTAGTACTTTAA#(((((((((.(((((((....#)).)))))))))))))).	5217	5235	1	-18.7	1	0.00839318	0.75	0	0	-5.180080915	16	18	14	3UTR		0	0
cfa-miR-380	XM_038441944	THBS1	TATGTAATATGGTCCACGTCT#AGACGTGGACTCAAAAGCATT#.((((.....(((((((((((#))))))))))).....)))).	3982	4003	1	-20.6	0	0.04194604	0.5	0	0	-11.85050119	15	21	11	3UTR		0	0
cfa-miR-423a	XM_038441944	THBS1	TGAGGGGCAGAGAGCGAGACTTT#TGCTGGCTGCCCCTG#..((((((((..((((.......#))))..)))))))).	4378	4393	1	-22.9	1	5.38E-05	0.515	0	0	-11.1285785	12	15	8	3UTR		0	0
cfa-miR-96	XM_038441944	THBS1	TTTGGCACTAGCACATTTTTGCT#AGTGAGAATTGAGCCAGTGGAAGTATGTGCTGGCTGCCC#...((((((((((((((((((((#.)))))))..))))))))).)))).	4351	4390	1	-23	0	4.37E-05	0.5	0	0	-6.514540194	20	25	9	3UTR		0	0
cfa-miR-149	XM_038441944	THBS1	TCTGGCTCCGTGTCTTCACTCCC#GGGAGTGAGAATTGAGCCAGT#.(((((((....((.((((((((#))))))))))...))))))).	4348	4369	1	-27.9	1	0.04790893	0.456	0	0	-12.99924831	17	21	10	3UTR		0	0
cfa-miR-362	XM_038441944	THBS1	AATCCTTGGAACCTAGGTGTGAGT#CTTGTGCCTATTTCCAGGGAG#..(((((((((..((((((((((.#)))))))))).))))))))).	5041	5062	1	-20.9	1	0.000301565	0.647	0	0	-9.592934642	19	21	10	3UTR		0	0
cfa-miR-370	XM_038441944	THBS1	GCCTGCTGGGGTGGAACCTGGT#CTAGGTTTCATATGGAAAATGTCTGACAGCAGGTA#((((((((..(((((((((((.#)))))))))))...............)))))))).	4816	4851	1	-27.2	1	0.005467324	0.618	0	0	-6.236470573	19	35	11	3UTR		0	0
cfa-miR-377	XM_038441944	THBS1	AGAGGTTGCCCTTGGTGAATTC#TCGGCAGGTAGCCTCTG#((((((((((..((.(((....#))).)))))))))))).	3802	3819	1	-20.2	1	1.47E-05	0.515	0	0	-10.84460179	15	17	12	3UTR		0	0
cfa-miR-324	XM_038441944	THBS1	CGCATCCCCTAGGGCATTGGTGT#GCCCGAGCCCGAAGTGGGGGGCGTGT#(((.(((((((((((.((((.((#))))))))))....))))))).))).	4089	4115	1	-26.1	0	2.09E-07	0.412	0	0	-7.202645801	20	26	10	3UTR		0	0
cfa-miR-488	XM_038441944	THBS1	CCCAGATAATGGCACTCTCAA#AGAGTGAATGATTTGGGA#(((((((.....((((((...#))))))....))))))).	4925	4943	1	-17.1	1	0.000778441	0.603	0	0	-14.72168329	13	18	7	3UTR		0	0
cfa-miR-615	XM_038441944	THBS1	GGGGGTCCCCGGAGCTCGG#CCGAGCCCGAAGTGGGGGGCGTGTCCCCA#((((((((((((.((((((#))))))))......))))))....)))).	4091	4120	1	-29.8	1	6.49E-08	0.426	0	0	-5.226705059	18	29	8	3UTR		0	0
cfa-miR-632	XM_038441944	THBS1	GTGTCTGTTTCCTGTGGGA#CCCACATACATAGGCACT#((((((((....((((((.#))))))...)))))))).	4239	4257	1	-19.9	1	0.07144109	0.529	0	0	-12.40804836	14	18	8	3UTR		0	0
cfa-miR-872	XM_038441944	THBS1	AAGGTTATGTGTTAGCTCAAG#CTTGGGCTGGCAAGTGGCTA#..((((((.((((((((((((#)))))))))))).)))))).	3914	3934	1	-22.3	1	2.19E-07	0.471	0	0	-6.013390378	18	20	12	3UTR		0	0
cfa-miR-1199-3p	XM_038441944	THBS1	TGCGGCCGGTGCTCAGCCTGC#GCAGGAAAATCCGAAAACCTACCATCTCAGTGAGCACCAGGCTGCC#.((((((((((((((.(((((#))))).........................)))))))).)))))).	4447	4493	1	-30.2	1	0.000691764	0.485	0	0	-4.026373918	19	46	8	3UTR		0	0
cfa-miR-6529	XM_038441944	THBS1	CCTGTGCCTTTTACCTCTTTAA#GGTTAGAAAGGCACAA#..(((((((((((((.......#)))..)))))))))).	4528	4544	1	-17.6	1	0.01974032	0.647	0	0	-5.1900498	13	16	10	3UTR		0	0
cfa-miR-8792	XM_038441944	THBS1	TATGAGCAGGCTGAGTTAAGAATAT#CAGCTGTGCTCATAT#(((((((((((((............#))))).)))))))).	4507	4522	1	-18.1	1	4.26E-06	0.559	0	0	-5.762913004	13	15	8	3UTR		0	0
cfa-miR-8810	XM_038441944	THBS1	TACTTTGCTCGGATGGTCAAGG#TGGCTATCCACTCCGTTCCTGTCAGAGTAGAGC#..(((((((((((((((((...#)))))))))...............)))))))).	3928	3961	1	-19.9	1	0.00013167	0.426	0	0	-4.957000719	17	33	9	3UTR		0	0
cfa-miR-8814	XM_038441944	THBS1	TTAGCAGTCATTTAACTGAGCGCCT#GTGCTCAGAGTGAATGATTT#.....(((((((((.((((((((..#))))))))..))))))))).	4919	4939	1	-20.6	0	0.00154963	0.588	0	0	-14.4010492	17	20	9	3UTR		0	0
cfa-miR-8818	XM_038441944	THBS1	TGCCTTTCCCTGGGAGACCTTCCTG#CAGTGAGCACCAGGCTGCCTCCAAAGGGATAGGCAG#(((((.(((((.((((..(..((((#.))))..).))))..))))).))))).	4474	4510	1	-27.8	0	0.001526909	0.515	0	0	-9.185336517	19	27	5	3UTR		0	0
cfa-miR-8825	XM_038441944	THBS1	TTGCTAATGGATAGCCAGAAAGGGC#CCCTGCCTGGTTGTCAGGAAATTGTTGGTT#..((((((((((((((((..((((.#))))..))))))))).......))))))).	4388	4418	1	-22.1	1	0.001758123	0.485	0	0	-4.957000719	20	30	9	3UTR		0	0
cfa-miR-8829	XM_038441944	THBS1	TTGGCCTCTGTTCCATGCCTGGGCT#CCCTTGACACACTCCCTCAGAAAGAGGGGGAGCAGGGGCCC#..((((((((((((...((((((..#.)))........))).)))))))))))).	4052	4093	1	-28.3	1	3.47E-06	0.338	0	0	-5.92549936	18	29	12	3UTR		0	0
cfa-miR-8843	XM_038441944	THBS1	TTGTTTTTTTCTCTCGCCCCGCCTG#GGGAAGGGAGGGAAAGACT#..(((((((((((((..(((.....#)))..))))))))))))).	4269	4288	1	-22	1	0.01949287	0.485	0	0	-5.1900498	16	19	13	3UTR		0	0
cfa-miR-8849	XM_038441944	THBS1	CCTTGGGATTGGGACATCGACGGGC#CCCATCTCTTGTGCCTATTTCCAGGGA#((((((((.(((((((..((.(((.#))).))...))).)))).)))))))).	5034	5061	1	-24.5	1	0.000290686	0.647	0	0	-4.993964104	20	27	8	3UTR		0	0
cfa-miR-8857	XM_038441944	THBS1	TAGCTTCTCCTTATGTTTTGGGC#GCCCGAAGTGGGGGGCGTGTCCCCAAAAGATGATTGTATGAAGAAAAGATGGAGGAGCTGT#((((((((((((((.(((((((.#.))))))).)))).................)))))))))).	4095	4156	1	-25.4	1	0.02233031	0.618	0	0	-4.673024006	21	41	10	3UTR		0	0
cfa-miR-8876	XM_038441944	THBS1	CTGCCTCTGGCTTGGCCTGCAG#GCAGGGGCCCGAGCCCGAAGTGGGGGGCGT#.(((((((((((((((((((..#)))))...))))))).......))))))).	4083	4113	1	-29.1	1	1.09E-07	0.412	0	0	-3.793324837	19	30	7	3UTR		0	0
cfa-miR-8901	XM_038441944	THBS1	TCACCCAGACCTGGTGACTGT#ACAGTTACCATGGTGTGC#.....((.(((((((((((((#)))))))))).))).)).	3848	3866	1	-21.2	0	7.69E-05	0.691	0	0	-15.97923457	15	18	10	3UTR		0	0
cfa-miR-506	XM_038441944	THBS1	TACTCAGGGAGGCGTCATTCACATA#TGTGAGGCCCTCTTTGAGA#..((((((((((.(((..(((((..#)))))))))))))))))).	3966	3985	1	-23.7	1	1.51E-05	0.5	0	0	-6.246131332	18	19	18	3UTR		0	0
cfa-miR-8906	XM_038441944	THBS1	TCCTCTGCATTTGGCTGGGACGGCA#CCGTTCCTGTCAGAGTAGAGC#..((((((.((((((.(((((((..#))))))).)))))))))))).	3940	3961	1	-27	1	0.00013167	0.426	0	0	-6.246439458	19	21	12	3UTR		0	0
cfa-miR-200c	XM_038442579	DAPK2	TAATACTGCCGGGTAATGATGGA#TCCTTTGTTACCTGGCTGGTC#....(((((((((((((((.(((#))).)))))))))))).))).	4765	4786	0.961538462	-22.5	0	0.000979774	0.5	0	0	-9.546562469	18	21	12	3UTR		0	0
cfa-miR-92b	XM_038442579	DAPK2	TATTGCACTCGTCCCGGCCTCC#GGAGGCCGGGTAGTGAGAGAAAATCAGAGTGCC#....((((((..((((((((((#))))))))))................)))))).	7442	7475	0.961538462	-31.2	0	0.001152964	0.485	0	0	-15.71814025	16	33	10	3UTR		0	0
cfa-miR-632	XM_038442579	DAPK2	GTGTCTGTTTCCTGTGGGA#TGCCCAGGGGGCTAGACACT#((((((((((((((.((.(#).)))))))))).)))))).	7504	7524	0.961538462	-22.6	1	1.98E-06	0.441	0	0	-4.673024006	17	20	10	3UTR		0	0
cfa-miR-8824	XM_038442579	DAPK2	GTTTCCATCTCCACCCCCGGCA#GCCGGATGGGGTGTTGGGAGGGGACT#((((((.((((((((((((((.#)))))...)))))..)))))))))).	5126	5152	0.961538462	-29.2	0	0.01062963	0.412	0	0	-5.481260981	20	26	10	3UTR		0	0
cfa-miR-8842	XM_038442579	DAPK2	TGCTGTGGCTCACGCTTTGGTAC#GCCAGCTCATATGGGCAAAGCGTGGTGGAGTGTGGGCCTGGCAC#(((((.(((((((((((((.(((#.))).)))))))))))))))))).	2630	2674	0.961538462	-27.8	0	7.36E-06	0.412	0	0	-5.838533207	21	24	18	3UTR		0	0
cfa-miR-8857	XM_038442579	DAPK2	TAGCTTCTCCTTATGTTTTGGGC#GCTCTGGGTAGGGAGGAGGTAG#((.(((((((((((.(...((((#)))).).))))))))))).)).	9345	9367	0.961538462	-21.7	0	0.07144485	0.471	0	0	-6.230563481	18	22	11	3UTR		0	0
cfa-miR-448	XM_038442579	DAPK2	TTGCATATGTAGGATGTCCCAT#GGACAACCTGTATGCAGT#((((((((..(((.(((((...#))))).))))))))))).	6927	6945	0.974358974	-19.2	1	7.04E-06	0.559	0	0	-7.09331049	16	18	11	3UTR		0	0
cfa-miR-18b	XM_038442579	DAPK2	TAAGGTGCATCTAGTGCAGTTA#ACTGCACTAGCAGCCATGCGCA#....((((((((((((((((..#)))))))))).....)))))).	3141	3163	0.974358974	-22.5	0	0.000641646	0.515	0	0	-9.546562469	16	22	10	3UTR		0	0
cfa-miR-330	XM_038442579	DAPK2	TCTCTGGGCCTGTGTCTTAGGC#TAGGGTGCAGGCCCAGTGAA#((.((((((((((((((((...#)))))))))))))))).)).	8515	8535	0.974358974	-27.1	0	9.77E-06	0.515	0	0	-5.495113921	18	20	16	3UTR		0	0
cfa-miR-875	XM_038442579	DAPK2	TATACCTCAGTTTTATCAGGTG#GCCTGGGAGACTGGGTAC#..((((.(((((((.((((((.#))))))))))))))))).	4140	4158	0.974358974	-20.3	0	1.02E-06	0.456	0	0	-7.236136814	17	18	17	3UTR		0	0
cfa-miR-207	XM_038442579	DAPK2	GCTTCTCCGGTCTCTCCTCCTTC#GACTCTCAGTGGAGGATGGGGCTGGAGAAGTG#((((((((((((((((((((...#.)))))).)))))))))))))).	7363	7395	0.974358974	-35.9	1	0.009251888	0.485	0	0	-3.937574446	20	23	14	3UTR		0	0
cfa-let-7a	XM_038442579	DAPK2	TGAGGTAGTAGGTTGTATAGTT#CAACCTGCTCCCTG#..(((.(((((((((.......#))))))))).))).	9122	9136	0.974358974	-17.6	0	0.06353377	0.279	0	0	-7.091008561	12	14	9	3UTR		0	0
cfa-miR-8818	XM_038442579	DAPK2	TGCCTTTCCCTGGGAGACCTTCCTG#GGGAGGGCCAGGAGAAGGCAG#(((((((.(((((....(((((((.#)))))))))))).))))))).	7772	7793	0.980769231	-29.3	1	6.95E-05	0.353	0	0	-8.076547933	19	21	12	3UTR		0	0
cfa-miR-216b	XM_038442579	DAPK2	AAATCTCTGCAGGCAAATGTGA#ACTCTTGGCCTGTGGAGAA#...(((((((((((........#.))))))))))).	5714	5733	1	-19.7	0	0.000511013	0.5	0	0	-7.483038834	11	13	11	3UTR		0	0
cfa-miR-33a	XM_038442579	DAPK2	GTGCATTGTAGTTGCATTGC#GCAGCACAGTGGGCC#((.((((((.(((((.....#))))))))))).)).	5600	5615	1	-17.6	0	2.25E-05	0.294	0	0	-6.970669469	13	15	11	3UTR		0	0
cfa-miR-1835	XM_038442579	DAPK2	TGCACCCTGAGAGCTGGAGCAG#TGCTCTGGCTCTGGAGGGAGGTG#.((.((((.((((((((((((.#))))))))))))..))))..)).	5818	5841	1	-27.9	0	0.000791071	0.515	0	0	-7.881736771	18	23	12	3UTR		0	0
cfa-miR-1835	XM_038442579	DAPK2	TGCACCCTGAGAGCTGGAGCAG#CTGCTTCCTCTAACTGCCCCCCGGCTCTCTGCTTAGAGGGCAG#(((.(((((((((((((.((((#.))))...))))))))).....)).))))).	2873	2916	1	-26.6	0	2.33E-06	0.471	0	0	-6.969596721	20	31	9	3UTR		0	0
cfa-miR-204	XM_038442579	DAPK2	TTCCCTTTGTCATCCTATGCCT#GGGTAAGAGGGGCGGCAGGGGGC#..(((((((((.((((.(((((#)))))...)))).))))))))).	6003	6026	1	-23.4	1	0.00716997	0.456	0	0	-8.303804029	18	23	9	3UTR		0	0
cfa-miR-204	XM_038442579	DAPK2	TTCCCTTTGTCATCCTATGCCT#GGCCGGATGGGGTGTTGGGAGGGGAC#((((((((..(((((((((((.#)))...))))))))...)))))))).	5125	5151	1	-23.6	1	0.007975846	0.397	0	0	-6.236470573	19	26	8	3UTR		0	0
cfa-miR-31	XM_038442579	DAPK2	AGGCAAGATGCTGGCATAGCTGT#CAGTGTTGTCACATCTTCCCA#.((.((((((.(((((..((((.#))))..))))))))))).)).	5312	5333	1	-21.7	0	0.002319469	0.471	0	0	-9.650121588	17	21	11	3UTR		0	0
cfa-miR-150	XM_038442579	DAPK2	TCTCCCAACCCTTGTACCAGTG#GCCGGATGGGGTGTTGGGAGGG#(((((((((((((((.((.((.#)).)))))))).))))))))).	5126	5148	1	-24.6	1	0.007107502	0.382	0	0	-4.170623527	19	22	9	3UTR		0	0
cfa-miR-150	XM_038442579	DAPK2	TCTCCCAACCCTTGTACCAGTG#GGTGGTGTGGGGTGGGGGAA#((((((.(((((..(((((.(.#).))))).))))))))))).	3472	3492	1	-24.5	0	0.003618614	0.382	0	0	-7.627231511	17	20	11	3UTR		0	0
cfa-miR-150	XM_038442579	DAPK2	TCTCCCAACCCTTGTACCAGTG#GGTGCAGGGGAGGGTGCAGAG#((((((..((((((((((....#))))))))))..)).).))).	8433	8454	1	-24.2	0	0.000593864	0.559	0	0	-7.79489591	16	21	10	3UTR		0	0
cfa-let-7e	XM_038442579	DAPK2	TGAGGTAGGAGGTTGTATAGTT#ACTTCAGCCACAGCCTTCTGTCTTC#.(((((((((((((((......#.))))))))))).))))	7621	7646	1	-18.7	1	0.005915842	0.574	0	0	-3.793324837	15	17	11	3UTR		0	0
cfa-let-7e	XM_038442579	DAPK2	TGAGGTAGGAGGTTGTATAGTT#CTAAAAAGAAACCTCCTACCCTCT#.(((((((((((((........#.))))))))))).)).	10094	10118	1	-21.5	1	0.3488191	0.529	0	0	-4.761823478	13	16	11	3UTR		0	0
cfa-miR-1836	XM_038442579	DAPK2	TAGGCCATGGTAGATAGAGATGG#TCTCTGCTCCGTGGCTG#..((((((((.((.((((((...#)))))))))))))))).	8124	8141	1	-22.4	1	2.63E-05	0.441	0	0	-8.638615112	16	17	16	3UTR		0	0
cfa-miR-196b	XM_038442579	DAPK2	TAGGTAGTTTCCTGTTGTTGGGA#CCAAGTGCCATAGGAGACTGCCTC#.((((((((((((((.(((((..#)))...)).)))))))))))))).	3729	3753	1	-25	1	0.000649989	0.471	0	0	-4.026373918	19	24	14	3UTR		0	0
cfa-miR-183	XM_038442579	DAPK2	TATGGCACTGGTAGAATTCACT#TGGTTTCCCTGGTGCCCAGTGCCATGA#(((((((((((...........#.))))))))))).	9652	9679	1	-19.9	1	0.004909665	0.471	0	0	-10.39884693	11	13	11	3UTR		0	0
cfa-miR-29b	XM_038442579	DAPK2	TAGCACCATTTGAAATCAGTGTT#GCACTGGTTTCCCTGGTGCC#..((((((...(((((((((((.#)))))))))))..)))))).	9648	9668	1	-24.4	1	1.69E-05	0.456	0	0	-10.08067132	17	20	11	3UTR		0	0
cfa-miR-135a-3p	XM_038442579	DAPK2	TGTAGGGATGGAAGCCATGAAA#TCATGTCTTCCGTCTTTAA#..((((((((((((.(((((..#))))).)))))))))))).	1991	2010	1	-22.1	1	0.07061721	0.588	0	0	-5.69245028	17	19	12	3UTR		0	0
cfa-miR-383	XM_038442579	DAPK2	AGATCAGAAGGTGATTGTGGCT#AGCCACAGCCTTCTGTCTT#(((.((((((((...(((((((#)))))))))))))))))).	7626	7645	1	-24.3	0	0.006027542	0.559	0	0	-9.851016812	18	19	18	3UTR		0	0
cfa-miR-383	XM_038442579	DAPK2	AGATCAGAAGGTGATTGTGGCT#GCCACATTCCTTCTGGG#...((((((((....((((((.#))))))..)))))))).	7841	7858	1	-22	0	0.000380875	0.618	0	0	-12.74276359	14	17	8	3UTR		0	0
cfa-miR-383	XM_038442579	DAPK2	AGATCAGAAGGTGATTGTGGCT#AGCCACAGTAGTGGGAAAAGTGAAAGTCTTCTGATG#..(((((((((..(((((((((#))))))))).................))))))))).	2819	2855	1	-21.1	1	0.005822263	0.559	0	0	-9.592934642	18	36	9	3UTR		0	0
cfa-miR-1837	XM_038442579	DAPK2	TCTCAGAGGGACTGCGACATCT#GGTGCCACATTCCTTCTGGGAA#(((((((((((.((.(.((((.#)))).).)).))))))))))).	7838	7860	1	-23.5	1	0.001158516	0.618	0	0	-8.019827316	18	22	11	3UTR		0	0
cfa-miR-199	XM_038442579	DAPK2	ACAGTAGTCTGCACATTGGTT#CAGTGTCATGGCTGCTGA#.((((((((((.((((((...#)))))))).)))))))).	9201	9219	1	-19.5	1	0.000390987	0.382	0	0	-7.140128147	16	18	8	3UTR		0	0
cfa-miR-708	XM_038442579	DAPK2	AAGGAGCTTACAATCTAGCTGGG#CCAGTTGGAAGGTAGGATTCTTA#.((((((((((..(((((((((.#)))))))))..))))).))))).	8152	8175	1	-23.4	1	0.000343004	0.529	0	0	-8.42925876	19	23	9	3UTR		0	0
cfa-miR-1838	XM_038442579	DAPK2	CCACCAGCTGGCGTTCCCTGG#TCAGGGAAGGCCTCCCTGAGGTGGTGA#.(((((.(((((.((((((((#)))))))).)))......)).))))).	3173	3200	1	-28.9	0	8.57E-07	0.471	0	0	-6.626141985	18	27	8	3UTR		0	0
cfa-miR-17	XM_038442579	DAPK2	ACTGCAGTGAAGGCACTTGTAG#GGTGCCACATTCCTTCTGGGAACAGATTTCACTGCAGA#.((((((((((((((((.....#)))))).....................)))))))))).	7838	7876	1	-22.9	1	0.01834064	0.588	0	0	-3.793324837	16	38	10	3UTR		0	0
cfa-miR-17	XM_038442579	DAPK2	ACTGCAGTGAAGGCACTTGTAG#GGGGGTGCCGTTCACTGTT#...(((((((((((((((.(..#).))))))).)))))))).	2328	2347	1	-23	0	0.001397515	0.426	0	0	-6.514540194	16	19	8	3UTR		0	0
cfa-miR-92a	XM_038442579	DAPK2	TATTGCACTTGTCCCGGCCTGT#AGGGCGGGGCAGGGCT#....((.(((((((((.(((..#))).))))))))))).	5103	5119	1	-25.7	0	0.00030909	0.382	0	0	-11.090249	14	16	11	3UTR		0	0
cfa-miR-320	XM_038442579	DAPK2	AAAAGCTGGGTTGAGAGGGCGA#TTGCCCTGTAGAGGAGACCCAGCA#....((((((((...(((((((#)))))))........)))))))).	5739	5763	1	-24.4	0	0.001146642	0.456	0	0	-12.42798256	15	24	8	3UTR		0	0
cfa-miR-320	XM_038442579	DAPK2	AAAAGCTGGGTTGAGAGGGCGA#CGTCTCTCCAGCCCTGGCA#....(((((((((.(((((((.#)))).))))))))).))).	10139	10158	1	-23.3	0	0.005690179	0.5	0	0	-10.40340239	16	19	9	3UTR		0	0
cfa-miR-185	XM_038442579	DAPK2	TGGAGAGAAAGGCAGTTCCTGA#TGAGGGGGTGCCGTTCACTGTTCTCTCCAG#(((((((((.((((.(((((.(#).))))).))))........))))))))).	2325	2355	1	-24.9	1	0.0377203	0.426	0	0	-5.915530475	19	30	9	3UTR		0	0
cfa-miR-1306	XM_038442579	DAPK2	CCACCTCCCCTGCAAACGTCC#GGAGGGAGGAAATCACCCTGGGAGGTGCAGGGGAGGG#...((((((((((..((.(((#.))).)))))))))))).	8410	8447	1	-28.8	0	0.000127995	0.485	0	0	-8.106829671	15	18	12	3UTR		0	0
cfa-miR-196a	XM_038442579	DAPK2	TAGGTAGTTTCATGTTGTTGGG#TCCGGCAGGCAGGAGGCTGCCA#..(((((((((.((((((((((#)))))))).)).))))))))).	5453	5475	1	-23.3	1	4.96E-08	0.382	0	0	-8.303804029	19	22	9	3UTR		0	0
cfa-miR-146b	XM_038442579	DAPK2	TGAGAACTGAATTCCATAGGCT#AGCCATGGGGTTCAACATCTCT#.((((..((((((((((.((((#))))))))))))))...)))).	8210	8232	1	-21.9	0	0.000562019	0.529	0	0	-7.237970133	18	22	14	3UTR		0	0
cfa-miR-125b	XM_038442579	DAPK2	TCCCTGAGACCCTAACTTGTGA#TACAGGCCTTGGGGGTCTTGGTGAG#((.((((((((((..((((((.#)))))).....)))))))))).)).	8762	8787	1	-21	0	1.03E-05	0.471	0	0	-7.087403398	18	25	10	3UTR		0	0
cfa-miR-125b	XM_038442579	DAPK2	TCCCTGAGACCCTAACTTGTGA#GCAATTGGGGTGCTATTTTATATAGAGTCATCAGGGAA#(((((((((((((((.((((..#))))))))))).).................))))))).	8544	8582	1	-20.2	1	0.007835937	0.529	0	0	-4.170623527	19	38	11	3UTR		0	0
cfa-miR-155	XM_038442579	DAPK2	TTAATGCTAATCGTGATAGGGGT#ACTCCTATCACCCTTTGGCATG#...(((((((..(((((((((((#)))))))))))...))))))).	4788	4810	1	-23.9	0	0.007920313	0.441	0	0	-12.68611798	18	22	11	3UTR		0	0
cfa-miR-574	XM_038442579	DAPK2	CACGCTCATGCACACACCCACA#GGATAAGGTGTGTGTATGGTGTA#.((((.((((((((((((....#.)))))))))))))))).	3333	3356	1	-25.7	0	0.05630427	0.515	0	0	-5.694283599	16	18	16	3UTR		0	0
cfa-miR-574	XM_038442579	DAPK2	CACGCTCATGCACACACCCACA#GGAGGAGTGTGCACCAAGCGTGG#((((((..(((((((.((..(.#)..)).)))))))...)))))).	9697	9720	1	-24.3	0	0.0005012	0.515	0	0	-8.027944991	16	23	7	3UTR		0	0
cfa-miR-1839	XM_038442579	DAPK2	AAGGTAGATAGAACAGGTCTTG#CTGTTCTGTCTCCCTG#.(((.(((((((((((......#))))))))))).))).	7526	7542	1	-20.7	0	3.03E-06	0.382	0	0	-7.912362012	14	16	11	3UTR		0	0
cfa-miR-378	XM_038442579	DAPK2	ACTGGACTTGGAGTCAGAAGGC#GCCTTCTGTCTTCTTGCCT#...((.(..((((.((((((((#)))))))).))))..))).	7633	7652	1	-22.2	0	0.01425066	0.559	0	0	-12.64236346	15	19	8	3UTR		0	0
cfa-miR-1841	XM_038442579	DAPK2	AGAGGAAAGCTGGACGGCAAGC#TGCCGTTCACTGTTCTCTC#((((((.((.(((((((((...#))))))))))).)))))).	2333	2352	1	-22.1	0	0.08460483	0.426	0	0	-6.723767449	17	19	11	3UTR		0	0
cfa-miR-34a	XM_038442579	DAPK2	TGGCAGTGTCTTAGCTGGTTGT#CATCTGGCTTAAGACACTGCA#..((((((((((((((((.((.#)).)))))).)))))))))).	4205	4226	1	-25.6	1	0.002782751	0.515	0	0	-4.957000719	18	21	10	3UTR		0	0
cfa-miR-34a	XM_038442579	DAPK2	TGGCAGTGTCTTAGCTGGTTGT#GGAGCCACGTGAGGCATTGCTG#.((((((((((((..(((((.(#).)))))..)))))))))))).	9778	9800	1	-24.2	1	8.62E-05	0.471	0	0	-5.385614315	18	22	12	3UTR		0	0
cfa-miR-497	XM_038442579	DAPK2	CAGCAGCACACTGTGGTTTGT#GCAGAGCTGCAGGGAGTCACAGTGTCATGGCTGCTGA#(((((((((((((((((((((#.)))))...)))))))))....))))))).	9182	9219	1	-25.8	1	0.000390987	0.382	0	0	-3.937574446	21	30	9	3UTR		0	0
cfa-miR-186	XM_038442579	DAPK2	CAAAGAATTCTCCTTTTGGGCT#GCTACAGAAGGAGGATTTA#....(((((((((((((((((.#))).)))))))))))))).	1936	1955	1	-21.7	0	0.07263131	0.618	0	0	-9.546562469	17	19	14	3UTR		0	0
cfa-miR-106b	XM_038442579	DAPK2	TAAAGTGCTGACAGTGCAGAT#ATTTGCCTGTTCTGGGCATTTTAT#((((((((((((((.((((((#)))))))))))...))))))))).	10186	10210	1	-19.7	1	0.000328274	0.641	0	0	-4.673024006	20	24	11	3UTR		0	0
cfa-miR-25	XM_038442579	DAPK2	CATTGCACTTGTCTCGGTCTGA#CAGGCAGGAGGCAAGGGGCAGC#..((((.((((((((.(((((.#)))))..))))))))..)))).	2382	2404	1	-22.8	0	1.52E-06	0.441	0	0	-6.733736335	17	22	8	3UTR		0	0
cfa-miR-197	XM_038442579	DAPK2	TTCACCACCTTCTCCACCCAGC#CTGGGTAGGGAGGAGGTAGGG#....(((((((((((((((((.#))))))..))))))))).)).	9348	9369	1	-27.4	0	0.08507816	0.5	0	0	-9.546562469	17	21	9	3UTR		0	0
cfa-miR-339	XM_038442579	DAPK2	TCCCTGTCCTCCAGGAGCT#AGTTTCTGGGGGAGGCCGGGT#.((((.(((((((((((((#))))))))))))).)..))).	7432	7453	1	-24.9	0	1.32E-05	0.5	0	0	-5.694283599	17	21	13	3UTR		0	0
cfa-miR-339	XM_038442579	DAPK2	TCCCTGTCCTCCAGGAGCT#CTCAGTGGAGGATGGGGC#.((((((((((((.(((..#)))..)))))))))))).	7367	7385	1	-24.8	1	0.000194112	0.441	0	0	-4.650164755	15	18	12	3UTR		0	0
cfa-miR-1842	XM_038442579	DAPK2	TGGCTCTGCGAGGTCAGCTCA#GGGCTGAGCTTGCAGGTGCA#..((((((((((.(((((((.#))))))).)))))))).)).	8893	8913	1	-29.6	1	6.92E-06	0.456	0	0	-6.246131332	17	20	8	3UTR		0	0
cfa-miR-92b	XM_038442579	DAPK2	TATTGCACTCGTCCCGGCCTCC#GGAGGTGCAGGGGAGGGTGCAG#...(((((((.((((.((((((#))))))...)))).))))))).	8430	8452	1	-28.7	0	9.65E-05	0.529	0	0	-9.572363749	17	22	7	3UTR		0	0
cfa-miR-92b	XM_038442579	DAPK2	TATTGCACTCGTCCCGGCCTCC#GGGGCCGGGGTGGGGGCT#....((.((((((((((((((.#)))))))))))))).)).	5186	5204	1	-28.6	0	1.95E-06	0.397	0	0	-11.090249	16	18	14	3UTR		0	0
cfa-miR-181a	XM_038442579	DAPK2	AACATTCAACGCTGTCGGTGAG#CTCAGGTTGACACTGGGGATACAGTGTTGAGTGA#..((((((((((((((((((..#.))))).....))))))))))))).	2982	3016	1	-23.4	1	0.00180473	0.5	0	0	-4.957000719	18	25	13	3UTR		0	0
cfa-miR-181a	XM_038442579	DAPK2	AACATTCAACGCTGTCGGTGAG#GCTGACAGTGGCCGGATGG#..(((((..((((((((((...#))))))))))...))))).	5116	5135	1	-21	0	0.00057198	0.368	0	0	-8.327025307	15	19	10	3UTR		0	0
cfa-miR-493	XM_038442579	DAPK2	TGAAGGTCTACTGTGTGCCAG#TTGAAACACGCAGAGGCCTTCC#.((((((((.(((((((....#.))))))))))))))).	9542	9564	1	-23.6	1	0.009656361	0.382	0	0	-5.035831306	15	17	15	3UTR		0	0
cfa-miR-329a	XM_038442579	DAPK2	AGAGGTTTTCTGGGTTTCTGTTT#GGGGAGAGCCCCAGGAGGCCCA#.(.(((((((((((.((((.(((#))).)))).)))))))))))).	4826	4848	1	-22.5	0	0.000159015	0.368	0	0	-6.086313872	19	22	12	3UTR		0	0
cfa-miR-485	XM_038442579	DAPK2	AGAGGCTGGCCGTGATGAATTCG#GTCACGGCCAGTGCTCTT#((((((((((((((((.......#)))))))))))).)))).	6299	6317	1	-27.2	1	0.000449955	0.485	0	0	-3.937574446	16	18	12	3UTR		0	0
cfa-miR-212	XM_038442579	DAPK2	ACCTTGGCTCTAGACTGCTTACT#AGTGAGCAGGTCCTGGGTCCTAGGAATTCATGCCAGGGTG#(((((((((((((.(((((((((#)))))))))...)))))..............)))))))).	9248	9288	1	-27.5	1	0.001019031	0.485	0	0	-4.794414364	22	40	9	3UTR		0	0
cfa-miR-193a	XM_038442579	DAPK2	TGGGTCTTTGCGGGCGAGATGA#TCTTTGCCCTGTAGAGGAGACCCAG#(((((((((((((((((((...#)))).)))).)))...)))))))).	5736	5761	1	-24.3	1	0.000939435	0.441	0	0	-3.937574446	19	25	8	3UTR		0	0
cfa-miR-423a	XM_038442579	DAPK2	TGAGGGGCAGAGAGCGAGACTTT#GGCTCTCCCTCGTATTTTAGCTGGGCTCTCTGCTCCG#...((((((((((((.((.((..#.))))..)))))))))))).	8098	8135	1	-26.1	0	2.60E-05	0.426	0	0	-6.747589274	16	20	12	3UTR		0	0
cfa-miR-652	XM_038442579	DAPK2	AATGGCGCCACTAGGGTTGTGC#GCACTGGTTTCCCTGGTGCCCAGTGCCATG#.(((((((((((((((..((((#))))......))))))))....))))))).	9648	9678	1	-27	1	5.43E-05	0.471	0	0	-3.793324837	19	30	8	3UTR		0	0
cfa-miR-652	XM_038442579	DAPK2	AATGGCGCCACTAGGGTTGTGC#GCATGCCTAGTGGTACTTTGCCATA#.((((((((((((((..(((..#)))..))))))))).....))))).	3374	3399	1	-24.8	1	0.000122862	0.544	0	0	-4.026373918	17	25	9	3UTR		0	0
cfa-miR-424	XM_038442579	DAPK2	CAAAACGTGAGGCGCTGCTAT#ATGGTAGTGTCGGCATGTGGTGA#((..(((((.(((((((((((#)))))))))))..)))))..)).	7906	7929	1	-21.1	0	0.002299172	0.529	0	0	-9.769642664	18	23	11	3UTR		0	0
cfa-miR-221	XM_038442579	DAPK2	AGCTACATTGTCTGCTGGGTTT#CTCAGTGGAGGATGGGGCTG#((((.((((.(((((((((...#))))))))).)))).)))).	7367	7387	1	-22.8	0	0.003475059	0.471	0	0	-9.299118089	17	20	9	3UTR		0	0
cfa-miR-500	XM_038442579	DAPK2	ATGCACCTGGGCAAGGATTCT#GGAATTCATGCCAGGGTGTC#..((((((.((((.(((((((#))))))).)))).)))))).	9270	9290	1	-23.3	1	0.001805542	0.485	0	0	-6.870230295	17	20	7	3UTR		0	0
cfa-miR-502	XM_038442579	DAPK2	AATGCACCTGGGCAAGGATTCA#GAGTTCTCTTTTTGTGCCCAGGGGGCT#...((.(((((((((((((((.#))))))).......))))))))..)).	7490	7517	1	-24.4	0	6.48E-06	0.471	0	0	-8.415498955	17	27	8	3UTR		0	0
cfa-miR-20b	XM_038442579	DAPK2	CAAAGTGCTCACAGTGCAGGTA#TGCCTGTTCTGGGCATTTTA#.(((((((.(.(((.(((((((#))))))).))))))))))).	10189	10209	1	-21	1	0.000377126	0.646	0	0	-8.409938531	18	20	11	3UTR		0	0
cfa-miR-217	XM_038442579	DAPK2	TACTGCATCAGGAACTGATTGGAT#CAATCAGTGGGATCCAAAAGAACCTGAGGCAGA#..((((.(((((..((..((((((#.)))))).))..))))).)))).	3905	3938	1	-21	0	0.01452549	0.559	0	0	-8.646657784	17	23	6	3UTR		0	0
cfa-miR-222	XM_038442579	DAPK2	AGCTACATCTGGCTACTGGGT#GCCCAGTGCCATGATGA#.....((((((((.(((((((#))))))))))).)))).	9665	9682	1	-23	0	0.008131909	0.471	0	0	-14.52243956	15	17	11	3UTR		0	0
cfa-miR-302d	XM_038442579	DAPK2	ACTTTAACATGGAGGCACTTGC#GAGTGCCTCCCAATGTC#......((((((((((((((..#))))))))))..)))).	3965	3982	1	-20.6	0	0.04249891	0.5	0	0	-15.5665584	14	17	10	3UTR		0	0
cfa-miR-489	XM_038442579	DAPK2	GTGACATCACATATACGGCGGC#CTGTCGTGAGATGTGATGTACT#((.(((((((((.((((((((.#))))))))..))))))))))).	4183	4205	1	-23	0	0.001921455	0.574	0	0	-6.784244533	19	22	11	3UTR		0	0
cfa-miR-145	XM_038442579	DAPK2	GTCCAGTTTTCCCAGGAATCCCT#TGCTCCTTCCCTGGGAAGACTGGGA#.(((((((((((((((.......#.))))))))))))))).	7194	7219	1	-28.2	1	1.22E-06	0.353	0	0	-3.793324837	15	17	15	3UTR		0	0
cfa-miR-211	XM_038442579	DAPK2	TTCCCTTTGTCATCCTTTGCCT#AGGCAGAGACACAGGCAGAGGGAGA#(((((((((((...((((((((#)))))))).....))))))))))).	4955	4980	1	-26.8	1	0.1951713	0.368	0	0	-9.430348286	19	25	11	3UTR		0	0
cfa-miR-514	XM_038442579	DAPK2	TGATTGACACCTCTGTGAGTGGA#CCACCTACAGAGAGACTCAATTAA#(((((((..((((((((.((((.#)))).))))))).)..))))))).	7271	7295	1	-22	1	0.01864692	0.529	0	0	-7.307599034	19	24	7	3UTR		0	0
cfa-miR-188	XM_038442579	DAPK2	CATCCCTTGCATGGTGGAGGGT#ACCCTGGGAGGTGCAGGGGAG#..((((((((((.....(((((#))))).....)))))))))).	8424	8445	1	-25.4	1	0.001413097	0.485	0	0	-8.07146989	15	21	10	3UTR		0	0
cfa-miR-149	XM_038442579	DAPK2	TCTGGCTCCGTGTCTTCACTCCC#GGCTGCCAGTGAGGGCGCGGGGCA#....((((((((((((((((...#.)))))))))))))))).	5467	5491	1	-29.5	0	0.000336817	0.324	0	0	-9.546562469	16	18	16	3UTR		0	0
cfa-miR-377	XM_038442579	DAPK2	AGAGGTTGCCCTTGGTGAATTC#ATTCACCAGGCAGTGAGAGGTTGGCCTCTG#((((((.(((((((((((((..#))))))))))........)))..)))))).	5238	5268	1	-23	0	9.37E-06	0.456	0	0	-5.481260981	19	30	10	3UTR		0	0
cfa-miR-330	XM_038442579	DAPK2	TCTCTGGGCCTGTGTCTTAGGC#GCAGAGACACAGGCAGAGGGAG#(((((..(((((((((((..((#)).)))))))))))..))))).	4957	4979	1	-28.2	0	0.1965074	0.368	0	0	-7.382219742	18	22	11	3UTR		0	0
cfa-miR-326	XM_038442579	DAPK2	CCTCTGGGCCCTTCCTCCAG#GGAGGATGGCTGGCCCGGGGGA#((((((((((((((((((..#)))))).))..)))))))))).	1781	1803	1	-32	1	0.004912115	0.485	0	0	-3.937574446	18	22	10	3UTR		0	0
cfa-miR-326	XM_038442579	DAPK2	CCTCTGGGCCCTTCCTCCAG#TGGAGGATGGGGCTGGAGA#.((((((.(((.(((((((.#))))))).))).)))))).	7372	7391	1	-29.8	1	0.0103793	0.456	0	0	-9.453763076	16	19	7	3UTR		0	0
cfa-miR-331	XM_038442579	DAPK2	GCCCCTGGGCCTATCCTAGAA#TCTTACCCTTCTCCAGAGGGAGGATGGCTGGCCCGGGGGA#.((((((((((((((((....#.))))))...)))))))))).	1763	1803	1	-30.7	1	0.004912115	0.485	0	0	-3.793324837	16	21	10	3UTR		0	0
cfa-miR-324	XM_038442579	DAPK2	CGCATCCCCTAGGGCATTGGTGT#CACCTCTATGCCTTATGGGATGCA#.(((((((.((((((((.((((.#))))...)))))))).))))))).	1853	1877	1	-30.9	1	5.99E-05	0.559	0	0	-4.849714496	19	24	8	3UTR		0	0
cfa-miR-346	XM_038442579	DAPK2	TGTCTGCCCGCATGCCTGCCTCT#AGGGGCGGCAGGGGGCAGAA#..(((((((.(.((((.((((((#))))))))))).))))))).	6010	6030	1	-32.6	1	0.005626684	0.426	0	0	-9.546310497	18	20	11	3UTR		0	0
cfa-miR-487a	XM_038442579	DAPK2	AATCATACAGGGACATCCAGT#ACTTTTCCCAAGGATGTCCTGTGGTTGGTG#.((((..(((((((((((...#.))))))))).))..)))).	6557	6587	1	-21.8	0	7.45E-06	0.544	0	0	-7.237970133	15	20	9	3UTR		0	0
cfa-miR-496	XM_038442579	DAPK2	TGAGTATTACATGGCCAATCTC#GAGGTTGGCCTCTGTGCTCT#.((((((.....((((((((((#))))))))))...)))))).	5254	5274	1	-23.9	1	9.49E-06	0.426	0	0	-14.57743368	16	20	10	3UTR		0	0
cfa-miR-504	XM_038442579	DAPK2	AGACCCTGGTCTGCACTCTATC#GGAGTGGGGATGAGCCCAGATTGGGGTCA#.((((((((((((((((((...#))))))..........)))))))))))).	6110	6139	1	-25.1	1	3.41E-07	0.471	0	0	-3.793324837	18	29	12	3UTR		0	0
cfa-miR-505	XM_038442579	DAPK2	GGGAGCCAGGAAGTATTGATGT#ACGTCTGTTGCTCTTTCTGCTTCCTCTAACTGCCCCCCGGCTCTCT#(((((((((((((((..(((((#)))))............)))))))).............))))))).	2857	2903	1	-21.4	1	0.000652693	0.456	0	0	-4.170623527	20	46	8	3UTR		0	0
cfa-miR-551a	XM_038442579	DAPK2	GCGACCCACTCTTGGTTTCCA#GGAAGCTGGAGAGTGGGCA#..(.(((((((((.((((((.#))))))..)))))))))).	5348	5367	1	-25.3	0	0.000472313	0.368	0	0	-8.845862912	16	19	10	3UTR		0	0
cfa-miR-578	XM_038442579	DAPK2	CTTCTTGTGCTCTAGATTGGT#CCAATCTGGAGATGAGGAA#.(((((((.(((((((((((.#)))))))))))))))))).	2776	2795	1	-22.4	1	0.007360625	0.515	0	0	-4.849714496	18	19	18	3UTR		0	0
cfa-miR-631	XM_038442579	DAPK2	GACCTGGCCCAGACCTCAGC#CTGAGGTCCTGGGTGGTGTGGGGTGGGGGAATGGCCAGGG#..(((((((((((((((((.#)))))))).))).....................)))))).	3461	3501	1	-26.7	1	0.000402467	0.412	0	0	-4.957000719	17	40	8	3UTR		0	0
cfa-miR-671	XM_038442579	DAPK2	TCCGGTTCTCAGGGCTCCACC#GGTGGGGCCGGGGTGGGGGCTGC#..(((((((((.(((((((((#)))))))))....))))))))).	5183	5206	1	-27	1	2.32E-06	0.412	0	0	-8.303804029	18	23	9	3UTR		0	0
cfa-miR-671	XM_038442579	DAPK2	TCCGGTTCTCAGGGCTCCACC#GTGGGTCCTGAGGGGGTGCCGT#..(((((((((((((.((((.#)))))))))))))....)))).	2317	2339	1	-25.9	1	0.000173101	0.412	0	0	-5.1900498	17	22	13	3UTR		0	0
cfa-miR-454	XM_038442579	DAPK2	TAGTGCAATATTGCTTATAGGG#CCCTAGAAGCAATTGCATC#..(((((..(((((((.(((((#))))).)))))))))))).	8053	8072	1	-19.9	0	0.0232522	0.5	0	0	-8.327025307	17	19	12	3UTR		0	0
cfa-miR-874	XM_038442579	DAPK2	CTGCCCTGGCCCGAGGGACCGA#TCGCGCCCTGGGCCAAAGGCAGG#(((((.((((((.((((..(((#)))..))))))))))..))))).	7090	7113	1	-31.3	0	4.52E-07	0.309	0	0	-7.12766382	18	23	10	3UTR		0	0
cfa-miR-885	XM_038442579	DAPK2	TCCATTACACTACCCTGCCTCT#GAGGTCCTGGGTGGTGTGGGGTGGGG#(((((((((((((((.(((((.#)))))...))))))))))..))))).	3463	3489	1	-28.6	1	0.000697411	0.368	0	0	-4.170623527	20	26	10	3UTR		0	0
cfa-miR-665	XM_038442579	DAPK2	ACCAGGAGGCTAAGGCCCCT#AGGTGCCTGGGCCTCTCACTGGC#.((((((((((.((((.(((#))).)))).))))))...)))).	9222	9245	1	-25.8	1	5.14E-06	0.397	0	0	-7.140128147	17	23	6	3UTR		0	0
cfa-miR-665	XM_038442579	DAPK2	ACCAGGAGGCTAAGGCCCCT#GGGCCCCATAAGTCTCCTGT#..(((((((((..(((((..#))))).....))))))))).	7175	7195	1	-24.5	1	0.004695231	0.441	0	0	-9.592934642	14	20	9	3UTR		0	0
cfa-miR-207	XM_038442579	DAPK2	GCTTCTCCGGTCTCTCCTCCTTC#GAAGGGGGAAGGTCTGGTGGGGCCGGGGTGGGGGCT#(((((((((((((((((((((((#))))))))).........))))))))))...)))).	5168	5204	1	-32.3	1	1.95E-06	0.397	0	0	-3.937574446	23	36	10	3UTR		0	0
cfa-miR-761	XM_038442579	DAPK2	GCAGCAGGGTGAAACTGACACA#CACCCTGCTGG#.((((((((((...........#)))))))))).	7570	7581	1	-21.1	1	1.04E-05	0.485	0	0	-10.25459732	10	11	10	3UTR		0	0
cfa-miR-764	XM_038442579	DAPK2	GGTGCTCACTTGTCCTCCT#AGGAAGCTGGAGAGTGGGCACCT#(((((((((((.(((((((#))))....)))))))))))))).	5347	5370	1	-25.1	1	0.001041542	0.368	0	0	-7.284377756	18	23	14	3UTR		0	0
cfa-miR-1199-5p	XM_038442579	DAPK2	CCTGAGCCCAGGCCGCGCAG#GTGCCCTGCCTGGGCATCAGC#.((((((((((((.((((..#))))...)))))))).)))).	1582	1603	1	-29.1	1	1.35E-05	0.515	0	0	-4.650164755	16	21	8	3UTR		0	0
cfa-miR-6529	XM_038442579	DAPK2	CCTGTGCCTTTTACCTCTTTAA#AGAGAGGGGAGGGCCAGGA#((((.(((((((.(((((((..#)))))))))))))))))).	7766	7785	1	-24.9	0	0.000142576	0.353	0	0	-9.345742234	18	19	18	3UTR		0	0
cfa-miR-6529	XM_038442579	DAPK2	CCTGTGCCTTTTACCTCTTTAA#GAGGAGGTAGGGCAGAGA#.((.(((((..(((((((((..#)))))))))))))).)).	9357	9375	1	-22.8	0	0.08296498	0.529	0	0	-10.89262806	16	18	14	3UTR		0	0
cfa-miR-8791a	XM_038442579	DAPK2	TCCTCGGTGTCCTGTGCCCTCCCGG#GGGAGGGCCAGGAGAAGGCAGGGCACA#......(((((((((((((((((..#)))))))).........))))))))).	7772	7799	1	-33.1	0	0.006068427	0.382	0	0	-15.5665584	17	27	9	3UTR		0	0
cfa-miR-8794	XM_038442579	DAPK2	TGCCCCATCATCAGCCTCCCCAGT#GGGGAAGGTCTGGTGGGGCC#.(((((((((...((((((((...#))))).))).))))))))).	5172	5192	1	-31.5	1	1.03E-06	0.382	0	0	-11.25403324	17	20	9	3UTR		0	0
cfa-miR-8794	XM_038442579	DAPK2	TGCCCCATCATCAGCCTCCCCAGT#CTGGGAGGCTGACTGGCAGGGTAG#(((((..((((((((((.(((((.#)))))))))))).)))..))))).	1702	1726	1	-30.4	0	0.000160044	0.515	0	0	-7.382219742	20	24	12	3UTR		0	0
cfa-miR-8797	XM_038442579	DAPK2	TTGCCAAGGACTGAGAGCTCGGG#CCCGAGCCTCAGATGAGGTCTATGGGAAG#((.(((.((((((((.(((((((#)))))))))))......)))).))).)).	2149	2178	1	-26.8	0	0.000283701	0.559	0	0	-7.271849536	20	29	11	3UTR		0	0
cfa-miR-8797	XM_038442579	DAPK2	TTGCCAAGGACTGAGAGCTCGGG#CCCGTCTCTCCAGCCCTGGCAAG#((((((.((.(((((((..((((#)))).))))).)))).)))))).	10137	10160	1	-26.6	0	0.003307508	0.5	0	0	-6.723767449	19	23	6	3UTR		0	0
cfa-miR-8798	XM_038442579	DAPK2	TGCGGTCGATGCGAGGCCCCGG#CGGGGCGTTGGGTGGACATGGAAAGTGTGCCTCCCGCC#.((((((.((.(((.((((((.#)))))).))).)).)).................)))).	9571	9609	1	-27.5	1	0.004141794	0.441	0	0	-9.667183802	17	38	6	3UTR		0	0
cfa-miR-8800	XM_038442579	DAPK2	TAGCCTGGATCTCTGATTTGCAGAG#GCAGACGGAGAAACAGGCTC#.((((((..((((((.(((((....#)))))))))))..)))))).	7024	7044	1	-26.7	1	0.000215336	0.382	0	0	-7.396398505	17	20	11	3UTR		0	0
cfa-miR-8802	XM_038442579	DAPK2	TTTTTGATGTTTCTCTCTCGGCT#GGCAGGGAGGGAGACATTG#.....((((((((((((((.(((#))).)))))))))))))).	9482	9501	1	-23.4	0	0.00024835	0.456	0	0	-13.66559964	17	19	14	3UTR		0	0
cfa-miR-8803	XM_038442579	DAPK2	CTCAGCCCCTGATTCTCTAGC#TGGAGGATGGGGCTGGA#.((((((((..((((((((..#)))))))))))))))).	7372	7389	1	-23.9	1	0.006238532	0.456	0	0	-7.860605781	16	17	16	3UTR		0	0
cfa-miR-8804	XM_038442579	DAPK2	GCCAGCACGCGCCGGTCGAAGGTG#CTCCGTGGCTGGTAGTGCTGGA#.(((((((..((((((((..((.(#).)).)))))))).))))))).	8130	8152	1	-26.7	1	1.56E-06	0.485	0	0	-6.092220964	18	22	8	3UTR		0	0
cfa-miR-8809	XM_038442579	DAPK2	TCATTGGCTGAGCCCGGAACCGGGG#CCCTGGAGGGGCCAGTCAGCCAGC#...((((((((((((....((((((#))))))..))))...)))))))).	2612	2636	1	-29.5	0	2.49E-06	0.397	0	0	-6.747589274	18	24	8	3UTR		0	0
cfa-miR-8809	XM_038442579	DAPK2	TCATTGGCTGAGCCCGGAACCGGGG#CCCTGCCTGGGCATCAGCTAG#....(((((((((((((...(((((#))))).)))))).))))))).	1585	1606	1	-29.1	0	2.67E-05	0.515	0	0	-9.546562469	18	21	7	3UTR		0	0
cfa-miR-8810	XM_038442579	DAPK2	TACTTTGCTCGGATGGTCAAGG#GGCTGTCAGAGCAGAGA#..((((((((.(((((((....#))))))).)))))))).	9806	9823	1	-21.8	1	9.20E-05	0.5	0	0	-7.781775195	15	17	8	3UTR		0	0
cfa-miR-8812	XM_038442579	DAPK2	TTTGAGTTCCATCCCTAGGTC#GACCTAGGCTGGAGAGGGCAGTGGGTACTCAGGT#((((((((((((.((((((((#))))))))............))))).))))))).	7323	7357	1	-21.9	1	0.000418134	0.397	0	0	-5.226705059	20	34	8	3UTR		0	0
cfa-miR-8813	XM_038442579	DAPK2	CACAGGCTGAGTCGCAGTAGAGTCT#GGAACTGAATGGCCTCTTCTCCTTTGTCTGTGAAACTCTTGGCCTGTGG#((((((((((((((((((((((...#.))))).))))))....))))))))))).	5680	5729	1	-28.7	1	0.000274991	0.485	0	0	-3.937574446	22	29	11	3UTR		0	0
cfa-miR-8815	XM_038442579	DAPK2	TGCCAGTGGCCTGCGGGGGACGG#CCGGAGGATTTGTCGGATTCCCCGCCATGTGCCCATAGCTGGCAT#(((((((((((.(((((((((((#.)))..))))))))...).)))....))))))).	4860	4905	1	-30.1	1	0.000150966	0.632	0	0	-7.284377756	22	34	8	3UTR		0	0
cfa-miR-8816	XM_038442579	DAPK2	TAGAATCCAGGTCATGTGACTCCC#GGGAGCCTGACGTGGGATTCG#..(((((((.((((.(.(.(((((#))))))))))).))).)))).	7052	7073	1	-22.3	1	5.32E-06	0.353	0	0	-6.934956748	18	21	11	3UTR		0	0
cfa-miR-8818	XM_038442579	DAPK2	TGCCTTTCCCTGGGAGACCTTCCTG#AGGGAGGAAATCACCCTGGGAGGTGCAGGGGAGGGTG#.(((((((((((((.(((((((((.#)))))))...)).)))..........)))))))))).	8412	8449	1	-29	1	9.61E-05	0.5	0	0	-4.528774398	22	37	10	3UTR		0	0
cfa-miR-8820	XM_038442579	DAPK2	TCATAGCTGCTGTCACCCTCTGACC#TGAGAGGGTGAACAGCCCCTGGCTC#....(((((((((((((((((.(..#).))))))))).))))....)))).	9059	9084	1	-26	0	4.46E-06	0.441	0	0	-9.546562469	18	25	9	3UTR		0	0
cfa-miR-8821	XM_038442579	DAPK2	TACTGTGTCCTCCTATCCATGG#CAGAGAGGGGAGGGCCAGG#..(((.((((((((.((..((.#))..)).))))))))))).	7765	7784	1	-21.6	0	2.87E-05	0.353	0	0	-7.593409041	15	19	11	3UTR		0	0
cfa-miR-8821	XM_038442579	DAPK2	TACTGTGTCCTCCTATCCATGG#CGTGGATGGGAGACAAGACAAGCACTCAGG#..(((((((((((((((((((.#))))))))))))....))))......))).	9715	9745	1	-23.8	1	0.0111652	0.471	0	0	-4.957000719	19	30	12	3UTR		0	0
cfa-miR-8821	XM_038442579	DAPK2	TACTGTGTCCTCCTATCCATGG#CTATGTGATGGGAACCACAGTGA#(((((((...((((((((((((#))))).)))))))..))))))).	8696	8719	1	-22.7	1	0.001426836	0.485	0	0	-8.550105502	19	23	7	3UTR		0	0
cfa-miR-8824	XM_038442579	DAPK2	GTTTCCATCTCCACCCCCGGCA#TGGTGTGGGGTGGGGGAATGGCCAGGGAGCA#((((((.((((((((((((.((#)).)).))))))))))........)))))).	3474	3505	1	-27.2	0	0.000964928	0.426	0	0	-5.481260981	20	31	10	3UTR		0	0
cfa-miR-8825	XM_038442579	DAPK2	TTGCTAATGGATAGCCAGAAAGGGC#CCCTTTCTGGCTAAAGGCCCCAACCTTGTGTTAGA#...((((((.((((((((((((((.#))))))))))))).............).)))))).	2418	2453	1	-24.7	0	0.004549086	0.544	0	0	-7.757046662	20	35	13	3UTR		0	0
cfa-miR-8828	XM_038442579	DAPK2	GGCGACTGGCTCCGTAGGCCCTCAG#TGAGGTCATGTCCCTGGAGGGGCCAGTCAGCCA#(((((((((((((.((((.(((((.#))))).......))))..)))))))))).))).	2601	2634	1	-34.7	1	0.000105384	0.412	0	0	-4.794414364	22	33	10	3UTR		0	0
cfa-miR-1249	XM_038442579	DAPK2	ACGCCCTTCCCCCCCTTCTTCA#TGGGGAGGGAGGAAATCACCCTGGGAGGTGCAGGGGAGGGTGC#.(((((((((((((((((((((#))))))))).))....................)))))))))).	8407	8450	1	-30.2	1	8.08E-05	0.515	0	0	-3.793324837	21	43	10	3UTR		0	0
cfa-miR-8829	XM_038442579	DAPK2	TTGGCCTCTGTTCCATGCCTGGGCT#GGCCCAGTGAATTGTATGGGGCAATTGGGGTG#...((((((((((((((((((((((#)))))))......))))))))))...))))).	8524	8556	1	-29.9	0	0.001009564	0.5	0	0	-6.514540194	22	32	10	3UTR		0	0
cfa-miR-8829	XM_038442579	DAPK2	TTGGCCTCTGTTCCATGCCTGGGCT#GGCCCAGGCTCCAGCCAGCAAAACGGAGGATTGGAGATGCCAC#.(((((((((.(((..(((((((((#)))))))))..................))).)))))..)))).	7232	7275	1	-29.7	1	0.000675728	0.515	0	0	-7.586597953	21	43	9	3UTR		0	0
cfa-miR-8832	XM_038442579	DAPK2	TCCAGGGGTAGGATTGATTGTGGGA#CCAGAATCCAGTCAGTACTGCATCCTGGAT#(((((((((((.(((((((((((..#))).....)))))))).)))).))))))).	1529	1559	1	-26.2	1	0.000116451	0.529	0	0	-7.284377756	22	30	8	3UTR		0	0
cfa-miR-8835	XM_038442579	DAPK2	TTCGTTCTTGGTGGTCAGTTGTTG#GATGGCTGGCCCGGGGGAGAT#.((.(((((.(.(((((((((((.#)))))))))))).))))))).	1785	1806	1	-20.3	0	0.003469744	0.485	0	0	-11.41465689	19	21	12	3UTR		0	0
cfa-miR-8836	XM_038442579	DAPK2	AGGAAAGGAGAAGGGCCACA#TGGAACTGAATGGCCTCTTCTCCTTTGTCTG#((((((((((((((((((..#.))))).)))))))))).))).	5679	5710	1	-26	1	0.05655926	0.544	0	0	-3.937574446	18	22	10	3UTR		0	0
cfa-miR-8838	XM_038442579	DAPK2	TAAATTTTCTCTAGGACAATCT#GATTGTCCTGAGAAGT#.....((((((.(((((((((.#))))))))))))))).	2303	2319	1	-20.4	0	0.0173383	0.485	0	0	-17.01240295	15	16	15	3UTR		0	0
cfa-miR-8839	XM_038442579	DAPK2	TAATTGGCAGAGCCAGGATTCAAGC#CTTCACGTAGTTCTGTGTTCTGCCAAG#...(((((((((((((((((.....#.))))))).)))))))))).	2247	2274	1	-24.1	0	0.000200191	0.603	0	0	-6.514540194	17	20	10	3UTR		0	0
cfa-miR-8840	XM_038442579	DAPK2	TTTAGCCAGTGTCTTCAACTCTGCG#GCAGGGAGGGAGACATTGCTTTTCAGAAGCTGC#..((((((((((((((..((((((.#))))))..))))))))))..........)))).	9483	9516	1	-26.3	1	0.000307617	0.441	0	0	-4.957000719	20	33	10	3UTR		0	0
cfa-miR-8841	XM_038442579	DAPK2	TTTCCAGCTTCCTTAAGGATCTCTG#CAGTGTTGTCACATCTTCCCAGTTACAGATTCCCCAGGAAGCTGGAGAG#(((((((((((((...(((..((((#.)))).)))..))))))))))))).	5312	5361	1	-28.7	1	2.29E-06	0.412	0	0	-5.762913004	20	25	13	3UTR		0	0
cfa-miR-8841	XM_038442579	DAPK2	TTTCCAGCTTCCTTAAGGATCTCTG#AGAGGCAGTTAAGGAAAGAGCTGGGGGA#((((((((((((((((...(((((.#)))))...)))))))...))))))))).	8925	8953	1	-24.3	1	0.000262277	0.456	0	0	-3.937574446	21	28	9	3UTR		0	0
cfa-miR-8843	XM_038442579	DAPK2	TTGTTTTTTTCTCTCGCCCCGCCTG#CAGGGGAGGGTGCAGAGTACCAAAAAAACAAA#((((((((((((((((((((.((((#)))).).))))).))))....)))))))))).	8437	8469	1	-27.6	1	0.1013118	0.618	0	0	-3.937574446	24	32	10	3UTR		0	0
cfa-miR-8846	XM_038442579	DAPK2	CGGGACAGATGTGGCCTCAGATCAT#GGGGCAGCATCTTCCCC#.((((.((((((.(((((.......#))))).)))))))))).	2396	2413	1	-24.1	0	3.76E-05	0.382	0	0	-6.983414211	15	17	10	3UTR		0	0
cfa-miR-8848	XM_038442579	DAPK2	TCTTCTGTGAAACCAGGGTGCTAGT#CACCCTGGGAGGTGCAGGGGAG#(((((((((...((((((((.....#))))))))....))))))))).	8423	8445	1	-26.3	1	0.001413097	0.485	0	0	-11.3516587	17	22	9	3UTR		0	0
cfa-miR-8848	XM_038442579	DAPK2	TCTTCTGTGAAACCAGGGTGCTAGT#ACTGCATCCTGGATGATTTGCAGAAGC#.((((((((((.(((((((((.(((#))))))))))))....)))))))))).	1545	1572	1	-27.2	1	0.006397217	0.515	0	0	-7.140128147	22	27	12	3UTR		0	0
cfa-miR-8858	XM_038442579	DAPK2	GCAGCGAGCGCAGAGACGGCTG#AGCCCTGTCTCCTGTGCCCTGCC#((((.(.((((((((((((((.#))))..))))).)))))))))).	4120	4143	1	-26.3	0	1.39E-06	0.441	0	0	-9.600298156	19	23	10	3UTR		0	0
cfa-miR-8859a	XM_038442579	DAPK2	TGGATCGGAGCCGGGGTCCGGA#CTGGGGAAGGCAGCAGCCTGTCCCCGCTCTGATGCAG#((.(((((((.(((((.(.((.#.)).).)))))))))))).)).	5368	5405	1	-27.8	0	0.000168137	0.441	0	0	-8.319888396	17	22	12	3UTR		0	0
cfa-miR-8860	XM_038442579	DAPK2	TACACTAGGTTTGGAGGAAAGTGGG#TCCCTTTTCTTATGAACCTAGG#....((((((((.((((((((.(((#)))))))))))..)))))))).	2484	2506	1	-22	0	0.000101561	0.544	0	0	-10.83569308	19	22	11	3UTR		0	0
cfa-miR-1343	XM_038442579	DAPK2	CTCCTGGGGCCCGCACTCTCGCT#GGCAAGAGTGAGCAGGTCCTGGGTCCTAGGAA#.((((((((((((((((((.(((#))).)))))).........)))))))))))).	9242	9274	1	-32	1	2.74E-06	0.456	0	0	-3.793324837	21	32	12	3UTR		0	0
cfa-miR-8859b	XM_038442579	DAPK2	GGTCGGATTCCGTGCCTGGAGT#GCTCCATGCACCGGGAGCCTGACGTGGGATTCGATCC#(((((((((((((((.((((((#)))))).))))..............))))))))))).	7040	7077	1	-27.5	1	0.000404615	0.338	0	0	-4.170623527	21	37	11	3UTR		0	0
cfa-miR-8863	XM_038442579	DAPK2	TCCAGACCACCTGGGAGTTGGAGC#GCCTGCCAACTGCCAGGTGCTCAGGT#.((.((.(((((((.((((((.((#))...)))))).))))))).)).)).	2963	2989	1	-28.4	0	0.001337675	0.515	0	0	-9.104483207	19	26	7	3UTR		0	0
cfa-miR-8865	XM_038442579	DAPK2	CCTCCCTTTCTCGGACGTCGCCG#TGGTGTATGCTCTGGGTAGGGAGGA#(((((((..((((((((((((((#))))).))).)))))).))))))).	9337	9362	1	-28.7	1	0.000233927	0.5	0	0	-7.307599034	21	25	7	3UTR		0	0
cfa-miR-8870	XM_038442579	DAPK2	TGCCTCTGCAACCCCATGGTCC#GACCTGGGGCTGAGCTTGCAGGTGCAG#(((.((((((((((((.((((.#)))))))))......))))))).))).	8887	8914	1	-26.7	0	7.67E-06	0.456	0	0	-6.969596721	19	27	9	3UTR		0	0
cfa-miR-8870	XM_038442579	DAPK2	TGCCTCTGCAACCCCATGGTCC#GCCATGGGGTTCAACATCTCTTTTCTGGCAAGAGCGCC#.(((((((((((((((((((..#)))))))))))................))).))).)).	8211	8249	1	-25.7	1	8.80E-05	0.529	0	0	-3.793324837	19	38	11	3UTR		0	0
cfa-miR-2387	XM_038442579	DAPK2	TCTGCAGACCCGGCCTTGGCAAGC#GTGGGGCCGGGGTGGGGGCTGCT#...((((.(((.((((((((..((#))...)))))))).))).)))).	5184	5207	1	-29.5	0	7.72E-05	0.412	0	0	-12.17497843	17	23	8	3UTR		0	0
cfa-miR-2387	XM_038442579	DAPK2	TCTGCAGACCCGGCCTTGGCAAGC#GTTTGCAGTTTCTGGGGGAGGCCGGGTAGTGAGAG#(((.((.((((((((((.((((((#))))))...........))))))))))..))))).	7426	7461	1	-26.5	0	0.000158709	0.485	0	0	-8.513283256	21	35	10	3UTR		0	0
cfa-miR-8873a	XM_038442579	DAPK2	TCCTGAAGGCAGTGGGGTGTAGC#GCACATTTCCTGCCTTCATGGAG#((((((((((((.(((((((.((#)))))))))))))))))).))).	3022	3045	1	-28	1	1.83E-05	0.603	0	0	-5.226705059	21	23	18	3UTR		0	0
cfa-miR-8878	XM_038442579	DAPK2	TCGTGACGGTGACCAGACCTTGCAG#CTGCAGGGTCTATATCTGTAGCA#..((.((((.....(((((((((((#)))))))))))....)))).)).	1613	1636	1	-23	0	0.000372305	0.559	0	0	-18.63609268	17	23	11	3UTR		0	0
cfa-miR-8879	XM_038442579	DAPK2	TACTCATTCCTCTGTCTTGGGCT#GCCCAGTGCCATGATGAAAAATAGACAAGACAGGAGGAGTGTGC#..(.((((((((((((((((((.#)))))......................)))))).))))))).).	9665	9709	1	-25	0	0.05162302	0.5	0	0	-7.989022994	19	44	7	3UTR		0	0
cfa-miR-8881	XM_038442579	DAPK2	TTTGTTTTCTCTGGTTCTGTACC#GGGGAGGGCCAGGAGAAGGCAGGG#((((((((((((((((((...((#))..)))))))).)))))))))).	7771	7795	1	-23	1	0.000186024	0.368	0	0	-3.937574446	20	24	10	3UTR		0	0
cfa-miR-8884	XM_038442579	DAPK2	TTTGATGGATTTGCTTAGCACC#GGTCAGCTGAGCAAATCA#.......(((((((((((((((#)))..)))))))))))).	3212	3230	1	-20.2	0	0.001683383	0.5	0	0	-17.11024494	15	18	12	3UTR		0	0
cfa-miR-8890	XM_038442579	DAPK2	GACTGAGCCACCTAGGTACCCCTTA#GGGGAGAGGAGGCTCAGTG#.((((((((.(((.....((((...#))))..))).)))))))).	5298	5317	1	-26	1	3.73E-05	0.456	0	0	-6.861169864	15	19	8	3UTR		0	0
cfa-miR-8892	XM_038442579	DAPK2	TAGTCTGTAGCCCCGGCCCCCGAAT#GGGGTGGGGGCTGCTCGGCC#..(((.((((((((.(((((.....#))))).))))))))..))).	5192	5212	1	-32.9	0	1.53E-06	0.441	0	0	-7.593409041	16	20	8	3UTR		0	0
cfa-miR-8893	XM_038442579	DAPK2	CACTGCAGCCTGGGCTCTGGT#CCAGGGCCCAGGCTCCAGC#..(((.((((((((((((((.#)))))))))))))).))).	7228	7247	1	-34.7	0	4.69E-07	0.368	0	0	-6.857959481	17	19	14	3UTR		0	0
cfa-miR-8894	XM_038442579	DAPK2	TCCGAAGCTTCTGAGGCTCTTGGCC#GGCCTTGGGGGTCTTGGTGAGCTTGTTGGGT#(((((((((((((((((((((((((#))))..))))))))))).)))))..))))).	8766	8797	1	-28.4	1	0.000699002	0.471	0	0	-3.937574446	25	31	11	3UTR		0	0
cfa-miR-8896	XM_038442579	DAPK2	TTCGGGCAAGCTGGGAGGCAGAG#CTGTCTCCTGTGCCCTGCCTGGGA#((((((((.((((((((((((..#)))))))))).))..)))))))).	4124	4148	1	-28.1	1	3.66E-05	0.471	0	0	-4.993964104	20	24	10	3UTR		0	0
cfa-miR-8897	XM_038442579	DAPK2	TTGGTCGAGGTAGCTGCCGGAAAGG#TGGGGGCTGCTCGGCCAT#.(((((((.((((((.(((......#))).))))))))))))).	5196	5214	1	-26.2	1	3.79E-06	0.456	0	0	-5.082763576	16	18	13	3UTR		0	0
cfa-miR-8898	XM_038442579	DAPK2	TCAGGACAGTTGGTAGCAGCTCCC#GAGCGCCTGCCAACTGCCA#...((.((((((((((..((((..#))))..)))))))))))).	2959	2978	1	-26.6	0	0.00113965	0.529	0	0	-8.415498955	16	19	12	3UTR		0	0
cfa-miR-8900	XM_038442579	DAPK2	TAGGACTTTAATGGCTGGAGAGA#TCTCTCCAGCCCTGGCAAGTACCA#..((((((....(((((((((((#))))))))))).....)))).)).	10141	10165	1	-25.9	1	0.00048341	0.485	0	0	-13.42747463	17	24	11	3UTR		0	0
cfa-miR-8900	XM_038442579	DAPK2	TAGGACTTTAATGGCTGGAGAGA#TTCCAGCCATGGGGTTCA#..(((((((.((((((((((...#))))))))))))))))).	8206	8224	1	-23.4	1	0.000119293	0.5	0	0	-6.199507188	17	18	17	3UTR		0	0
cfa-miR-1296	XM_038442579	DAPK2	TTAGGGCCCTGGCTCCATCTCCTTT#GAAGGGGGAAGGTCTGGTGGGGCCGGGGTG#.....((((((((((((((.(((((#.)))))...)))))))))))))).	5168	5198	1	-32.6	0	1.72E-07	0.412	0	0	-13.66559964	19	24	14	3UTR		0	0
cfa-miR-8903	XM_038442579	DAPK2	TCTTGGGCCCCACCCCCGGAGACT#AGTTTCTGGGGGAGGCCGGGT#..((.((((...((((((((((((#)))))))))))).)))).)).	7432	7453	1	-30.6	0	1.32E-05	0.5	0	0	-16.49012215	18	21	12	3UTR		0	0
cfa-miR-8904a	XM_038442579	DAPK2	TAACAGAGCAACTGCGCCCGGG#CCCGGGGGAGATGCTCA#.....(((((.((.(.((((((#))))))).)).))))).	1794	1811	1	-24.8	0	0.003248197	0.5	0	0	-17.58026312	14	17	7	3UTR		0	0
cfa-miR-8908f	XM_038442579	DAPK2	TACTCAGAAAGGTGGTCATCACATA#GTGTGGCCATCTCCTGGGA#..(((((..(((((((((.(((...#)))))))))))).))))).	3993	4012	1	-22.7	0	4.51E-05	0.515	0	0	-8.327025307	17	19	12	3UTR		0	0
cfa-miR-8908d	XM_038442579	DAPK2	ATTAGCGCCTGACTGAGTGGGGTC#ACCCCACTGGTCATCCCCAGAGTTGGGGTTAG#..((((.(((((((.((((((((.#)))))))))))))...........)).)))).	4533	4565	1	-24.9	0	1.16E-06	0.485	0	0	-7.236136814	19	32	13	3UTR		0	0
cfa-miR-8908d	XM_038442579	DAPK2	ATTAGCGCCTGACTGAGTGGGGTC#ATCCAGAATCAGGAAGGTGCTAGC#.(((((((((..((((...((((.#))))....))))..))))))))).	1638	1662	1	-24.4	1	6.41E-05	0.559	0	0	-9.964902622	17	24	9	3UTR		0	0
cfa-miR-1468	XM_038442579	DAPK2	CTCCGTTTGCCTGTTTTGCTGAT#ACAGGCAGACGGAGA#((((((((((((((.........#)))))))))))))).	7020	7035	1	-26.1	1	0.2625756	0.397	0	0	-4.906073087	14	15	14	3UTR		0	0
cfa-miR-508b	XM_038442579	DAPK2	TGACTGTCACCTTTTTTGAGTACA#GTGCAGCAGAGAAGGTAAGAGGCAGTTAA#((((((((((((((((((.((((.#))))..))))))))))....)))))))).	8908	8937	1	-24.5	1	0.1694192	0.456	0	0	-3.937574446	22	29	10	3UTR		0	0
cfa-miR-8908e	XM_038442579	DAPK2	TGCATAGGAAGGTCCTGATTACC#GGAAATTAGAGGAGACTGTGACCTTCCTTTGTT#.(((.(((((((((((((((.((#)).))))))..........))))))))).))).	4741	4774	1	-21.3	0	1.43E-05	0.544	0	0	-7.912362012	20	33	9	3UTR		0	0
cfa-miR-2114	XM_038442579	DAPK2	TAGTCCCTTCCTTGAAGGATCGGC#GCCCCCCCCCCCCCCAGTCTTTCAAGGAAATTAGAGGAGACTGT#((((((((((((((((((((.((.#.)).))))))))))))......))).))))).	4716	4760	1	-26.5	1	0.000246668	0.471	0	0	-3.937574446	22	32	12	3UTR		0	0
cfa-miR-2114	XM_038442579	DAPK2	TAGTCCCTTCCTTGAAGGATCGGC#GCCGGATGGGGTGTTGGGAGGGGACTGT#((((((((((((.......(((((#)))))..........)))))))))))).	5126	5154	1	-25.7	1	0.01829198	0.412	0	0	-7.052043617	17	28	12	3UTR		0	0
cfa-miR-8908a-5p	XM_038442579	DAPK2	TGCTGAGGAAGGTGCTCATTGCATT#GCAAGAGCGCCAATCAGTAA#((((((....(((((((.((((...#)))))))))))..)))))).	8238	8258	1	-24.9	0	0.01003637	0.529	0	0	-10.09379204	17	20	11	3UTR		0	0
cfa-miR-8908c	XM_038442579	DAPK2	GATTAGCATCTGCCTGGGCCGAGT#GCTGGCCCGGGGGAGATGCTCAATA#.((((((((((.((((((((.(((#)))))))))))..))))))).))).	1789	1814	1	-29.8	1	0.004475009	0.5	0	0	-7.140128147	21	25	11	3UTR		0	0
cfa-miR-216b	XM_038442582	DAPK2	AAATCTCTGCAGGCAAATGTGA#CAGATGGGCCTGTAGGATTC#.((((.((((((((..((.((.#)).))..)))))))))))).	1242	1262	1	-21.5	0	3.11E-05	0.515	0	0	-6.662782239	16	20	12	3UTR		0	0
cfa-miR-320	XM_038442582	DAPK2	AAAAGCTGGGTTGAGAGGGCGA#TCCCCACTCATCACCAGCA#....((((((.((((.(((.((#))))).)))).).))))).	1187	1206	1	-20.7	0	0.1406468	0.456	0	0	-12.60438602	15	19	5	3UTR		0	0
cfa-miR-378	XM_038442582	DAPK2	ACTGGACTTGGAGTCAGAAGGC#TCTCTCTGTGAAGACTCCAGGTCCC#...((((((((((((.......#.)))))))))))).	1166	1191	1	-23.3	0	0.000625696	0.426	0	0	-6.747589274	12	14	12	3UTR		0	0
cfa-miR-1842	XM_038442582	DAPK2	TGGCTCTGCGAGGTCAGCTCA#TGGGCTGACCAACACAGTAGACCT#.((.(((((..((((((((((#))))))))))......))))))).	1611	1635	1	-23.8	0	0.004291747	0.574	0	0	-10.89262806	17	24	10	3UTR		0	0
cfa-miR-493	XM_038442582	DAPK2	TGAAGGTCTACTGTGTGCCAG#ACACAGTAGACCTTCT#.(((((((((((((((.....#))))))))))))))).	1622	1638	1	-26.9	1	0.006460885	0.588	0	0	-3.793324837	15	16	15	3UTR		0	0
cfa-miR-106a	XM_038442582	DAPK2	AAAGTGCTTACAGTGCAGGTAG#CTTTCACCTGTCTGCCAACCTCAAAACCTGCAGTGGAGGTGCG#...(((((..((.(((((((..#.))))))).))..))))).	1362	1405	1	-22.5	0	6.85E-06	0.529	0	0	-10.10256693	14	19	7	3UTR		0	0
cfa-miR-18a	XM_038442582	DAPK2	TAAGGTGCATCTAGTGCAGATA#TCTGCATCCCTGAACACTTTGCAAGACAGATGGGCCTG#..((((.(((((..((((((..#.))))))....))))).)))).	1216	1254	1	-19.5	0	0.000682574	0.544	0	0	-8.646657784	15	22	6	3UTR		0	0
cfa-miR-147	XM_038442582	DAPK2	GTGTGCGGAAATGCTTCTGCTA#AGCACCCAGGCATTTCTGCATC#..((((((((((((((.((((.#))))...)))))))))))))).	1202	1224	1	-23.9	1	0.004249402	0.441	0	0	-4.957000719	18	22	14	3UTR		0	0
cfa-miR-326	XM_038442582	DAPK2	CCTCTGGGCCCTTCCTCCAG#TGGGGGAAGGCCAGACTGGG#(((((((..((((((((((.#)))))))))))))))..)).	1441	1461	1	-25.6	1	0.000252651	0.5	0	0	-7.307599034	17	20	15	3UTR		0	0
cfa-miR-346	XM_038442582	DAPK2	TGTCTGCCCGCATGCCTGCCTCT#GGGGGAAGGCCAGACTGGGCAGGT#..((((((((...((((.(((((#))))).)))).....)))))))).	1442	1466	1	-25	1	0.000200717	0.456	0	0	-12.41770912	17	24	8	3UTR		0	0
cfa-miR-504	XM_038442582	DAPK2	AGACCCTGGTCTGCACTCTATC#GTGGAGGTGCGGACTGGA#.....((((((((((((((((.#)))))).)))))))))).	1394	1412	1	-21.9	0	0.008161715	0.559	0	0	-13.66559964	16	18	10	3UTR		0	0
cfa-miR-631	XM_038442582	DAPK2	GACCTGGCCCAGACCTCAGC#TGGGGGAAGGCCAGACTGGGCAGGTTA#(((((.((((((.(((((..#)))))..........))))))))))).	1441	1468	1	-21.2	0	0.000936053	0.456	0	0	-7.12766382	16	27	11	3UTR		0	0
cfa-miR-207	XM_038442582	DAPK2	GCTTCTCCGGTCTCTCCTCCTTC#GGAGGTGCGGACTGGAGAAA#..((((((((((((.(((((...#))))).).))))))))))).	1396	1416	1	-27.8	1	0.01332868	0.559	0	0	-5.69245028	17	20	11	3UTR		0	0
cfa-miR-8793	XM_038442582	DAPK2	TCTGAAGCTTTAGCAGGCCCCGAGG#CTTTGCAAGACAGATGGGCCTGTAGGATTCAGAA#((((((.(((..((((((((.....#.))))))))))).)))))).	1232	1266	1	-24.6	0	5.77E-05	0.5	0	0	-11.65283877	17	20	11	3UTR		0	0
cfa-miR-8795	XM_038442582	DAPK2	TTGGATGCGCGACCCTGCAGGTGC#ACCTGCAGTGGAGGTGCGGACT#..(..(((((..((((((((((..#)))))))).))..)))))..).	1387	1409	1	-26.6	0	0.002436827	0.559	0	0	-18.27963795	16	22	8	3UTR		0	0
cfa-miR-8796	XM_038442582	DAPK2	ATTGAGTCTGGATTCCTGTGTTCTA#AGGATGAGGGAGTTCGGACC#.....((((((((((((..(((((.#)))))..)))))))))))).	1474	1494	1	-22.7	0	0.000316895	0.441	0	0	-13.66559964	17	20	12	3UTR		0	0
cfa-miR-8810	XM_038442582	DAPK2	TACTTTGCTCGGATGGTCAAGG#GGCCAGACTGGGCAGGT#...(((((((((.(((((....#)))))..))))))))).	1449	1466	1	-19.1	0	0.000200717	0.456	0	0	-7.803670806	14	17	9	3UTR		0	0
cfa-miR-8850	XM_038442582	DAPK2	TGCAGCTGGGTTCTGGAACCAAC#CCAGAACTCACATGCAG#((((..((((((((((.......#))))))))))..)))).	1585	1602	1	-21.7	0	0.000122568	0.485	0	0	-9.957570382	14	17	10	3UTR		0	0
cfa-miR-8864	XM_038442582	DAPK2	GCTGAGTCAGTTGGCCTCTTCTGA#GGGGGAAGGCCAGACTGGGCA#(((.((((...(((((((((((..#)))))).))))))))).))).	1442	1463	1	-26	0	0.000214863	0.485	0	0	-12.09326732	18	21	9	3UTR		0	0
cfa-miR-8876	XM_038442582	DAPK2	CTGCCTCTGGCTTGGCCTGCAG#TGGGGGAAGGCCAGACTGGGCAGG#(((((((((((((..(((.((.#)).))).))))))))...))))).	1441	1465	1	-27.7	1	0.000219522	0.456	0	0	-5.529863924	18	24	8	3UTR		0	0
cfa-miR-8881	XM_038442582	DAPK2	TTTGTTTTCTCTGGTTCTGTACC#GGAGGTGCGGACTGGAGAAAACAAT#.(((((((((((((.((((((((#.))))))))))))))))))))).	1396	1421	1	-28.4	1	0.006580457	0.559	0	0	-4.528774398	21	23	21	3UTR		0	0
cfa-miR-8889	XM_038442582	DAPK2	TGCGCTGGGTCCCAGCAGGTCA#GTTCGGACCTAGCGTG#.(((((((((((.(((......#))).))))))))))).	1485	1501	1	-24.5	1	8.61E-05	0.456	0	0	-5.08245545	14	16	11	3UTR		0	0
cfa-miR-8892	XM_038442582	DAPK2	TAGTCTGTAGCCCCGGCCCCCGAAT#TGGGGGAAGGCCAGACTGG#(((((((..(((....((((((...#))))))..)))))))))).	1441	1460	1	-24.5	1	0.00027442	0.5	0	0	-10.4220682	16	19	10	3UTR		0	0
cfa-miR-8894	XM_038442582	DAPK2	TCCGAAGCTTCTGAGGCTCTTGGCC#GCAAAGAGCCCCCGGGAGCTCTGGT#.(((.((((((((.(((((((.((.#)).)))))))..)))))))).))).	1280	1305	1	-28.2	0	1.41E-05	0.441	0	0	-8.76920193	20	25	8	3UTR		0	0
cfa-miR-17	XM_038446473	E2F3	ACTGCAGTGAAGGCACTTGTAG#TGTCAAGTGCCTACTGGAAATGCACTGTGGG#.((((((((.(((((((((..(#)..)))))))))..........)))))))).	3124	3155	0.961538462	-21.9	1	0.004443565	0.529	0	0	-5.035831306	18	31	9	3UTR		0	0
cfa-miR-1249	XM_038446473	E2F3	ACGCCCTTCCCCCCCTTCTTCA#TGGGGTGGGGGAGGGAGGGGG#...(((((((((((((.(((((#))))).))))).)))))))).	3096	3117	0.961538462	-32.1	0	0.03871733	0.441	0	0	-6.514540194	18	21	8	3UTR		0	0
cfa-miR-193b	XM_038446473	E2F3	CGGGGTTTTGAGGGCGAGATGA#CGTCAGGGGCTACAATCGTCCTGGCCCAGAACCCCC#.(((((((((.((.((.(((((#.))))).)).))))))))))).	2385	2421	0.969230769	-26.7	1	0.01897158	0.412	0	0	-7.47493923	18	22	11	3UTR		0	0
cfa-miR-8856	XM_038446473	E2F3	TGAGTACGGAGCTGGCTAGAGTGC#GCATTCTGTCAGTGGCATTTACTCAA#((((((.(..((((((.(((((((#)))))))))))))..)...)))))).	2330	2356	0.969230769	-23.9	0	0.000291868	0.456	0	0	-7.780157108	20	26	13	3UTR		0	0
cfa-miR-708	XM_038446473	E2F3	AAGGAGCTTACAATCTAGCTGGG#CCCTGCTTTGCCCCAGGCTCCA#..(((((((.......(((.(((#))).))).......))))))).	1271	1293	0.974358974	-19.3	1	0.000325794	0.441	0	0	-15.48555414	13	22	7	3UTR		0	0
cfa-miR-197	XM_038446473	E2F3	TTCACCACCTTCTCCACCCAGC#GCAGTGTGGTCTGTGATGAAGCATTGGGGTGGGGGAGGGAGGGGGAG#(((.((.((((((((((((...#.))))))))))))..)).))).	3072	3119	0.980769231	-28.4	0	0.02155194	0.441	0	0	-8.513283256	17	22	12	3UTR		0	0
cfa-miR-134	XM_038446473	E2F3	TGTGACTGGTTGACCAGAGGGG#TTCCTGTGGCACCCAGCACC#.(((.((((.((.(((.(((((#))))).))))).))))))).	1908	1928	0.980769231	-21.6	0	0.000171573	0.618	0	0	-10.44399909	17	20	7	3UTR		0	0
cfa-miR-382	XM_038446473	E2F3	AATCATTCACGGACAACACTTT#AGTGTGGTCTGTGATGAA#..(((.((((((((.(((((..#))))).))))))))))).	3074	3092	0.991452991	-19.8	0	0.000493881	0.456	0	0	-7.593409041	16	18	11	3UTR		0	0
cfa-miR-449a	XM_038446473	E2F3	TGGCAGTGTATTGTTAGCTGGT#GCCTACTGGAAATGCACTGTGGG#(.((((((((((.((((..(((#)))..)))).)))))))))).).	3132	3155	1	-20.1	1	0.004443565	0.529	0	0	-6.390380941	18	23	10	3UTR		0	0
cfa-miR-204	XM_038446473	E2F3	TTCCCTTTGTCATCCTATGCCT#GGTACAAATAGCAGTGTGGTCTGTGATGAAGCATTGGGGTGGGGGAGGGAGG#((((((((.(((((((((((..#.)))).))))))).)))))))).	3062	3114	1	-27.1	1	0.01567679	0.426	0	0	-4.993964104	19	23	8	3UTR		0	0
cfa-miR-455	XM_038446473	E2F3	TATGTGCCTTTGGACTACATCG#GGTGTATGTTTGGGAAGAAAAACAAAGGTGCAG#..(((((((((((((((((((.#)))))).)))............)))))))))).	2964	2997	1	-18.7	1	0.000173747	0.559	0	0	-4.957000719	19	33	10	3UTR		0	0
cfa-miR-99b	XM_038446473	E2F3	CACCCGTAGAACCGACCTTGCG#TGTGGGGTTTTTTCCTGTACGGGA#..(((((((((..(((((((((#)))))))))..)))...)))))).	3149	3173	1	-19	1	6.53E-06	0.544	0	0	-9.592934642	18	24	9	3UTR		0	0
cfa-miR-125a	XM_038446473	E2F3	TCCCTGAGACCCTTTAACCTGT#CAGGGAGACCACTTCTCAGGATGGGGTCAGATAGAGAGGCCTCGGGGGA#((((((((.(((((((((((..#.))))....))))).)).)))))))).	2256	2305	1	-23.2	1	0.00013416	0.426	0	0	-4.993964104	19	27	8	3UTR		0	0
cfa-miR-486	XM_038446473	E2F3	TCCTGTACTGAGCTGCCCCGA#TGGGGTTTTTTCCTGTACGGGAA#((((((((.(((..((((((.#))))))...)))..)))))))).	3151	3174	1	-23	1	6.19E-06	0.544	0	0	-7.139934635	17	23	8	3UTR		0	0
cfa-miR-486-3p	XM_038446473	E2F3	TCGGGGCAGCTCAGTACAGGAT#TTCTGGTACCACTGAGTTGCTGCT#..(.(((((((((((.(((((.#))))).....))))))))))).).	3603	3627	1	-22.3	0	0.003805686	0.588	0	0	-8.222072075	17	24	11	3UTR		0	0
cfa-miR-181c	XM_038446473	E2F3	AACATTCAACCTGTCGGTGAGTT#AGCTCACCTGGCTAGGTTGTTGTGTG#.((((.(((((((((((((((((#)))))))).))).))))))..)))).	3304	3330	1	-26.2	0	0.005517568	0.544	0	0	-5.694283599	21	26	8	3UTR		0	0
cfa-miR-15a	XM_038446473	E2F3	TAGCAGCACATAATGGTTTGT#TGTGTGCTGTTGG#((((((((((((.........#)))))))))))).	3326	3339	1	-17	1	0.000186381	0.529	0	0	-7.052043617	12	13	12	3UTR		0	0
cfa-miR-20a	XM_038446473	E2F3	TAAAGTGCTTATAGTGCAGGTAG#TGCCTGACACAGTAGCACTC#...((((((..(.(((((((((.#)))))).))))..)))))).	2770	2790	1	-20.8	0	0.009473962	0.618	0	0	-11.87095175	16	20	6	3UTR		0	0
cfa-miR-124	XM_038446473	E2F3	TAAGGCACGCGGTGAATGCCA#GCATTTCAAGCCGTGCCTTC#.(((((((((...((((((..#))))))...)).))))))).	1458	1478	1	-19.8	1	0.003385521	0.5	0	0	-11.25403324	15	20	7	3UTR		0	0
cfa-miR-574	XM_038446473	E2F3	CACGCTCATGCACACACCCACA#GTGGGTGTATGTTTGGGA#....((((.(((.((((((((.#)))))))).))).)))).	2961	2979	1	-23.1	0	0.000291998	0.588	0	0	-11.89208274	15	18	8	3UTR		0	0
cfa-miR-15b	XM_038446473	E2F3	TAGCAGCACATCATGGTTTA#ACCACTGAGTTGCTGCTAT#((((((((..(((((((...#)))).)))..)))))))).	3610	3629	1	-19.6	1	0.006965737	0.603	0	0	-6.236470573	15	19	8	3UTR		0	0
cfa-miR-664	XM_038446473	E2F3	TGGGCTAGGAAAAATGATTGGA#CCACTGCGTCAGGGGCTACAATCGTCCTGGCCCAG#((((((((((....((((((..#.)))))))))))))))).	2379	2414	1	-24.1	1	0.008295414	0.382	0	0	-12.25512276	16	18	16	3UTR		0	0
cfa-miR-328	XM_038446473	E2F3	CTGGCCCTCTCTGCCCTTCCGT#GGGGTGGGGGAGGGAGGGG#....((((((((.((((.((.(#).)).)))).)))))))).	3097	3116	1	-27.7	0	0.01438986	0.441	0	0	-10.83569308	15	19	8	3UTR		0	0
cfa-miR-328	XM_038446473	E2F3	CTGGCCCTCTCTGCCCTTCCGT#ACGGATGGGCTGTAGAATGGGGTCT#..((((((.(((((((.(((((#))))).))))...)))..)))))).	1392	1417	1	-25.9	1	0.0179494	0.426	0	0	-6.013390378	18	25	6	3UTR		0	0
cfa-miR-497	XM_038446473	E2F3	CAGCAGCACACTGTGGTTTGT#GTGTGCTGTTGG#(((((((((((..........#))))))))))).	3327	3339	1	-19.8	1	0.000186381	0.529	0	0	-10.39884693	11	12	11	3UTR		0	0
cfa-miR-34c	XM_038446473	E2F3	AGGCAGTGTAGTTAGCTGATTGC#GCAAGGGCTCTCTTACACTGCA#..(((((((((..((((..((((#)))).))))..)).))))))).	2232	2254	1	-21.6	1	0.02031097	0.368	0	0	-9.592934642	17	22	7	3UTR		0	0
cfa-miR-93	XM_038446473	E2F3	CAAAGTGCTGTTCGTGCAGGTAG#TGCCTGACACAGTAGCACTC#...(((((((((.(((((((((.#)))))).)))))))))))).	2770	2790	1	-21.8	0	0.009473962	0.618	0	0	-7.803670806	18	20	12	3UTR		0	0
cfa-miR-493	XM_038446473	E2F3	TGAAGGTCTACTGTGTGCCAG#CTGGCACACAAAGTGGGT#......(((((((((((((((#))))))))))..))))).	3539	3557	1	-21.1	0	0.000156394	0.676	0	0	-15.5665584	15	18	10	3UTR		0	0
cfa-miR-329a	XM_038446473	E2F3	AGAGGTTTTCTGGGTTTCTGTTT#AGCAGAGGTAGAGGACCTCTA#((((((((((((..((((((((.#)))))))))))))))))))).	1981	2002	1	-22.7	1	2.57E-06	0.588	0	0	-6.083544976	20	21	20	3UTR		0	0
cfa-miR-329a	XM_038446473	E2F3	AGAGGTTTTCTGGGTTTCTGTTT#CAGGAGGTCAAGAGAACCTG#..(((((((((((.((((((...#)))))).))).)))))))).	1640	1660	1	-20.2	1	0.000147776	0.471	0	0	-5.813840637	17	20	8	3UTR		0	0
cfa-miR-376a	XM_038446473	E2F3	ATCATAGAGGAAAATCCACGT#GCTACTCGAAGCTGTTGTGGATTTTCCTGTC#.....(.(((((((((((((.#.))))))))))))).).	1729	1760	1	-19.7	0	0.001562753	0.485	0	0	-15.20928618	14	17	13	3UTR		0	0
cfa-miR-487b	XM_038446473	E2F3	AATCGTACAGGGTCATCCACTT#GTGGGGTTTTTTCCTGTACGGG#..((((((((((...(((((..#)))))......)))))))))).	3150	3172	1	-20.9	1	4.79E-06	0.529	0	0	-7.83842081	15	22	10	3UTR		0	0
cfa-miR-485	XM_038446473	E2F3	AGAGGCTGGCCGTGATGAATTCG#TCATCTGGTTAGCTGCCTCTG#((((((((((((.(((((.....#)))))))))))...)))))).	3214	3235	1	-21	1	0.001255614	0.574	0	0	-5.226705059	17	21	11	3UTR		0	0
cfa-miR-132	XM_038446473	E2F3	TAACAGTCTACAGCCATGGTCGC#TGTCCATGCTGTATTCTGTTT#.(((((..(((((.(((((.((.#)).))))))))))..))))).	3486	3507	1	-20.2	0	0.01421316	0.632	0	0	-8.507486219	17	21	10	3UTR		0	0
cfa-miR-152	XM_038446473	E2F3	TCAGTGCATGACAGAACTTGG#TCTGTCATGCAGTGT#.((.(((((((((((......#))))))))))).)).	1107	1122	1	-21.7	0	0.001100138	0.588	0	0	-7.058396193	13	15	11	3UTR		0	0
cfa-miR-423a	XM_038446473	E2F3	TGAGGGGCAGAGAGCGAGACTTT#TCTGGTTAGCTGCCTCTG#..((((((((..(((.(((....#))).)))..)))))))).	3217	3235	1	-22.4	1	0.001255614	0.574	0	0	-11.36162758	14	18	8	3UTR		0	0
cfa-let-7j	XM_038446473	E2F3	TGAGGTAGTAGAGTGCAGTAGTT#GCTGCCTCTGCTTCCA#...((.(((((((.(((((....#)))))))))))).)).	3225	3241	1	-21.5	0	8.00E-05	0.544	0	0	-9.272338872	14	16	12	3UTR		0	0
cfa-miR-133b	XM_038446473	E2F3	TTTGGTCCCCTTCAACCAGCTA#TAGCAGTGTGGTCTGTGATGAAGCATTGGGGTGGGGGAGGGAGGGGGAGCT#...(.((((((((..(((.((.#.)).)))......)))))))).).	3070	3121	1	-22.5	0	0.007580526	0.441	0	0	-12.22586685	14	24	8	3UTR		0	0
cfa-miR-182	XM_038446473	E2F3	TTTGGCAATGGTAGAACTCACACT#GTGGGGTTTTTTCCTGTACGGGAAACCGTTTATGCCAAGC#(((((((((((((((((((.(((.#))))))))))..............)))))...))))))).	3150	3190	1	-19.7	1	0.02340446	0.574	0	0	-3.937574446	22	40	10	3UTR		0	0
cfa-miR-205	XM_038446473	E2F3	TCCTTCATTCCACCGGAGTCTG#CAGATCCATTCCTTGGATCCTGAAGACTGCAGGAATGAGGGAG#(((((((((((...(.(((((.#.))))).).))))))))))).	2645	2688	1	-25.3	1	0.002997042	0.618	0	0	-9.663397366	17	21	11	3UTR		0	0
cfa-miR-205	XM_038446473	E2F3	TCCTTCATTCCACCGGAGTCTG#AGCATTGGGGTGGGGGAGGGAG#((((((.(((((((..(((((.#)).)))..))))))))))))).	3091	3113	1	-19.6	0	0.01549124	0.426	0	0	-6.449759622	18	22	13	3UTR		0	0
cfa-miR-210	XM_038446473	E2F3	ACTGTGCGTGTGACAGCGGCTGA#TTGTCTACACGCACAGTT#((((((((((((((((.......#))))).))))))))))).	1234	1252	1	-24.1	1	0.03506538	0.618	0	0	-3.937574446	16	18	11	3UTR		0	0
cfa-miR-210	XM_038446473	E2F3	ACTGTGCGTGTGACAGCGGCTGA#CAGCCTTTCAGATGAAGAACCTGTTTGCCGACATTTGTTGCAGGTACAGA#.((((((.((((((((((((.((#.)).))))....)))))))).)))))).	1662	1712	1	-23.7	1	0.001831283	0.529	0	0	-6.106959767	20	28	8	3UTR		0	0
cfa-miR-222	XM_038446473	E2F3	AGCTACATCTGGCTACTGGGT#GCCCATCTGAGAGGAGAACCAGGTCAGATGACATAGCA#.((((((((((((..((((..#.))))))))))))...)))).	2133	2171	1	-20.6	1	0.003529105	0.426	0	0	-5.385614315	16	21	12	3UTR		0	0
cfa-miR-211	XM_038446473	E2F3	TTCCCTTTGTCATCCTTTGCCT#GCAGTGTGGTCTGTGATGAAGCATTGGGGTGGGGGAGGGAGG#((((((((.(((((((.(((..#.)))..))))))).)))))))).	3072	3114	1	-25.8	1	0.01567679	0.426	0	0	-4.993964104	18	23	8	3UTR		0	0
cfa-miR-149	XM_038446473	E2F3	TCTGGCTCCGTGTCTTCACTCCC#GGGAAGTCTGGACATGGAAAAAGAAGTGATAGAATGCCAGGG#(((((((((((((((..((((((#)))).))..))))))))).................)))))).	2457	2499	1	-26.6	1	0.00012505	0.559	0	0	-4.170623527	21	42	9	3UTR		0	0
cfa-miR-149	XM_038446473	E2F3	TCTGGCTCCGTGTCTTCACTCCC#GGACGGGGAGCTTGGAGCCAGT#.(((((((((.(.((((.((((.#))).).))))).))))))))).	2084	2106	1	-24.4	1	0.000321069	0.324	0	0	-7.907229925	18	22	9	3UTR		0	0
cfa-miR-377	XM_038446473	E2F3	AGAGGTTGCCCTTGGTGAATTC#GCCAGGGCATCTCCCTCTT#(((((.(((((.((((......#)))))))))....))))).	2492	2511	1	-19.4	0	2.94E-05	0.5	0	0	-9.185336517	14	19	9	3UTR		0	0
cfa-miR-325	XM_038446473	E2F3	CCTAGTAGGTGTTCAGTAAGTGT#GCACAAAGCTGATTTTTTTCCAAAGTCTAAAGACTGAGCTCACCTGGCTAGGT#(((((((((((((((((......#.)))))))..))))).))))).	3268	3321	1	-21.8	1	0.000174294	0.574	0	0	-3.937574446	17	22	7	3UTR		0	0
cfa-miR-346	XM_038446473	E2F3	TGTCTGCCCGCATGCCTGCCTCT#GGGGTGGGGGAGGGAGGGGGAG#..(((.(((.(.(.((((((((.#)))))))).).).).)).))).	3097	3119	1	-23.6	0	0.02155194	0.441	0	0	-12.30410918	16	22	8	3UTR		0	0
cfa-miR-483	XM_038446473	E2F3	TCACTCCTCCCCTCCCGTCTT#GGGGTGGGGGAGGGAGGGGGAG#((.((((((((((((((((((#)))))))))).)))))))))).	3097	3119	1	-29.5	0	0.02155194	0.441	0	0	-5.495113921	20	22	10	3UTR		0	0
cfa-miR-504	XM_038446473	E2F3	AGACCCTGGTCTGCACTCTATC#GATGGGCTGTAGAATGGGGTCTG#((((((((.((((((.((((((#)))))).)))))).)))))))).	1395	1418	1	-25.6	1	0.00801046	0.441	0	0	-5.227013185	20	23	8	3UTR		0	0
cfa-miR-615	XM_038446473	E2F3	GGGGGTCCCCGGAGCTCGG#GGCCTCGGGGGACAAAGACATCCCCA#((((((((((.(((((...#))).)).))))))........)))).	2293	2319	1	-24.5	1	0.01113145	0.426	0	0	-6.762348922	15	26	6	3UTR		0	0
cfa-miR-665	XM_038446473	E2F3	ACCAGGAGGCTAAGGCCCCT#GGGGTCTGGCCACCTGGC#.(((((.((((.(((((((.#))))))))))).))))).	1410	1428	1	-30.1	0	5.12E-06	0.485	0	0	-8.683814682	16	18	11	3UTR		0	0
cfa-miR-207	XM_038446473	E2F3	GCTTCTCCGGTCTCTCCTCCTTC#GAAGCATTGGGGTGGGGGAGGGAGGGGGAGCT#((((((((..((((((((((.((#.)).)))))))))))))))))).	3089	3121	1	-30.1	1	0.007580526	0.441	0	0	-6.236470573	20	23	18	3UTR		0	0
cfa-miR-872	XM_038446473	E2F3	AAGGTTATGTGTTAGCTCAAG#TGAGCCTTACAAAATTAAGTGTATAAAGGGCAACACATGAGCTG#.((.(((((((((.((((...#.))))))))))))).)).	3683	3727	1	-19.7	0	3.75E-05	0.632	0	0	-7.68218703	15	18	13	3UTR		0	0
cfa-miR-1199-3p	XM_038446473	E2F3	TGCGGCCGGTGCTCAGCCTGC#GTGGGCTGAACTGGTGTGCAT#((((((((((..(((((((((#))))))))))))))).)))).	3457	3478	1	-24.9	1	6.85E-05	0.603	0	0	-10.10915223	19	21	15	3UTR		0	0
cfa-miR-8801	XM_038446473	E2F3	TGGACAGTCATTGTATAGAGGATGG#CCAGAACATCTGTCATGCAGTGTTGTCCC#.((((((.((((((((...(((((.#.)))))...)))))))))))))).	1099	1128	1	-23.7	1	0.02843809	0.559	0	0	-6.106959767	19	24	14	3UTR		0	0
cfa-miR-8807	XM_038446473	E2F3	TCTGTGTGCTCTGGCGCCTGGGAA#TCCCACTGCGTCAGGGGCTACAA#..((((..(((((((((.(((((.#)))))..)))))))))..)))).	2377	2400	1	-26.9	0	3.78E-06	0.353	0	0	-8.814322183	18	23	9	3UTR		0	0
cfa-miR-8822	XM_038446473	E2F3	TGGTTGGCTGGGCTTATGCAGAGC#GCTTTGTATGATTCTCTTTGCCAGCTT#.(((((((.(((.(((((((((((#)))))))))))..)))...))))))).	3241	3268	1	-24.6	1	0.08474121	0.588	0	0	-6.138845108	21	27	11	3UTR		0	0
cfa-miR-8824	XM_038446473	E2F3	GTTTCCATCTCCACCCCCGGCA#TGTGATGAAGCATTGGGGTGGGGGAGGGAGGGGGAGCT#((((((.(((((.((((((.(.#.).))))))..))))))))))).	3083	3121	1	-30.2	0	0.007580526	0.441	0	0	-6.770391594	18	23	11	3UTR		0	0
cfa-miR-8829	XM_038446473	E2F3	TTGGCCTCTGTTCCATGCCTGGGCT#CTCAGGATGGGGTCAGATAGAGAGGCCT#..(((((((.((((((.((((((..#))))))))))).......).))))))).	2270	2298	1	-26.9	1	0.001818852	0.412	0	0	-6.199507188	19	28	11	3UTR		0	0
cfa-miR-8833	XM_038446473	E2F3	TGACTTCGACTGCCCGACAGCC#GGATTGCAAGAGTGAGTCGGGTGGCAATAGTCAG#(((((....(((((((((.((.#.))..)))))))))....))))).	4087	4121	1	-22.1	0	0.002182578	0.544	0	0	-10.75224433	16	24	9	3UTR		0	0
cfa-miR-8836	XM_038446473	E2F3	AGGAAAGGAGAAGGGCCACA#TGTGGGAATTTCTTTTCCTA#(((((((((((....(((((#)))))...))))))))))).	4123	4143	1	-19.5	1	7.42E-05	0.574	0	0	-10.16579785	16	20	11	3UTR		0	0
cfa-miR-8839	XM_038446473	E2F3	TAATTGGCAGAGCCAGGATTCAAGC#GCATGTCTTTGGGGTCTGCTAATA#..(((((((((.((.(((..((.((#)).))..))).)).))))))))).	1488	1512	1	-20.2	1	0.003293156	0.515	0	0	-9.039253589	18	24	9	3UTR		0	0
cfa-miR-8841	XM_038446473	E2F3	TTTCCAGCTTCCTTAAGGATCTCTG#GGAGTAAGCTGGACCAAGGGAAGTCTGGAC#..((((((((((((..((.(((...#.))))).))))))).))))).	2440	2470	1	-20.2	1	0.00088005	0.515	0	0	-5.92549936	17	21	7	3UTR		0	0
cfa-miR-1301	XM_038446473	E2F3	TTGCAGCTGCCTGGGAGTGACTTCA#TGGTGTCCCCCAGTCGGAGGCTTCATGTCAGCTGCAC#.((((((((((((((.(.(((.(((#))).))))))))).............).)))))))).	2524	2561	1	-24.2	1	0.007189734	0.441	0	0	-4.026373918	21	37	9	3UTR		0	0
cfa-miR-8846	XM_038446473	E2F3	CGGGACAGATGTGGCCTCAGATCAT#GGTCTGGCCACCTGGCCCA#.(((.(((..((((((..(((((..#)))))))))))))).))).	1412	1431	1	-25	0	1.03E-06	0.485	0	0	-10.21125814	17	19	14	3UTR		0	0
cfa-miR-8849	XM_038446473	E2F3	CCTTGGGATTGGGACATCGACGGGC#CCAGGTCAGATGACATAGCAGTCCCAAGGA#(((((((((((...(((((((.((.#))..))).))))......))))))))))).	2151	2181	1	-26.7	1	0.006243531	0.426	0	0	-9.430348286	20	30	11	3UTR		0	0
cfa-miR-8849	XM_038446473	E2F3	CCTTGGGATTGGGACATCGACGGGC#CCCGTCTCGCTTCCTTTCCCAGGA#.(((((((..((((....((((((.#))))))....))))..))))))).	2063	2087	1	-28.2	1	0.000329507	0.368	0	0	-7.060719604	17	24	7	3UTR		0	0
cfa-miR-8852	XM_038446473	E2F3	TGCATTCGTGTGGACTCTGTGCATG#TATGTACAGATCTGTGCATAGCGATTGTT#.(((.(((((((.((((((((((((#))))))))))...)).)))).))).))).	3752	3781	1	-22.9	0	0.000940818	0.662	0	0	-9.201492625	22	29	10	3UTR		0	0
cfa-miR-8856	XM_038446473	E2F3	TGAGTACGGAGCTGGCTAGAGTGC#GCCTCTGCTTCCAGCTTTGTATG#...((((((((((((.(((((.((#)))))))...)))))))))))).	3228	3251	1	-24.5	0	0.000451663	0.529	0	0	-6.747589274	19	23	12	3UTR		0	0
cfa-miR-8861	XM_038446473	E2F3	TTAGTGTCTGCTGCCCTTGCTG#GGCAAGGGCTCTCTTACACTGCACTCAGGGAGACCACTT#..(((((((.(((((((((((.#)))))))))..................)).)))).))).	2231	2270	1	-23.5	1	0.00016076	0.426	0	0	-6.199507188	18	39	9	3UTR		0	0
cfa-miR-8859b	XM_038446473	E2F3	GGTCGGATTCCGTGCCTGGAGT#CTCCCGGATTGGCTTGCTGTGCCTGACGGATGGGCTGTAGAATGGGGTCTGGCCA#(((((((((((((..(((.(((#.))).))).))))))))))))).	1367	1422	1	-26.7	1	0.000593852	0.441	0	0	-5.529863924	19	23	13	3UTR		0	0
cfa-miR-8865	XM_038446473	E2F3	CCTCCCTTTCTCGGACGTCGCCG#GTGATGAAGCATTGGGGTGGGGGAGGGAGGG#(((((((((((((..((((((..#))))))...........))))))))))))).	3084	3115	1	-26.4	1	0.01570687	0.441	0	0	-5.529863924	19	31	13	3UTR		0	0
cfa-miR-8877	XM_038446473	E2F3	CCATGCTGTCGTGTTCGTGGCC#GGCTCGCGGACATGGGTGGCC#....(((.((((((((((((((#))).)))))))))))..))).	2115	2136	1	-23.5	0	0.001038627	0.353	0	0	-11.8601974	17	21	11	3UTR		0	0
cfa-miR-8879	XM_038446473	E2F3	TACTCATTCCTCTGTCTTGGGCT#CTGAAGACTGCAGGAATGAGG#..((((((((((.(((((.((..#)).))))).).))))))))).	2664	2685	1	-22.9	1	0.000692612	0.603	0	0	-6.246131332	17	21	9	3UTR		0	0
cfa-miR-7180	XM_038446473	E2F3	CTGTGGCCTCTGGGTGTGTACCCT#AGGGCGCTCCCACTGCGTCAGGGGCTACAA#.(((((((((((((((.((.((((#)))).))...))))....))))))))))).	2370	2400	1	-27.8	1	3.78E-06	0.353	0	0	-3.793324837	21	30	11	3UTR		0	0
cfa-miR-8882	XM_038446473	E2F3	TCCGAGCTCTGACTCCCTTCCCTGG#CTGTGATGAAGCATTGGGGTGGGGGAGGGAGGGGGAGCTTT#...(((((((..(((((((((((..#.)))))))))))..))))))).	3082	3123	1	-34.3	0	0.001618426	0.441	0	0	-12.68611798	18	22	11	3UTR		0	0
cfa-miR-8889	XM_038446473	E2F3	TGCGCTGGGTCCCAGCAGGTCA#CCTGTGGCACCCAGCA#...(((((((.(((.((((...#))))))).))))))).	1910	1926	1	-24.5	0	0.001781509	0.647	0	0	-10.07476423	14	16	7	3UTR		0	0
cfa-miR-8897	XM_038446473	E2F3	TTGGTCGAGGTAGCTGCCGGAAAGG#CTTTTCCCCATTTCCCATATTTATCTCATCTGGTTAGCTGCCTCTGCTT#..(((.(((((((((((((((....#.)))))).))))))))).))).	3189	3238	1	-27.4	0	0.002804312	0.574	0	0	-6.857959481	18	22	9	3UTR		0	0
cfa-miR-8903	XM_038446473	E2F3	TCTTGGGCCCCACCCCCGGAGACT#GGTCCTGGGGCTCGCGGACATGGGTGGCCCAT#...((((((((..((((((.((((#))))))))))............)).)))))).	2107	2139	1	-28.4	0	1.38E-06	0.382	0	0	-11.15047412	18	32	10	3UTR		0	0
cfa-miR-8904b	XM_038446473	E2F3	TAACAGCACCTGCGCCCCGGGGAGA#CTCACCTGGCTAGGTTGTTGTGTGTGCTGTTGG#(((((((((.((((((((((((((.#))).)))))...)))....))).))))))))).	3306	3339	1	-26.9	1	0.000186381	0.529	0	0	-5.180080915	23	33	9	3UTR		0	0
cfa-miR-8908a-5p	XM_038446473	E2F3	TGCTGAGGAAGGTGCTCATTGCATT#AATGCCAGGGCATCTCCCTCT#....((((.((((((((...(((((#)))))..)))))))).)))).	2489	2510	1	-22.2	0	5.11E-05	0.515	0	0	-10.60295213	17	21	8	3UTR		0	0
cfa-miR-8908a-3p	XM_038446473	E2F3	TAATTAGGACCTCCCTGAGCGGAGT#ACTGCACTCAGGGAGACCA#......((..(((((((((.(.(((#))).).))))))))).)).	2248	2267	1	-23.8	0	0.000305838	0.412	0	0	-17.86545453	15	19	9	3UTR		0	0
cfa-miR-8834b	XM_038446473	E2F3	TGGATGCTCAGTCAGCGGGGGTGCT#AGCAGAGGTAGAGGACCTCTACTGATCAGAGCATCTAA#(((((((((.(((((.((((((.((#.)).)))))).)))))..))))))))).	1981	2019	1	-31.2	1	6.46E-05	0.515	0	0	-5.413129995	22	28	9	3UTR		0	0
cfa-miR-193a	XM_038449903	ARAF	TGGGTCTTTGCGGGCGAGATGA#CAGGGGGCCCCCAAAGACCGAG#(.((((((((.((((....((.#))....)))).)))))))).).	2250	2272	0.980769231	-23.2	1	0.5028095	0.426	0	0	-8.159073884	15	22	8	3UTR		0	0
cfa-miR-1836	XM_038449903	ARAF	TAGGCCATGGTAGATAGAGATGG#CCAGTCTCAGCCTGCCATGCCA#..((.((((((((...(((((((#))).))))...)))))))))).	2112	2134	1	-22.1	0	0.129351	0.382	0	0	-10.90137645	17	22	10	3UTR		0	0
cfa-miR-486-3p	XM_038449903	ARAF	TCGGGGCAGCTCAGTACAGGAT#GTTCTGTCTCTGCCCTGAT#(((((((((...((.(((((((#)))))))))))))))))).	2157	2176	1	-23.2	1	0.002825707	0.426	0	0	-12.08710826	18	19	18	3UTR		0	0
cfa-miR-1837	XM_038449903	ARAF	TCTCAGAGGGACTGCGACATCT#TCCAGTTCCTCTGGAA#((.(((((((((((.((.....#))))))))))))))).	2233	2249	1	-21.2	0	5.20E-07	0.412	0	0	-6.230563481	15	16	15	3UTR		0	0
cfa-miR-1838	XM_038449903	ARAF	CCACCAGCTGGCGTTCCCTGG#CCAGGGAACCAGTCTCAGCCTGCCATGCCAAGGA#...((.(((((((((((((((#)))))))))............)))).))...)).	2104	2138	1	-23	0	0.001403252	0.412	0	0	-8.415498955	17	34	9	3UTR		0	0
cfa-miR-17	XM_038449903	ARAF	ACTGCAGTGAAGGCACTTGTAG#TGCCTGATGTGCCTTCCACTGGAT#..(.((((((((((((......#.)))))))).)))).).	2397	2421	1	-19.9	0	0.01936205	0.441	0	0	-7.989022994	13	17	8	3UTR		0	0
cfa-miR-185	XM_038449903	ARAF	TGGAGAGAAAGGCAGTTCCTGA#TCTAAATCTGGGAGCTCCTCTATCTCCAA#((((((...(((.(((((((..#.))))))))))...)))))).	2321	2350	1	-23.4	0	0.000188556	0.485	0	0	-10.14041618	16	21	10	3UTR		0	0
cfa-miR-125b	XM_038449903	ARAF	TCCCTGAGACCCTAACTTGTGA#CACTGGATTTTGGGGTCCCCAGCACCCCGTGTGGATTTGGGGGG#(((((((((((((((((.(((.#))).))...))))))))...................))))))).	2413	2457	1	-19.2	1	2.45E-06	0.412	0	0	-3.937574446	20	44	8	3UTR		0	0
cfa-miR-140	XM_038449903	ARAF	ACCACAGGGTAGAACCACGGA#TCTGTCTCTGCCCTGA#....(((((((((...(((((#))))).))))))))).	2159	2175	1	-19.7	0	0.00285274	0.412	0	0	-11.37190103	14	16	9	3UTR		0	0
cfa-miR-25	XM_038449903	ARAF	CATTGCACTTGTCTCGGTCTGA#AGACCGAGACCCCTGCT#....(((...((((((((((..#))))))))))...))).	2264	2281	1	-21.6	0	0.000962597	0.441	0	0	-14.15909352	13	17	10	3UTR		0	0
cfa-miR-350	XM_038449903	ARAF	TTCACAAAGCCCATACACTTTT#GGGAGCTCCTCTATCTCCAAGCTGGGCTTTGTGGC#.((((((((((((.........#.)))))))))))).	2330	2365	1	-20.3	1	0.000235983	0.471	0	0	-5.618663395	12	14	12	3UTR		0	0
cfa-miR-1843	XM_038449903	ARAF	ACTGGAGGTCTCTGTCTGGCTT#GGGCCCCCAAAGACCGAGACCCCT#...((.((((((.(((((((((#))))).....)))).)))))))).	2254	2278	1	-22.8	0	0.002145546	0.426	0	0	-9.704629568	17	24	8	3UTR		0	0
cfa-miR-423a	XM_038449903	ARAF	TGAGGGGCAGAGAGCGAGACTTT#AGTGTTCTGTCTCTGCCCTG#...((((((((((..((((((..#))).)))..)))))))))).	2154	2174	1	-23.2	0	0.003416447	0.412	0	0	-8.106829671	16	20	10	3UTR		0	0
cfa-miR-182	XM_038449903	ARAF	TTTGGCAATGGTAGAACTCACACT#CTGCCATGCCAAGG#((((((.(((((((..........#))))))))))))).	2123	2137	1	-18	0	0.001651383	0.412	0	0	-6.449759622	13	14	13	3UTR		0	0
cfa-miR-214	XM_038449903	ARAF	ACAGCAGGCACAGACAGGCAGT#CTCTCTGGAATTTGTGCCTGATGTG#(((.((((((((((((((.((.#)).))))...)))))))))).))).	2383	2408	1	-21.2	0	0.01073224	0.485	0	0	-6.969596721	19	25	10	3UTR		0	0
cfa-miR-302c	XM_038449903	ARAF	TTTAACATGGGGGTACCTGCTG#CATACCCATCCTGGGAGATGGAGGTATCCCCATGTG#....((((((((((((((.(..#.).)))))))))))))).	2193	2229	1	-28.3	0	3.49E-05	0.412	0	0	-9.546562469	15	18	14	3UTR		0	0
cfa-miR-145	XM_038449903	ARAF	GTCCAGTTTTCCCAGGAATCCCT#TCCTGGGAGATGGAG#.((((..((((((((((......#)))))))))))))).	2201	2216	1	-21.3	0	7.34E-07	0.441	0	0	-7.237970133	14	15	14	3UTR		0	0
cfa-miR-452	XM_038449903	ARAF	AACTGTTTGCAGAGGAAACTGA#CAGTTCCTCTGGAAGCAGG#..((((((.((((((.(((((.#))))))))))).)))))).	2235	2254	1	-26.1	1	1.22E-09	0.397	0	0	-6.246439458	17	19	11	3UTR		0	0
cfa-miR-8847	XM_038449903	ARAF	TCCCAGAGCCTGCAGGTT#CCTCTTGGCTTTGGGGA#((((((((((...(((..#)))...)))))))))).	2299	2316	1	-21	1	1.05E-05	0.559	0	0	-11.39828284	13	17	10	3UTR		0	0
cfa-miR-8858	XM_038449903	ARAF	GCAGCGAGCGCAGAGACGGCTG#CAGTGTTCTGTCTCTGCCCTGATACTGCC#((((..((.(((((((((((((#)))....)))))))))).))....)))).	2153	2182	1	-23.8	0	0.01423708	0.426	0	0	-11.01396004	19	29	10	3UTR		0	0
cfa-miR-8860	XM_038449903	ARAF	TACACTAGGTTTGGAGGAAAGTGGG#CCTGCTTCCTCCATAATTTGGTT#...((((((((((((((.(((((((#))))))))))))).)))))))).	2275	2298	1	-24.2	0	0.01013973	0.529	0	0	-6.514540194	21	23	13	3UTR		0	0
cfa-miR-1185	XM_038449903	ARAF	ATATACAGGGGGAGACTCTTAT#GGGGTCCCCAGCACCCCGTGTGGATTTGGGGGGTCCCCTCTGTGTC#..((((((((((.(((((((..#.))))))))))))))))).	2424	2470	1	-25.8	1	2.44E-05	0.397	0	0	-6.246131332	17	19	17	3UTR		0	0
cfa-miR-8834b	XM_038449903	ARAF	TGGATGCTCAGTCAGCGGGGGTGCT#AGCACCCCGTGTGGATTTGGGGGGTCCC#.((((.(((((((.(((((((((((#)))))))).))).))))..))).)))).	2433	2461	1	-30.1	0	2.47E-08	0.397	0	0	-6.551123516	22	28	8	3UTR		0	0
cfa-miR-370	XM_038658617	HBEGF	GCCTGCTGGGGTGGAACCTGGT#GCCATTCTTCTGGTGCTACTCCATGCAGGG#.(((((((((((((.(((((((#)))).......))).)))))))).))))).	2271	2301	0.961538462	-27.4	1	2.33E-06	0.471	0	0	-4.528774398	20	30	8	3UTR		0	0
cfa-let-7g	XM_038658617	HBEGF	TGAGGTAGTAGTTTGTACAGTT#GGGGACTGCTACCTCC#.(((((((((((((.(......#).))))))))))))).	1170	1186	0.974358974	-20.6	1	1.02E-05	0.5	0	0	-4.528774398	14	16	13	3UTR		0	0
cfa-miR-185	XM_038658617	HBEGF	TGGAGAGAAAGGCAGTTCCTGA#GGGGACTGCTACCTCCGA#(((((.(...((((((((((..#)))))))))).)))))).	1170	1188	0.974358974	-22.2	0	0.000133241	0.5	0	0	-10.45106426	16	18	10	3UTR		0	0
cfa-miR-219-3p	XM_038658617	HBEGF	AGAATTGTGGCTGGACATCTGT#AGATGCCAGTTAAATTCC#.(((((.(((((((.(((((..#))))))))))))))))).	1455	1473	0.974358974	-18.3	0	0.09071621	0.676	0	0	-6.072460932	17	18	17	3UTR		0	0
cfa-miR-8826	XM_038658617	HBEGF	TCTGGACTTCAGGAGACAGCT#AGCTGCCACTGGATCCAGC#.(((((.(((((..(.(((((#))))))..)))))))))).	1114	1133	0.991452991	-20.1	0	0.000454172	0.5	0	0	-7.716030983	16	19	10	3UTR		0	0
cfa-miR-448	XM_038658617	HBEGF	TTGCATATGTAGGATGTCCCAT#TGGGACTTCTACCCAGATGGAAA#((.(((..((((((.((((((.#))))))))))))....))).)).	1667	1690	1	-18.7	0	0.004106442	0.676	0	0	-10.08788494	17	23	12	3UTR		0	0
cfa-miR-204	XM_038658617	HBEGF	TTCCCTTTGTCATCCTATGCCT#GTTTATTTATTTGAGAGAAAGAGAGAGTATGAGTGGGGTGAGAGGCAGAGGGAGA#((((((((((((((((((....#.))))))))....)))))))))).	956	1011	1	-23.1	1	0.3291908	0.441	0	0	-3.937574446	18	24	10	3UTR		0	0
cfa-miR-150	XM_038658617	HBEGF	TCTCCCAACCCTTGTACCAGTG#GGTGAGAGGCAGAGGGAGAA#((((((...((((.((((....#)))).))))....)))))).	992	1012	1	-20	0	0.3370178	0.456	0	0	-9.708125486	14	20	6	3UTR		0	0
cfa-miR-206	XM_038658617	HBEGF	TGGAATGTAAGGAAGTGTGTGG#TACACATTTCTGAAGATCTTCCAC#(((((.((..(((((((((((.#)))))))))))....)).))))).	1939	1963	1	-18.6	0	0.04189199	0.559	0	0	-8.137429334	18	24	11	3UTR		0	0
cfa-miR-486-3p	XM_038658617	HBEGF	TCGGGGCAGCTCAGTACAGGAT#CTGACTGAGCCACCCAGCTGCCACTGGA#(((((((((((((((.(((...#))))))))))........)))).)))).	1099	1127	1	-22.7	1	0.000138805	0.485	0	0	-4.170623527	18	28	10	3UTR		0	0
cfa-miR-320	XM_038658617	HBEGF	AAAAGCTGGGTTGAGAGGGCGA#TGCCACTGGATCCAGCTTTA#.(((((((((((.((..((((.#)))).)).))))))))))).	1117	1137	1	-25.5	1	0.006053052	0.5	0	0	-5.31550453	17	20	11	3UTR		0	0
cfa-miR-130b	XM_038658617	HBEGF	CAGTGCAATGATGAAAGGGCAT#GCCCTTCATAATTGCTTTGC#(((.(((((.(((.((((((..#))))))))).))))).))).	1278	1298	1	-20	0	0.01440963	0.559	0	0	-9.068943107	17	20	9	3UTR		0	0
cfa-miR-185	XM_038658617	HBEGF	TGGAGAGAAAGGCAGTTCCTGA#GGGAACTCCTTTTTTCTCA#..((((((((((.(((((((..#))))))).)))))))))).	2227	2246	1	-22.6	1	0.3132369	0.515	0	0	-6.246131332	17	19	10	3UTR		0	0
cfa-miR-125b	XM_038658617	HBEGF	TCCCTGAGACCCTAACTTGTGA#CACAGTTTGGGGTCGGGGGGC#(((((..((((((((.(((((.#))))).)))))))).))))).	2414	2435	1	-25.6	0	5.03E-05	0.515	0	0	-7.615268823	18	21	8	3UTR		0	0
cfa-miR-664	XM_038658617	HBEGF	TGGGCTAGGAAAAATGATTGGA#TCCATGCCTGCAGCTTTCCTAGCTCC#.(((((((((((..((..((((#))))......))..))))))))))).	2171	2197	1	-20.7	1	0.003227157	0.397	0	0	-5.939295368	17	26	11	3UTR		0	0
cfa-miR-664	XM_038658617	HBEGF	TGGGCTAGGAAAAATGATTGGA#TCCTGGCCCT#.(((((((((............#))))))))).	1835	1845	1	-18.3	1	1.91E-05	0.412	0	0	-13.07937179	9	10	9	3UTR		0	0
cfa-miR-1841	XM_038658617	HBEGF	AGAGGAAAGCTGGACGGCAAGC#TGCCTGCAGCTTTCCTA#..((((((((((.(.((((...#))))).)))))))))).	2175	2192	1	-24.6	1	0.003411082	0.397	0	0	-6.981580892	15	17	10	3UTR		0	0
cfa-miR-212	XM_038658617	HBEGF	ACCTTGGCTCTAGACTGCTTACT#TTACTACACAGTTTGGGGTCGGGGG#.((((((((((((((((......#.)))))))))))))))).	2408	2433	1	-24.9	1	5.48E-08	0.5	0	0	-3.793324837	16	18	16	3UTR		0	0
cfa-miR-1844	XM_038658617	HBEGF	AGGACTACGGACGGGCTGAG#CCCATCTGTAGTCA#..(((((((((.(((.....#))).))))))))).	1914	1928	1	-19.2	1	0.001360941	0.632	0	0	-8.536853109	12	14	9	3UTR		0	0
cfa-miR-532	XM_038658617	HBEGF	CATGCCTTGAGTGTAGGACCGT#CCTGTACTCAAGGTG#...((((((((((((((.....#)))))))))))))).	885	900	1	-21	0	0.000106173	0.529	0	0	-6.514540194	14	15	14	3UTR		0	0
cfa-let-7b	XM_038658617	HBEGF	TGAGGTAGTAGGTTGTGTGGTT#CTGCAGGGGGACTGCTACCTCC#.((((((((((.((.(((((..#))))).))...)))))))))).	1164	1186	1	-20.9	1	1.02E-05	0.5	0	0	-7.875577707	17	22	10	3UTR		0	0
cfa-miR-10b	XM_038658617	HBEGF	CCCTGTAGAACCGAATTTGTGT#GGAATCTGCAGGGG#(((((((((.((..........#))..))))))))).	1159	1173	1	-18	1	7.84E-07	0.515	0	0	-8.294550085	11	14	9	3UTR		0	0
cfa-miR-135b	XM_038658617	HBEGF	TATGGCTTTTCATTCCTATGTGA#GATTGAGAAGCCATAT#((((((((((((.((........#)).)))))))))))).	1556	1572	1	-18.6	1	0.01538182	0.588	0	0	-5.459754139	14	16	12	3UTR		0	0
cfa-miR-489	XM_038658617	HBEGF	GTGACATCACATATACGGCGGC#GCCCAAGGTGCTGATGTCAA#.(((((((((((....(((...#)))....))).)))))))).	2087	2107	1	-18.7	1	0.001578468	0.603	0	0	-6.907794008	14	20	8	3UTR		0	0
cfa-miR-96	XM_038658617	HBEGF	TTTGGCACTAGCACATTTTTGCT#GGTATGCTGTCATGGTCCCTTCTGGAAGTTGCTGGTGCCAT#..(((((((((((.((((((...#.))))))))))))))))).	2472	2513	1	-22.1	1	0.000486146	0.559	0	0	-5.813840637	17	19	17	3UTR		0	0
cfa-miR-211	XM_038658617	HBEGF	TTCCCTTTGTCATCCTTTGCCT#AGAGTATGAGTGGGGTGAGAGGCAGAGGGAGA#(((((((((((.((..((((((#.))))))))))))))))))).	979	1011	1	-22.1	1	0.3291908	0.441	0	0	-8.252876396	19	21	19	3UTR		0	0
cfa-miR-514	XM_038658617	HBEGF	TGATTGACACCTCTGTGAGTGGA#GCCACAGGGGGTGGTCAGTA#..((((((.((((((((.((...#))))))))))...)))))).	1972	1992	1	-20.5	1	0.00679606	0.5	0	0	-6.013390378	16	20	10	3UTR		0	0
cfa-miR-105a	XM_038658617	HBEGF	TCAAATGCTCAGACTCCTGT#GCAGGGGTCAGTGCAGCAGAGGAG#((...(((((((((((((((#)))))))))..)).))))...)).	2295	2319	1	-20.4	0	0.008594484	0.485	0	0	-12.64617337	17	24	9	3UTR		0	0
cfa-miR-134	XM_038658617	HBEGF	TGTGACTGGTTGACCAGAGGGG#CCCCATAAGTTTGTTTAAATAATTAACTTCTGGATTAAGATGCCAGTTAA#..((((((((((((((((((..#.))))))).)))....)))))))).	1418	1468	1	-21	1	0.1434872	0.662	0	0	-4.957000719	18	25	8	3UTR		0	0
cfa-miR-330	XM_038658617	HBEGF	TCTCTGGGCCTGTGTCTTAGGC#CCTATGGCCCCAGGCCCACAGAG#(((.((((((((.(((.((((.#)))).)))..)))))))).))).	2203	2226	1	-26.4	0	4.87E-05	0.441	0	0	-8.258727334	18	23	8	3UTR		0	0
cfa-miR-432	XM_038658617	HBEGF	TCTTGGAGTAGGTCATTGGGTGG#CCACCCCTATGGCCCCAGGC#.(((((....((((((.((((((#))))))..))))))))))).	2198	2218	1	-23.4	0	6.66E-05	0.441	0	0	-9.949542428	17	20	11	3UTR		0	0
cfa-miR-505	XM_038658617	HBEGF	GGGAGCCAGGAAGTATTGATGT#CAGTGTCCTGGCCCTC#(((.(((((((..(((((....#))))))))))))))).	1830	1846	1	-19.4	0	4.51E-05	0.412	0	0	-11.60553064	15	16	15	3UTR		0	0
cfa-miR-631	XM_038658617	HBEGF	GACCTGGCCCAGACCTCAGC#GCTGAGGAGGAGCAGGA#..((((..((...(((((((#))))))).))..)))).	2349	2366	1	-21.4	0	9.15E-05	0.544	0	0	-16.27503058	13	17	7	3UTR		0	0
cfa-miR-764	XM_038658617	HBEGF	GGTGCTCACTTGTCCTCCT#AGGAGGAGCAGGAAACATTGGAGCTGCCT#(((((((.(((((((((((#))))))).))))........)))).))).	2353	2382	1	-21.3	1	4.16E-05	0.559	0	0	-6.251209375	18	29	7	3UTR		0	0
cfa-miR-8797	XM_038658617	HBEGF	TTGCCAAGGACTGAGAGCTCGGG#GCTCCAGGATCTTTGGCAGA#(((((((((((((.((((.....#)))))))..)))))))))).	1477	1497	1	-23.2	1	0.000239124	0.647	0	0	-4.794414364	17	20	10	3UTR		0	0
cfa-miR-8807	XM_038658617	HBEGF	TCTGTGTGCTCTGGCGCCTGGGAA#CCTATGGCCCCAGGCCCACAGAG#((((((.((.((((.(((((((..#)))).))).)))))).)))))).	2203	2226	1	-28.9	0	4.87E-05	0.441	0	0	-7.45921701	19	23	6	3UTR		0	0
cfa-miR-8824	XM_038658617	HBEGF	GTTTCCATCTCCACCCCCGGCA#GCTGAGGAGGAGCAGGAAACA#((((((..((((..((.((((.#)))).)).))))..)))))).	2349	2370	1	-23.3	0	0.06028875	0.559	0	0	-9.94086644	16	21	6	3UTR		0	0
cfa-miR-8830	XM_038658617	HBEGF	TCGTCGCTGAGGCAGGACCGACTTC#GACTGCAGTCTTGCCTAGGCGATT#..((((((.(((((((((.......#.))))))))).)))))).	2039	2063	1	-25	1	0.00040671	0.529	0	0	-6.013390378	15	18	9	3UTR		0	0
cfa-miR-8845	XM_038658617	HBEGF	TGCAAGGCAGGACCGACACC#TGCAGTCTTGCCTAGGCGA#(((.(((((((((.(.((..#))).)))))))))..))).	2042	2061	1	-18.5	0	0.000181296	0.544	0	0	-8.059485719	15	19	9	3UTR		0	0
cfa-miR-8849	XM_038658617	HBEGF	CCTTGGGATTGGGACATCGACGGGC#GCAGTCTTGCCTAGGCGATTTTGTCTACCGTTTATGTTTCAAAAGCCCAAGGT#(((((((.(((((((((.(((((..#.))))).)))))))))...))))))).	2043	2096	1	-29.1	1	0.01811245	0.603	0	0	-6.251209375	21	27	9	3UTR		0	0
cfa-miR-8855	XM_038658617	HBEGF	CTTAGGGTTCTGTGTTTCCTGTGGC#GCAGGAAACATTGGAGCTGCCTGT#..((((((((((((((((((((...#))))))))))).)))))..)))).	2360	2384	1	-23.2	1	5.55E-05	0.544	0	0	-4.957000719	20	24	11	3UTR		0	0
cfa-miR-8857	XM_038658617	HBEGF	TAGCTTCTCCTTATGTTTTGGGC#GCAAAGAAGAAGGCTGAGGAGGAGCA#..(((((((((((.(((((....#.)))))))))))))))).	2337	2363	1	-21.4	1	0.00012986	0.529	0	0	-5.813840637	16	18	16	3UTR		0	0
cfa-miR-8868	XM_038658617	HBEGF	CCCTGTGCTGTAGAAGCTTCCCTGC#GCAGGGGTCAGTGCAGCAGAGGA#.(((.(((((((......(((((((#)))))))....))))))).))).	2295	2318	1	-28.9	0	0.005680765	0.485	0	0	-11.02683118	17	23	7	3UTR		0	0
cfa-miR-8879	XM_038658617	HBEGF	TACTCATTCCTCTGTCTTGGGCT#GGTGAGAGGCAGAGGGAGAAACAGATTCCCCACTGAGC#..((((((((((((((((..(((#)))..))))))))))))................)))).	992	1030	1	-22.1	1	0.004283738	0.412	0	0	-4.957000719	19	38	12	3UTR		0	0
cfa-miR-8883	XM_038658617	HBEGF	TCTGGGTGAGGATTCGCAGGACTTT#GTCCTGGCCCTCCACCTGGC#.((((((((((...(.((((((...#))))))).)))).)))))).	1834	1854	1	-22.4	1	0.000257874	0.441	0	0	-9.519147757	17	20	7	3UTR		0	0
cfa-miR-8885	XM_038658617	HBEGF	TCTGTGCTGAATGGCTGCGATGGCG#GTCATGGTGCCACAGGGGGTGGTCAGTACGGT#.(((((((((.((((.((.(((((.#))))).))))))..........))))))))).	1964	1996	1	-24.6	1	0.000938151	0.5	0	0	-6.851148393	20	32	9	3UTR		0	0
cfa-miR-8889	XM_038658617	HBEGF	TGCGCTGGGTCCCAGCAGGTCA#GATCTGCTGTTTGGATCCTCAAGCGCT#.((((((((((((((((((((.#)))))))))...))))))...))))).	1591	1618	1	-32.2	1	2.45E-05	0.529	0	0	-3.793324837	20	27	9	3UTR		0	0
cfa-miR-8895	XM_038658617	HBEGF	TTATCTGGTGAGGGCACTGTGAGGC#TTTGGCAGTGTCCTGGCCC#......(((.((((((((((.(((.#))).)))))))))).))).	1825	1844	1	-25.4	0	4.18E-06	0.426	0	0	-16.80906487	16	19	10	3UTR		0	0
cfa-miR-8898	XM_038658617	HBEGF	TCAGGACAGTTGGTAGCAGCTCCC#GGGATCTGCTGTTTGGATCCTCAAGCGCTGGATTTGATGAGCTAACTGTGAAATACCACAAGCCTGAG#(((((((((((((((((((.((((#)))).)))))..............................))))))))).............))))).	1589	1657	1	-25.9	1	0.002202747	0.574	0	0	-3.937574446	23	68	9	3UTR		0	0
cfa-miR-8908a-3p	XM_038658617	HBEGF	TAATTAGGACCTCCCTGAGCGGAGT#CTGAGCAGGGAGCCTGATTT#.(((((((..(((((((..(((...#)))..)))))))))))))).	1024	1044	1	-24	1	0.000178411	0.471	0	0	-6.092220964	17	20	14	3UTR		0	0
cfa-miR-8905	XM_038658617	HBEGF	TCCACAAAGAGGATTCGGTCAGGCT#GGACCTGGGAAACTCTTAAGACCGAATCCAGCTTTGTT#...((((((.((((((((((.....#.))))))))))..)))))).	921	959	1	-24	0	0.008555879	0.618	0	0	-7.757046662	16	20	10	3UTR		0	0
cfa-let-7a	XM_038659327	MMP2	TGAGGTAGTAGGTTGTATAGTT#ATGCAGCCCTGCCTTG#.(((((((..((((((((....#))))))))))))))).	2241	2257	1	-19	1	6.26E-05	0.485	0	0	-6.092220964	15	16	15	3UTR		0	0
cfa-miR-1835	XM_038659327	MMP2	TGCACCCTGAGAGCTGGAGCAG#CTTCAGCTCTGTAGTTAAATGGGCGTGCT#.((((((((((((((((((...#)))))))))).........)))).)))).	2078	2107	1	-23.1	1	0.000234252	0.485	0	0	-3.793324837	18	29	10	3UTR		0	0
cfa-miR-196b	XM_038659327	MMP2	TAGGTAGTTTCCTGTTGTTGGGA#CCAACAGACGGAAACTGTCTC#.(((((((((((..(((((((..#)))))))..))))))))))).	2332	2353	1	-20.9	1	5.71E-05	0.368	0	0	-5.939295368	18	21	11	3UTR		0	0
cfa-miR-183	XM_038659327	MMP2	TATGGCACTGGTAGAATTCACT#TCTGCCCTGTGCCC#...(((((.((((((.......#))))))..))))).	2144	2158	1	-17.8	0	0.001435114	0.471	0	0	-7.803978932	11	14	6	3UTR		0	0
cfa-miR-486-3p	XM_038659327	MMP2	TCGGGGCAGCTCAGTACAGGAT#CCTGCCTTGGGCTGCCTTGGT#((((((((((((((..((((..#))))..)))))))))))))).	2248	2269	1	-28.5	1	2.14E-08	0.471	0	0	-4.906073087	18	21	14	3UTR		0	0
cfa-let-7c	XM_038659327	MMP2	TGAGGTAGTAGGTTGTATGGTT#AGCCACCCCCAAAGAGATGCCTTGATATTCTCAATGCAGCCCTGCCTTG#.(((((((..((((((((....#.))))))))))))))).	2208	2257	1	-19.4	1	6.26E-05	0.485	0	0	-6.092220964	15	17	15	3UTR		0	0
cfa-miR-140	XM_038659327	MMP2	ACCACAGGGTAGAACCACGGA#CCTGGTAATTTAAGATTCTGGAGAGTGGCTCTGCCCTGTGC#..(((((((((((.((((...#.)))).))))))))))).	2115	2156	1	-27.5	1	7.60E-05	0.471	0	0	-5.813840637	15	18	11	3UTR		0	0
cfa-miR-106b	XM_038659327	MMP2	TAAAGTGCTGACAGTGCAGAT#GTTTGCTTTGTATGCACTTTGT#((((((((..((((.((((((#)))))).))))..)))))))).	2478	2500	1	-20.5	1	0.05857699	0.647	0	0	-6.971920133	18	22	8	3UTR		0	0
cfa-miR-127	XM_038659327	MMP2	TCGGATCCGTCTGAGCTTGGCT#AGCCAACAGACGGAAACT#..(..((((((((...((((((#))))))))))))))..).	2330	2348	1	-21.7	0	0.000263573	0.397	0	0	-13.93339873	15	18	14	3UTR		0	0
cfa-miR-193a	XM_038659327	MMP2	TGGGTCTTTGCGGGCGAGATGA#TCTTGACCGAAGGACTCAG#(((((((((.(((.(((((...#))))).)))))))))))).	2542	2561	1	-21.2	1	0.000559537	0.559	0	0	-6.036920832	17	19	12	3UTR		0	0
cfa-miR-423a	XM_038659327	MMP2	TGAGGGGCAGAGAGCGAGACTTT#AGGGATGGTTCTCTTGTTCCCTCT#.((((((((((((((.(..(((.#)))..).))))))).)).))))).	2600	2624	1	-23.6	1	0.05167926	0.485	0	0	-4.026373918	18	24	7	3UTR		0	0
cfa-miR-346	XM_038659327	MMP2	TGTCTGCCCGCATGCCTGCCTCT#AGAGGGCACTGGTGGCCTGACAGCCCGGCGTGGCATGGGGCAGTGGGACAG#(((((((((.((((((((((...#.)))).)))))))))))....)))).	2354	2405	1	-30.2	1	0.000499654	0.265	0	0	-5.180080915	19	26	11	3UTR		0	0
cfa-miR-589	XM_038659327	MMP2	TGAGAACCATGTCTGATCAGAG#CTCCACGATGCATCTCAGCCCACATAGGGATGGTTCTCT#.(((((((((.((((.......#.)))).))))))))).	2575	2614	1	-18.7	1	1.48E-05	0.471	0	0	-6.851148393	13	16	9	3UTR		0	0
cfa-miR-671	XM_038659327	MMP2	TCCGGTTCTCAGGGCTCCACC#GGGCCCTGAGCGCCAGGGA#((((((.((((((((((....#)))))))))).))).))).	2036	2055	1	-27.3	0	6.43E-07	0.324	0	0	-5.481260981	16	19	10	3UTR		0	0
cfa-miR-8791a	XM_038659327	MMP2	TCCTCGGTGTCCTGTGCCCTCCCGG#CCGGCGTGGCATGGGGCAGTGGGAC#(((.((.(((((((((((..(((((#)))).).))))))))))).))))).	2378	2403	1	-31.6	0	0.00090354	0.25	0	0	-8.513283256	21	25	11	3UTR		0	0
cfa-miR-8808	XM_038659327	MMP2	TGGGAAGAACAGAGCCGCGAC#GTGGCTCTGCCCTGTGCCCAA#((((.((..(((((((((...#)))))))))..))...)))).	2139	2160	1	-24.1	0	0.01283021	0.471	0	0	-11.42663621	15	21	9	3UTR		0	0
cfa-miR-8809	XM_038659327	MMP2	TCATTGGCTGAGCCCGGAACCGGGG#CCTTGGCTCCTTGCTCAGCCC#.....((((((((..(((.((((((#)))))).)))..)))))))).	2678	2699	1	-29.2	0	0.001207453	0.368	0	0	-15.25788912	17	21	8	3UTR		0	0
cfa-miR-8827	XM_038659327	MMP2	TCCTCCTCGTGGTGAGCCTGGGCT#AGCCCGGCGTGGCATGGGGCAGTGGGAC#(((((((((((.((.(((.(((((#)))))))).)).)))))))....)))).	2375	2403	1	-29.6	1	0.00090354	0.25	0	0	-8.019827316	21	28	8	3UTR		0	0
cfa-miR-8856	XM_038659327	MMP2	TGAGTACGGAGCTGGCTAGAGTGC#GGGCCTGGCAGCCTTCAGCTCTGTAGTTAA#(((.(((((((((((((((.((.(#).)))))))......)))))))))).))).	2066	2096	1	-25.9	0	0.03048611	0.426	0	0	-6.969596721	21	30	10	3UTR		0	0
cfa-miR-8883	XM_038659327	MMP2	TCTGGGTGAGGATTCGCAGGACTTT#AGCCTTGGCTCCTTGCTCAGC#.(((((((((((.(((.(((.((..#)))))))).))))))))))).	2676	2697	1	-20.7	1	6.57E-05	0.368	0	0	-5.08245545	19	21	11	3UTR		0	0
cfa-miR-8885	XM_038659327	MMP2	TCTGTGCTGAATGGCTGCGATGGCG#CGCCAGGGAAGGACCCGGATGGGCCTGGCAGCCTTCAGCTCT#...(.((((((.((((((.(.(((.#.)))).)))))))))))).).	2046	2088	1	-28.7	0	0.000333273	0.382	0	0	-13.98038068	17	21	12	3UTR		0	0
cfa-miR-8887	XM_038659327	MMP2	TCCTGCCATGGCATTCCGGAG#CCGGATGGGCCTGGCAGC#..((((((.(((..(((((..#)))))...))))))))).	2060	2078	1	-24.6	1	1.81E-06	0.368	0	0	-8.159360908	14	18	9	3UTR		0	0
cfa-miR-8895	XM_038659327	MMP2	TTATCTGGTGAGGGCACTGTGAGGC#CCTCCCAACTGCCCTCACCC#......((((((((((.((.((((.#)))).))..)))))))))).	2180	2200	1	-26.9	0	0.1190072	0.353	0	0	-15.5665584	16	20	10	3UTR		0	0
cfa-miR-8897	XM_038659327	MMP2	TTGGTCGAGGTAGCTGCCGGAAAGG#CTGGCTTCTCACTGCTGGCTGCCTTAGGACCT#..((((((((((((((((((.....#)))))...........)))))))))..)))).	2432	2464	1	-25.3	1	6.37E-05	0.485	0	0	-4.957000719	18	32	9	3UTR		0	0
cfa-miR-8902	XM_038659327	MMP2	CATCCATTTCTTTCACCTGGGGAAA#TTCTGCACACCGGGCCCTGAGCGCCAGGGAAGGACCCGGATGG#(((((...((((((.(((((.(...#.).)))))))))))...))))).	2025	2068	1	-25.6	0	1.81E-06	0.353	0	0	-10.43130423	17	23	11	3UTR		0	0
cfa-miR-377	XM_038659937	E2F2	AGAGGTTGCCCTTGGTGAATTC#GCTGAGGCGCAGCCTTG#.(((((((((((((((......#))))))).)))))))).	2008	2025	0.961538462	-21.9	1	1.12E-06	0.382	0	0	-3.793324837	15	17	8	3UTR		0	0
cfa-miR-222	XM_038659937	E2F2	AGCTACATCTGGCTACTGGGT#CCGAGTGCCGTGTGGCTT#((((((((..(((.(((.((.#)).)))))))))))))).	4134	4152	0.974358974	-21.1	1	3.33E-05	0.5	0	0	-7.09331049	16	18	14	3UTR		0	0
cfa-miR-8865	XM_038659937	E2F2	CCTCCCTTTCTCGGACGTCGCCG#GGGGTGTCTTACAGTGAGGGAGGGAGCGG#(((((((((((((((((.(.((.#)).))))))......))))))))))).).	2241	2270	0.974358974	-26.8	1	0.000468383	0.456	0	0	-3.937574446	20	29	11	3UTR		0	0
cfa-miR-188	XM_038659937	E2F2	CATCCCTTGCATGGTGGAGGGT#CCTTGGCCCTTGGGCAGGGGATGG#((((((((((..(((.((((..#)))).))).....)))))))))).	3221	3245	0.980769231	-29	1	0.00084346	0.397	0	0	-10.34220131	17	24	10	3UTR		0	0
cfa-miR-33a	XM_038659937	E2F2	GTGCATTGTAGTTGCATTGC#GCCGTGTGGCTTTAGTGCATT#((((((((.((((((((.((#)).)))))))).)))))))).	4140	4161	1	-18.9	1	0.00100304	0.529	0	0	-4.993964104	18	21	8	3UTR		0	0
cfa-miR-1835	XM_038659937	E2F2	TGCACCCTGAGAGCTGGAGCAG#CCAGCCGAAGCTGTCTCGGGGTGCGG#(((((((((((((((((.....#)))))........)))))))))))).	1472	1498	1	-29.1	1	3.50E-06	0.353	0	0	-3.937574446	17	26	12	3UTR		0	0
cfa-miR-150	XM_038659937	E2F2	TCTCCCAACCCTTGTACCAGTG#CACATCCAGAGTCAAGGGATGACCTTGGCCCTTGGGCAGGGGATGGGAGT#.((((((.(((((((.((((..#.))))))))))).)))))).	3199	3249	1	-26.5	1	0.006009091	0.382	0	0	-6.340008847	17	20	11	3UTR		0	0
cfa-miR-99b	XM_038659937	E2F2	CACCCGTAGAACCGACCTTGCG#GGGCTGGTTTTACACTGGGTC#.(((((((((((((.(((....#))).)))))))))...)))).	4408	4429	1	-18.6	1	0.006190728	0.515	0	0	-4.528774398	16	21	9	3UTR		0	0
cfa-let-7e	XM_038659937	E2F2	TGAGGTAGGAGGTTGTATAGTT#CTATACAGGTCTTTTACCTCT#.((((((((((.((((((((..#))))))))..)))))))))).	4387	4408	1	-22.3	1	0.003210957	0.456	0	0	-7.140128147	18	21	10	3UTR		0	0
cfa-let-7e	XM_038659937	E2F2	TGAGGTAGGAGGTTGTATAGTT#CTATGGAATTCCCTACCTCT#.((((((((.((((.(((((..#))))).)))).)))))))).	2083	2103	1	-22.2	1	0.01903073	0.412	0	0	-5.771280866	17	20	8	3UTR		0	0
cfa-miR-30d	XM_038659937	E2F2	TGTAAACATCCCCGACTGGAAGCT#AGTGAAAACCTTTTTGGGGTTGTTTGCAA#((((((((.((((((..((.....#.))...)))))).)))))))).	4164	4193	1	-21.1	1	5.27E-05	0.559	0	0	-5.227013185	16	22	8	3UTR		0	0
cfa-miR-486	XM_038659937	E2F2	TCCTGTACTGAGCTGCCCCGA#CGGGGAGGCACAGACAGGAG#((((((.(((.(((.(((((.#))))).))).))))))))).	2155	2175	1	-28.1	0	0.01899289	0.353	0	0	-9.041485017	17	20	9	3UTR		0	0
cfa-miR-486	XM_038659937	E2F2	TCCTGTACTGAGCTGCCCCGA#GGGGCGGCTCCTATGGAA#(((.(((..((((((((((..#)))))))))).)))))).	2073	2091	1	-25.6	0	1.04E-05	0.382	0	0	-10.33962131	16	18	10	3UTR		0	0
cfa-miR-128	XM_038659937	E2F2	TCACAGTGAACCGGTCTCTTT#GGACCAGTGTTTGCTGTGGG#(((((((((((((((((....#))))).).))))))))))).	3979	3999	1	-20.5	1	0.000255619	0.5	0	0	-3.937574446	17	20	11	3UTR		0	0
cfa-miR-181c	XM_038659937	E2F2	AACATTCAACCTGTCGGTGAGTT#GCTGACAGGAGGAGTC#...((((..(((((((((.....#)))))))))..)))).	2511	2527	1	-18.7	0	3.21E-06	0.485	0	0	-9.884564781	13	16	9	3UTR		0	0
cfa-miR-425	XM_038659937	E2F2	AATGACACGATCACTCCCGTTGA#TCAAGGGATGACCTTGGCCCTTGGGCAGGGGATGGGAGTGATGCGTGGAATG#.((..((((((((((((((((..#.)))))))))))).))))..)).	3210	3262	1	-27.1	0	0.0134853	0.353	0	0	-10.94438429	18	23	12	3UTR		0	0
cfa-miR-1838	XM_038659937	E2F2	CCACCAGCTGGCGTTCCCTGG#TCAGGGAGCTAGGTTTCCTCAGGGGCTCAGCTGGG#...((((((((((((((((((#)))))))))...............)).))))))).	2810	2845	1	-27.4	0	3.17E-05	0.559	0	0	-6.514540194	18	35	9	3UTR		0	0
cfa-miR-139	XM_038659937	E2F2	TGGAGACGCGGCCCTGTTGGAA#CCACAGGGCTGACAGGAGGAGTCTTCAC#((((((((((((((((.(((..#))))))))))).).......))))))).	2504	2532	1	-25.1	1	3.35E-05	0.441	0	0	-3.937574446	19	28	11	3UTR		0	0
cfa-miR-17	XM_038659937	E2F2	ACTGCAGTGAAGGCACTTGTAG#ACAGGGCTGACAGGAGGAGTCTTCACTGCAGA#.(((((((((((((.(((.(..#.).)))..))))))))))))).	2506	2538	1	-26.1	1	0.000363417	0.441	0	0	-4.528774398	17	22	13	3UTR		0	0
cfa-miR-20a	XM_038659937	E2F2	TAAAGTGCTTATAGTGCAGGTAG#CTACTTGCACTTAGGCCTC#...((.(((((.(((((((((((#)))))))))))))))))).	1932	1951	1	-22.4	0	0.000860314	0.426	0	0	-11.76230226	18	19	18	3UTR		0	0
cfa-miR-1306	XM_038659937	E2F2	CCACCTCCCCTGCAAACGTCC#GGACCAGTGTTTGCTGTGGGAGGA#...(((((((.((((((((((#))))....)))))).).)))))).	3979	4003	1	-24.3	0	0.006759975	0.5	0	0	-9.339314669	17	24	6	3UTR		0	0
cfa-miR-107	XM_038659937	E2F2	AGCAGCATTGTACAGGGCTAT#GCCCTGAGCAGCTGCC#.(((((..(((.((((((...#)))))).)))))))).	3554	3570	1	-23	0	0.001836793	0.309	0	0	-10.99744961	14	16	8	3UTR		0	0
cfa-miR-574	XM_038659937	E2F2	CACGCTCATGCACACACCCACA#TGGGAGTGATGCGTGGAATGTGCATGGGGGC#..(.((((((((((...((((.#.))))..)))))))))).).	3242	3273	1	-23.7	0	0.001098027	0.338	0	0	-8.957521635	15	20	10	3UTR		0	0
cfa-miR-1839	XM_038659937	E2F2	AAGGTAGATAGAACAGGTCTTG#CAGGGCTAATTTTGTCTGCTTTA#(((((((((((((..(((((((#)))))))..))))))))))))).	3106	3129	1	-21.6	1	0.3333691	0.471	0	0	-5.529863924	20	23	13	3UTR		0	0
cfa-miR-1841	XM_038659937	E2F2	AGAGGAAAGCTGGACGGCAAGC#GCCGTCCAGTCTGCTAGAAGGCTACTTGCACTTAGGCCTCA#.((((..(((((((((((....#))))))))).))........................)))).	1911	1952	1	-24.4	0	0.000946541	0.426	0	0	-7.237970133	15	41	9	3UTR		0	0
cfa-miR-328	XM_038659937	E2F2	CTGGCCCTCTCTGCCCTTCCGT#TGGAATGTGCATGGGGGCAGAGGGGCATGG#(..((((.(((((((((((((.#)))).........)))))))))))))..).	3255	3285	1	-29.4	0	6.65E-05	0.382	0	0	-8.972424732	18	30	13	3UTR		0	0
cfa-miR-140	XM_038659937	E2F2	ACCACAGGGTAGAACCACGGA#TCCCCACCCAACTTGGGGCGGGGCTGCCCTGGGC#.((.((((((((..((.(...#.).))..)))))))))).	2707	2741	1	-23.4	0	2.02E-07	0.338	0	0	-8.971317643	13	18	10	3UTR		0	0
cfa-miR-193b	XM_038659937	E2F2	CGGGGTTTTGAGGGCGAGATGA#TCTCTTGCTCTCCGCCCCC#.(((((...((((((((((.((#)))))))))))).))))).	2597	2616	1	-25.3	0	0.02377856	0.309	0	0	-8.70703596	17	19	12	3UTR		0	0
cfa-miR-493	XM_038659937	E2F2	TGAAGGTCTACTGTGTGCCAG#CTGTCACACAGACCTTCC#.(((((((...((((((.(((#))).))))))))))))).	2421	2439	1	-20.7	1	0.01054067	0.382	0	0	-8.916995439	16	18	13	3UTR		0	0
cfa-miR-127	XM_038659937	E2F2	TCGGATCCGTCTGAGCTTGGCT#GGCCAAGCTGCAGACTGTGGGGAGTGAC#(((..(((((((((((((((((#))))))))).)))))...)))...))).	3625	3653	1	-25.4	0	0.000184281	0.412	0	0	-11.0886339	20	28	9	3UTR		0	0
cfa-miR-409	XM_038659937	E2F2	AATGTTGCTCGTTGAACCCCT#AGGGGCTCAGCTGGGCAGCAC#..(((((((((((((.(((((#))))).))))).)))))))).	2830	2851	1	-26.8	1	0.000828759	0.588	0	0	-5.1900498	18	21	8	3UTR		0	0
cfa-miR-193a	XM_038659937	E2F2	TGGGTCTTTGCGGGCGAGATGA#GCCTGCAGGACCCAC#((((((.((((((((.......#)))))))))))))).	3434	3449	1	-25.5	0	0.000585755	0.529	0	0	-5.714310061	14	15	14	3UTR		0	0
cfa-miR-193a	XM_038659937	E2F2	TGGGTCTTTGCGGGCGAGATGA#CTGGGCCTGGGAAGGCCCGT#(((((((((.(((((.((....#))..))))).))))))))).	1560	1580	1	-25.2	1	1.00E-06	0.397	0	0	-5.413129995	16	20	9	3UTR		0	0
cfa-miR-152	XM_038659937	E2F2	TCAGTGCATGACAGAACTTGG#CCAGGGAGTCAGCACTGAA#(((((((.((((....(((((#)))))..))))))))))).	2129	2148	1	-21.4	1	0.002174168	0.368	0	0	-9.365678546	16	19	11	3UTR		0	0
cfa-miR-423a	XM_038659937	E2F2	TGAGGGGCAGAGAGCGAGACTTT#TTTGCTCTCTGACCCCCAA#((.(((((((((((((((.....#))))))))))).)))))).	3791	3810	1	-27.5	0	0.001928215	0.397	0	0	-5.495113921	17	19	11	3UTR		0	0
cfa-miR-532	XM_038659937	E2F2	CATGCCTTGAGTGTAGGACCGT#GCCCTCTGCCCGCACAGGGACGTGGGACACAAGGTGTTGCCCTCAGGGTATGG#(((((((((((.((((.(((..#.))).)))).))))))))))).	1392	1445	1	-27.6	1	6.89E-06	0.353	0	0	-7.284377756	18	22	11	3UTR		0	0
cfa-miR-18b	XM_038659937	E2F2	TAAGGTGCATCTAGTGCAGTTA#TGGCTGCCTAGGGCACTTTT#.(((((((.(((((.(((((((#))))))))))))))))))).	2192	2212	1	-23.1	1	0.000159854	0.471	0	0	-5.585164056	19	20	19	3UTR		0	0
cfa-miR-18a	XM_038659937	E2F2	TAAGGTGCATCTAGTGCAGATA#CTGCCTAGGGCACTTTT#.(((((((.(((((.((((...#)))))))))))))))).	2195	2212	1	-20.7	1	0.000159854	0.471	0	0	-5.585164056	16	17	16	3UTR		0	0
cfa-let-7b	XM_038659937	E2F2	TGAGGTAGTAGGTTGTGTGGTT#GACCAGAAGCCCAGCCAGCCTGCTGGTTCC#.(((.((((((((((..(((..#.)))..)))))))))).))).	4273	4303	1	-23.9	0	8.33E-07	0.397	0	0	-8.145411092	16	21	10	3UTR		0	0
cfa-miR-205	XM_038659937	E2F2	TCCTTCATTCCACCGGAGTCTG#CAGACTGTGGGGAGTGAC#....(((((((.(((.((((((#)))))).)))))))))).	3635	3653	1	-24.1	0	0.000184281	0.412	0	0	-13.12641486	16	18	10	3UTR		0	0
cfa-miR-145	XM_038659937	E2F2	GTCCAGTTTTCCCAGGAATCCCT#AGGGAGCTAGGTTTCCTCAGGGGCTCAGCTGGGCA#((((((((.((((((((((((((#))))).......)))))..))))...)))))))).	2812	2847	1	-27	1	3.49E-05	0.574	0	0	-4.993964104	22	35	8	3UTR		0	0
cfa-miR-200a	XM_038659937	E2F2	CATCTTACCGGACAGTGCTGGA#CCAGCCTGCTGGTTCCTGGGTGA#(((((.(((((.(((.(((((.#)))))))))))))....))))).	4287	4310	1	-23.2	0	9.11E-07	0.426	0	0	-9.418385597	18	23	13	3UTR		0	0
cfa-miR-490	XM_038659937	E2F2	CAACCTGGAGGACTCCATGCTG#CGGCTGGGGCTTCCAGGG#...((((((((.(((((.((((#))))))))))))))))).	1841	1859	1	-27.2	0	8.52E-08	0.294	0	0	-9.861343503	17	18	17	3UTR		0	0
cfa-miR-211	XM_038659937	E2F2	TTCCCTTTGTCATCCTTTGCCT#GGGCAGAGGGGCATGGGAGT#(((((..((((..(((((((((#))))))))))))).))))).	3269	3289	1	-24.4	0	0.000147501	0.368	0	0	-12.01815366	18	20	13	3UTR		0	0
cfa-miR-432	XM_038659937	E2F2	TCTTGGAGTAGGTCATTGGGTGG#CCACCCGGGATGGTGGTCTAAGAG#(((((((.((.(((.((((((((#)))))))))))..)).))))))).	2771	2795	1	-24.4	1	7.85E-08	0.353	0	0	-9.811433411	20	24	11	3UTR		0	0
cfa-miR-631	XM_038659937	E2F2	GACCTGGCCCAGACCTCAGC#CTGATGGAAGCTGGGCCTGGG#..((.(((((((.((((((.#)))).))...))))))).)).	1550	1571	1	-24.2	0	2.52E-05	0.397	0	0	-10.36516851	15	21	7	3UTR		0	0
cfa-miR-665	XM_038659937	E2F2	ACCAGGAGGCTAAGGCCCCT#AGGGATGACCTTGGCCCTTGGG#.(((((.(((((((((((((#))))..).))))))))))))).	3213	3235	1	-26.2	0	2.76E-08	0.412	0	0	-5.337011372	18	22	13	3UTR		0	0
cfa-miR-1199-5p	XM_038659937	E2F2	CCTGAGCCCAGGCCGCGCAG#CTGTGTCCCCAGGGCCGCCAGAGGCTCAGGG#((((((((..((((((((((#))))))......))))......)))))))).	3815	3846	1	-27.9	1	4.75E-06	0.368	0	0	-6.236470573	18	31	8	3UTR		0	0
cfa-miR-6529	XM_038659937	E2F2	CCTGTGCCTTTTACCTCTTTAA#GGGGGCAGAGGGGCATGGGA#((((((((((((.(((((....#)))))..)))))))))))).	3267	3287	1	-22.4	1	8.19E-05	0.382	0	0	-5.226705059	17	20	12	3UTR		0	0
cfa-miR-8792	XM_038659937	E2F2	TATGAGCAGGCTGAGTTAAGAATAT#TGTTCTCCCACGAGGACCCTGGGTGACCAGAAGCCCAGCCAGCCTGCTGGTT#.((.(((((((((.(((........#.)))))))))))).)).	4249	4301	1	-21.5	0	4.32E-07	0.397	0	0	-7.68218703	14	17	12	3UTR		0	0
cfa-miR-8796	XM_038659937	E2F2	ATTGAGTCTGGATTCCTGTGTTCTA#GGAGCTAGGTTTCCTCAGGGGCTCAGC#.(((((((((((..((((.(((((.#)))))))))..)))....)))))))).	2814	2841	1	-23.4	1	1.54E-05	0.529	0	0	-5.939295368	20	27	9	3UTR		0	0
cfa-miR-8800	XM_038659937	E2F2	TAGCCTGGATCTCTGATTTGCAGAG#CTGCAGATCAGACCTTGGCA#..(((.((...((((((((((((..#))))))))))))))..))).	2531	2551	1	-25	0	0.003062307	0.485	0	0	-11.98163008	17	20	14	3UTR		0	0
cfa-miR-8803	XM_038659937	E2F2	CTCAGCCCCTGATTCTCTAGC#GCCAGAGGCTCAGGGGCTCCAGGGA#((((((((((((.(((((.((#)).))))).)))))))))...))).	3831	3856	1	-27.3	1	1.94E-06	0.382	0	0	-5.226705059	19	25	9	3UTR		0	0
cfa-miR-8810	XM_038659937	E2F2	TACTTTGCTCGGATGGTCAAGG#CCTTGGCCCTTGGGCAGGGG#..((((((((((..((((((((#)))))))).)))))))))).	3221	3241	1	-24.4	1	3.85E-06	0.412	0	0	-7.10297125	18	20	10	3UTR		0	0
cfa-miR-8810	XM_038659937	E2F2	TACTTTGCTCGGATGGTCAAGG#CCTCTGACCTCTGACGTGAAGG#..(((((((((((.((((((((#))).)))))))))).)))))).	1591	1613	1	-21.4	1	0.000371981	0.368	0	0	-5.813840637	19	22	10	3UTR		0	0
cfa-miR-8812	XM_038659937	E2F2	TTTGAGTTCCATCCCTAGGTC#GATCTGGGGGAGGAGTGTATCAGGG#(((((..(((.((((((((((#)))))))))).))).....))))).	1508	1533	1	-21.2	0	0.009455347	0.441	0	0	-10.20699422	18	25	10	3UTR		0	0
cfa-miR-8818	XM_038659937	E2F2	TGCCTTTCCCTGGGAGACCTTCCTG#AGGGCCACAGGTGAGGCAGCCAAGTCCAGGGAAAGGCC#.(((((((((((((...((((((((#.)))).))))........))))))))))))).	1610	1648	1	-32.2	1	0.00015704	0.353	0	0	-4.761823478	21	32	13	3UTR		0	0
cfa-miR-8822	XM_038659937	E2F2	TGGTTGGCTGGGCTTATGCAGAGC#CAGAAGCCCAGCCAGCCT#.((((((((((((((.((......#)).)))))))))))))).	4276	4294	1	-30.1	1	1.99E-05	0.368	0	0	-4.026373918	16	18	14	3UTR		0	0
cfa-miR-8822	XM_038659937	E2F2	TGGTTGGCTGGGCTTATGCAGAGC#CTCTGTCTTGCCCCCCAGCCAGCCGA#((((((((((((.....((((((.#)))))).......)))))))))))).	1454	1480	1	-30.6	1	1.63E-05	0.338	0	0	-7.052043617	18	26	12	3UTR		0	0
cfa-miR-8824	XM_038659937	E2F2	GTTTCCATCTCCACCCCCGGCA#GCCCTTGGGCAGGGGATGGGAGT#.(((((((((((..(((.(((.#)))...)))..))))))))))).	3226	3249	1	-26.8	1	0.006009091	0.382	0	0	-5.939295368	17	23	11	3UTR		0	0
cfa-miR-8826	XM_038659937	E2F2	TCTGGACTTCAGGAGACAGCT#AGCTGTCTCGGGGTGCGGGC#((((.(((((..(((((((((#)))))))))))))).)))).	1480	1500	1	-24.1	0	1.60E-05	0.353	0	0	-14.22818941	18	20	14	3UTR		0	0
cfa-miR-8826	XM_038659937	E2F2	TCTGGACTTCAGGAGACAGCT#AGCTGGCATCTGAAGTTTGGGA#(((((((((((((.(.(((((#))))).).))))))))))))).	2939	2961	1	-22.7	1	0.00355169	0.485	0	0	-5.027463444	19	22	13	3UTR		0	0
cfa-miR-8842	XM_038659937	E2F2	TGCTGTGGCTCACGCTTTGGTAC#TGCCAGTAGGTGGTGGCCACAGG#..((((((((..((((((((((.#))))))..))))..)))))))).	1955	1978	1	-25.6	1	3.23E-07	0.397	0	0	-11.1285785	18	23	8	3UTR		0	0
cfa-miR-1301	XM_038659937	E2F2	TTGCAGCTGCCTGGGAGTGACTTCA#GAAAGCACCCCCTCTGGTAGCTGCT#..(((((((((.(((.(((..(((.#)))..))).)))...))))))))).	2314	2339	1	-29.7	1	0.000114154	0.471	0	0	-8.536853109	18	25	9	3UTR		0	0
cfa-miR-1301	XM_038659937	E2F2	TTGCAGCTGCCTGGGAGTGACTTCA#TGGACCACCCAGGCCAAGCTGCAGA#(((((((((((((((..........#.)))))))..)))))))).	3614	3639	1	-27.3	1	0.000710403	0.324	0	0	-4.170623527	15	19	8	3UTR		0	0
cfa-miR-8845	XM_038659937	E2F2	TGCAAGGCAGGACCGACACC#GGTTTTACACTGGGTCTTGCCTTGA#..((((((((((((.(....#.).)))))))))))).	4413	4438	1	-23.3	1	6.47E-05	0.529	0	0	-5.69245028	13	16	12	3UTR		0	0
cfa-miR-8846	XM_038659937	E2F2	CGGGACAGATGTGGCCTCAGATCAT#GTGTCTCTGAGGCCCATTTGG#.....((((((.(((((((((.(((#)))..))))))))))))))).	2655	2676	1	-26.1	0	8.63E-05	0.412	0	0	-17.01240295	18	21	15	3UTR		0	0
cfa-miR-8847	XM_038659937	E2F2	TCCCAGAGCCTGCAGGTT#CCTGCCCCTGCCTTTGGCTTTGGGAC#((((((((((.(((((..#.)))))....)))))))))).	1647	1673	1	-25.8	1	0.000416874	0.471	0	0	-6.762348922	15	21	10	3UTR		0	0
cfa-miR-8847	XM_038659937	E2F2	TCCCAGAGCCTGCAGGTT#AGCCTGCTGGTTCCTGGGT#.(((((((((.(((((((#))))))).))))).)))).	4289	4308	1	-25.5	1	1.90E-07	0.412	0	0	-6.618099313	16	19	7	3UTR		0	0
cfa-miR-8850	XM_038659937	E2F2	TGCAGCTGGGTTCTGGAACCAAC#GGTTTCCTCAGGGGCTCAGCTGGGC#(.((((((((((((((((((...#))))))....)))))))))))).).	2821	2846	1	-26.1	1	2.92E-05	0.559	0	0	-5.101250328	19	25	12	3UTR		0	0
cfa-miR-1343	XM_038659937	E2F2	CTCCTGGGGCCCGCACTCTCGCT#GCCAGAGGCTCAGGGGCTCCAGGGA#.(((((((((((((.((((.((.#)).))))))....))))))))))).	3831	3856	1	-31.6	1	1.94E-06	0.382	0	0	-4.528774398	19	25	11	3UTR		0	0
cfa-miR-8859b	XM_038659937	E2F2	GGTCGGATTCCGTGCCTGGAGT#GCGTGGAATGTGCATGGGGGCAGAGGGGCATGGGAGTCCGGCCG#(((((((((((((((((.....#.)))))))).))))))))).	3252	3296	1	-30.9	1	2.41E-06	0.353	0	0	-3.937574446	17	20	9	3UTR		0	0
cfa-miR-8863	XM_038659937	E2F2	TCCAGACCACCTGGGAGTTGGAGC#GCCCGGCCCCGGGACTGGAC#(((((....((((((.(((((.((#))))))))))))).))))).	3599	3619	1	-25.5	0	1.44E-06	0.294	0	0	-10.98529341	18	20	13	3UTR		0	0
cfa-miR-8866	XM_038659937	E2F2	TCCAGCTGTGAATTCTGGGCTCACC#GGGAGCTAGGTTTCCTCAGGGGCTCAGCTGGGC#((((((((.(..((((((((((.((#))))))).........))))).).)))))))).	2813	2846	1	-24.4	1	2.92E-05	0.559	0	0	-11.16554189	21	33	8	3UTR		0	0
cfa-miR-8868	XM_038659937	E2F2	CCCTGTGCTGTAGAAGCTTCCCTGC#AGGGAAGAAGCTTTGTATACGGCACATGTGTCTCAAGGGT#(((((((((((((((((((((((..#)))))...))))))...)))))))))..........))).	4309	4349	1	-27.2	1	8.23E-05	0.471	0	0	-3.937574446	23	40	9	3UTR		0	0
cfa-miR-8872	XM_038659937	E2F2	TTCTGGGTTGTGGCGTCCGAGGAGC#GCTGCCGGGAGCCATCCCAGGGG#(((((((..(((((.((((.(.(((#))).))))).)))))))))))).	2054	2077	1	-29.7	1	7.61E-08	0.382	0	0	-8.043048594	20	23	12	3UTR		0	0
cfa-miR-8873a	XM_038659937	E2F2	TCCTGAAGGCAGTGGGGTGTAGC#CTGCCCCTGCCTTTGGCTTTGGGAC#((((((((.((((((((.((((.#))))))))))...)).)))))))).	1648	1673	1	-24.8	1	0.000416874	0.471	0	0	-4.993964104	20	25	10	3UTR		0	0
cfa-miR-8876	XM_038659937	E2F2	CTGCCTCTGGCTTGGCCTGCAG#CTGTGTCCCCAGGGCCGCCAGAGGCT#..(((((((((..(((((((((#)))).......)))))))))))))).	3815	3841	1	-29.6	1	5.46E-08	0.324	0	0	-9.592934642	18	26	14	3UTR		0	0
cfa-miR-8878	XM_038659937	E2F2	TCGTGACGGTGACCAGACCTTGCAG#CTGTGGTCTGGGGGGCTGCCATT#..(((.((((..(((((((..((((#)))))))))))...)))).))).	3312	3335	1	-22.4	0	8.94E-06	0.441	0	0	-13.02953727	18	23	11	3UTR		0	0
cfa-miR-8879	XM_038659937	E2F2	TACTCATTCCTCTGTCTTGGGCT#GGCCCTTGGGCAGGGGATGGGAGTGA#(((((..((((((((((.(((((#)))))..))))))))))...))))).	3225	3251	1	-30.4	0	0.02857738	0.368	0	0	-7.382219742	20	26	10	3UTR		0	0
cfa-miR-8880	XM_038659937	E2F2	GCAAGTCAGCCCTGTGGACAAACA#TGGCATTTTGGCTCCTTTTGTCAAGGGAATGCCACAGGGCTGACA#....(((((((((((((.((....#.))))))))))))))).	2473	2518	1	-30	0	5.44E-06	0.485	0	0	-9.546562469	15	17	15	3UTR		0	0
cfa-miR-8882	XM_038659937	E2F2	TCCGAGCTCTGACTCCCTTCCCTGG#TCGGGGTGCGGGCATGTAGAGGATCTGGGGGAGGAGTGTATCAGGGTTTGGGT#((((((((((((((.((((((((((#.))))))))))))....)))))))))))).	1487	1540	1	-32.2	1	0.000765183	0.441	0	0	-4.673024006	24	30	12	3UTR		0	0
cfa-miR-8889	XM_038659937	E2F2	TGCGCTGGGTCCCAGCAGGTCA#GGCCGGCTGGGGCTTCCAGGGCC#.((.((((((((((((.((((.#)))).))))))))..)))).)).	1838	1861	1	-33.7	0	2.72E-08	0.279	0	0	-6.825347112	18	23	8	3UTR		0	0
cfa-miR-8890	XM_038659937	E2F2	GACTGAGCCACCTAGGTACCCCTTA#AAGGGGTGTCTTACAGTGAGGGAGGGAGCGGCAGTCC#(((((.((..((((((((((((((.#)))))))))))...........)))..))..))))).	2239	2276	1	-26.5	0	0.001190444	0.485	0	0	-8.137429334	21	37	11	3UTR		0	0
cfa-miR-769	XM_038659937	E2F2	CTGGGATCTCTGGGGTCTTGGTT#CCAGGGTCCCCACCTCATCCCAGG#(((((((...(((((((((((..#)))))).)))))....))))))).	4221	4245	1	-28.3	1	0.001713204	0.382	0	0	-8.550105502	18	24	7	3UTR		0	0
cfa-miR-8895	XM_038659937	E2F2	TTATCTGGTGAGGGCACTGTGAGGC#GCCTTGCCTGCCGTCAGCAGC#....(((.(((.((((..(((((((#))))))).)))).))).))).	1338	1359	1	-26	0	6.61E-05	0.412	0	0	-15.20700071	17	21	7	3UTR		0	0
cfa-miR-8899	XM_038659937	E2F2	GTTGGGGTCCATGCGTCTAGGAC#GTCCCTGTGCTGGGACCCTATACA#((((((((((..(((.(..((((#))))..))))..)))))))).)).	4370	4394	1	-26.1	1	6.97E-06	0.441	0	0	-10.34220131	18	24	8	3UTR		0	0
cfa-miR-8903	XM_038659937	E2F2	TCTTGGGCCCCACCCCCGGAGACT#GTCTCAAGGGTGATTAGGCCCAAGGG#(((((((((.(((((...(((((.#)))))..)))))....))))))))).	4338	4364	1	-31.4	1	0.00015704	0.441	0	0	-5.413129995	19	26	9	3UTR		0	0
cfa-miR-8908f	XM_038659937	E2F2	TACTCAGAAAGGTGGTCATCACATA#GTGCATTTGAAGTGAAAACCTTTTTGGGG#..(((((((((((..(((((((...#)))........))))..))))))))))).	4154	4183	1	-20	1	0.000145835	0.574	0	0	-6.549290197	18	29	11	3UTR		0	0
cfa-miR-2483	XM_038659937	E2F2	AGTCAACCATCCAGCTGTTTGA#CAAGCAGCTGTCTGGTTCTCA#.(..(((((..((((((((((.#))))))))))..)))))..).	4190	4211	1	-22.1	0	0.00406186	0.471	0	0	-12.45016753	16	21	10	3UTR		0	0
cfa-miR-506	XM_038659937	E2F2	TACTCAGGGAGGCGTCATTCACATA#TGTTTGTTTGTCTTCCCTGAGTT#.(((((((((((((.((..((....#))..))..))))).)))))))).	1745	1768	1	-21.5	1	0.000368884	0.632	0	0	-4.528774398	17	23	8	3UTR		0	0
cfa-miR-8791b	XM_038659937	E2F2	TTCTTGCTGTCCTGTGCCCTCCTGG#CCAGGGCCGCCAGAGGCTCAGGGGCTCCAGGGAGCGTAGAGT#((((((((.(((((.((((((((((#)))))...............)))))..))))))))).)))).	3823	3865	1	-27.5	1	0.004764847	0.412	0	0	-5.729413665	23	42	9	3UTR		0	0
cfa-miR-8906	XM_038659937	E2F2	TCCTCTGCATTTGGCTGGGACGGCA#GCCTCTTCTCTGTCTTGCCCCCCAGCCAGCCGAAGCTGTCTCGGGGTGCGGGCATGTAGAGGAT#(((((((((((((((((((..((((#.)))).)))))))))........................)))))))))).	1447	1511	1	-34.6	1	0.001072751	0.382	0	0	-3.937574446	23	50	10	3UTR		0	0
cfa-miR-216b	XM_038661786	FGFR3	AAATCTCTGCAGGCAAATGTGA#CATGTTTAGCCCACCGCATGCAGAGAA#...((((((((((((((((((.#))))))).))).......)))))))).	3298	3325	0.961538462	-20.2	0	0.04345349	0.515	0	0	-6.514540194	18	27	8	3UTR		0	0
cfa-miR-8856	XM_038661786	FGFR3	TGAGTACGGAGCTGGCTAGAGTGC#CAGTGGGGGCCAGCCCTGTGCA#...((((((.(((((((.......#.))))))).)))))).	3638	3660	0.961538462	-23.3	0	1.44E-05	0.441	0	0	-7.757046662	13	16	7	3UTR		0	0
cfa-let-7a	XM_038661786	FGFR3	TGAGGTAGTAGGTTGTATAGTT#GACTTTTATAGCCCGGACTGCTACCTTT#.((((((((((((((((.((((#))))..))))))).....))))))))).	3774	3802	1	-19.4	1	0.007364571	0.544	0	0	-3.793324837	20	28	9	3UTR		0	0
cfa-miR-135a-5p	XM_038661786	FGFR3	TATGGCTTTTTATTCCTATGTGA#GCTTGGGAGAGAAAGCCGTGA#(((((((((((.((((((.((..#)).))))))))))))))))).	3806	3827	1	-21.3	1	0.001525771	0.588	0	0	-7.284377756	19	21	17	3UTR		0	0
cfa-miR-486	XM_038661786	FGFR3	TCCTGTACTGAGCTGCCCCGA#GGGGCAGGTGCTGGGTGCGGC#..(((((((.(((((((((..#))))))...))).))))))).	3392	3413	1	-27.5	1	1.43E-05	0.324	0	0	-6.199507188	16	21	7	3UTR		0	0
cfa-miR-27a	XM_038661786	FGFR3	TTCACAGTGGCTAAGTTCCG#GGGGCCAGCCCTGTGC#..(((((.((((..(((((.#))))).))))))))).	3643	3659	1	-19.7	0	2.58E-06	0.441	0	0	-9.416606179	14	16	9	3UTR		0	0
cfa-miR-1306	XM_038661786	FGFR3	CCACCTCCCCTGCAAACGTCC#TTGGAGGGGCAGGTGC#.((((((((((.(((......#))).))))).))))).	3387	3403	1	-21.6	1	7.91E-05	0.324	0	0	-7.373177227	13	16	5	3UTR		0	0
cfa-miR-15b	XM_038661786	FGFR3	TAGCAGCACATCATGGTTTA#TGGTGGTGTGCTGTC#..((((((((((((.(....#).)))))))))))).	2527	2542	1	-19.8	1	4.71E-08	0.368	0	0	-5.69245028	13	15	12	3UTR		0	0
cfa-miR-664	XM_038661786	FGFR3	TGGGCTAGGAAAAATGATTGGA#TCCTGGCCCAG#((((((((((............#)))))))))).	2555	2566	1	-19.5	1	7.37E-11	0.338	0	0	-13.2236214	10	11	10	3UTR		0	0
cfa-miR-328	XM_038661786	FGFR3	CTGGCCCTCTCTGCCCTTCCGT#GCGGGCACGGGACCCCGGAGGGCCAGG#((((((((((...(((.(((((#)))))...))).....)))))))))).	3113	3140	1	-30.7	1	1.22E-06	0.309	0	0	-11.39828284	18	27	10	3UTR		0	0
cfa-miR-34c	XM_038661786	FGFR3	AGGCAGTGTAGTTAGCTGATTGC#TCAGCTCACTATGCTGCTG#.(((((((((((.((((((....#)))))).))))))))))).	2510	2529	1	-25.1	1	3.26E-05	0.412	0	0	-5.08245545	17	19	11	3UTR		0	0
cfa-miR-25	XM_038661786	FGFR3	CATTGCACTTGTCTCGGTCTGA#TCATCCAGAGACGAGTGTAC#...((((((((((((((..(((#))).)).)))))))))))).	3017	3037	1	-21.5	0	0.07096256	0.632	0	0	-6.514540194	17	20	12	3UTR		0	0
cfa-miR-193b	XM_038661786	FGFR3	CGGGGTTTTGAGGGCGAGATGA#TCAGGGTGGTCTTTGTTCTCAGGGCCCCC#.(((((((((((((((((((.(#.).))))).)))))))))))))).	3913	3942	1	-27.3	1	3.53E-07	0.353	0	0	-3.793324837	20	24	14	3UTR		0	0
cfa-miR-329a	XM_038661786	FGFR3	AGAGGTTTTCTGGGTTTCTGTTT#AGGCAGGAGCCTTTAACTTCTG#(((((((....((((((((((((#))))))))))))..))))))).	2989	3011	1	-21.6	1	0.005431894	0.515	0	0	-11.37487998	19	22	12	3UTR		0	0
cfa-miR-543	XM_038661786	FGFR3	AAACATTCGCGGTGCACTTCTT#GTGCACCGGTTCAGATGTTA#.((((((..((((((((.....#)))))))).....)))))).	3655	3675	1	-19.3	1	0.02410802	0.574	0	0	-7.163349425	14	20	8	3UTR		0	0
cfa-miR-22	XM_038661786	FGFR3	AAGCTGCCAGTTGAAGAACTGT#GCTATTTTTTGCTCATCAGCTGGCCAGCTG#.(((((((((((((.((.....#.)).))))))))).)))).	3874	3904	1	-22.6	1	8.97E-07	0.5	0	0	-4.528774398	15	19	9	3UTR		0	0
cfa-miR-1844	XM_038661786	FGFR3	AGGACTACGGACGGGCTGAG#CAGCTGGGCAGTGGTTCA#.(((((((...(.(((((..#))))).)...))))))).	3898	3916	1	-19.9	1	7.65E-05	0.412	0	0	-10.20612605	13	18	7	3UTR		0	0
cfa-miR-221	XM_038661786	FGFR3	AGCTACATTGTCTGCTGGGTTT#AGACTCAGTGCGGAGACGACACAAGAACCAGCAGAGGATGGAGGGCTT#((((.((((.((((((((.(((#.))).)))))))).))))...)))).	3153	3201	1	-23.3	0	0.000721042	0.529	0	0	-9.299118089	19	26	8	3UTR		0	0
cfa-miR-133c	XM_038661786	FGFR3	TTGGTCCCCTTCAACCAGCTG#GGCTGGCAGCACCAGGGGGACCGAA#((((((((((((..((((((.#))))))..)....))))))))))).	2709	2734	1	-27.4	1	0.000521942	0.368	0	0	-6.083544976	18	25	11	3UTR		0	0
cfa-miR-133a	XM_038661786	FGFR3	TTGGTCCCCTTCAACCAGCTGT#GCTGGCTGGCAGCACCAGGGGGACCGAA#((((((((((((..((((((((#)).))))))..)....))))))))))).	2706	2734	1	-26.8	1	0.000521942	0.368	0	0	-6.083544976	20	28	11	3UTR		0	0
cfa-miR-133b	XM_038661786	FGFR3	TTTGGTCCCCTTCAACCAGCTA#TGGCTGGCAGCACCAGGGGGACCGAAT#(((((((((((((..(((((((#)))))))..)....)))))))))))).	2708	2735	1	-28.4	1	0.001403586	0.353	0	0	-5.529863924	20	27	12	3UTR		0	0
cfa-miR-135b	XM_038661786	FGFR3	TATGGCTTTTCATTCCTATGTGA#GCTTGGGAGAGAAAGCCGTGA#((((((.((((.((((((.((..#)).)))))).)))))))))).	3806	3827	1	-19.9	0	0.001525771	0.588	0	0	-8.828064291	18	21	10	3UTR		0	0
cfa-miR-211	XM_038661786	FGFR3	TTCCCTTTGTCATCCTTTGCCT#GCAGAGGATGGAGGGC#..(((((...((((((((((..#))))))))))))))).	3183	3199	1	-21.9	0	0.000710165	0.515	0	0	-9.569531775	15	16	15	3UTR		0	0
cfa-miR-615	XM_038661786	FGFR3	GGGGGTCCCCGGAGCTCGG#GGGCTCCTCCCTGGGGCCCCTT#(((((((((.(((((((..#))))))).....))))))))).	2748	2770	1	-30.2	1	9.53E-10	0.368	0	0	-5.180080915	16	22	9	3UTR		0	0
cfa-miR-761	XM_038661786	FGFR3	GCAGCAGGGTGAAACTGACACA#CGCCCTGCTGTA#(((((((((((...........#))))))))))).	2672	2684	1	-22	1	0.01679479	0.338	0	0	-10.39884693	11	12	11	3UTR		0	0
cfa-miR-8792	XM_038661786	FGFR3	TATGAGCAGGCTGAGTTAAGAATAT#AATTCAGTCCTGTTCT#...((((((((((((((........#))))))).))))))).	3826	3842	1	-19.4	0	0.02976759	0.603	0	0	-6.514540194	14	16	7	3UTR		0	0
cfa-miR-8818	XM_038661786	FGFR3	TGCCTTTCCCTGGGAGACCTTCCTG#CAGGGTGGTCTTTGTTCTCAGGGCCCCCCGCCTTATGGGGGCC#.((((((((((((((((((.(((((#))))).)))).....)))))))).............)))))).	3914	3957	1	-28.9	1	1.01E-06	0.397	0	0	-3.793324837	23	43	8	3UTR		0	0
cfa-miR-8841	XM_038661786	FGFR3	TTTCCAGCTTCCTTAAGGATCTCTG#CGGAGGGCCAGGGAGGCTTCCAGTGAGACTCAGTGCGGAGAC#((((((((((((((..((..(((((#)))))..)))))))))))..................))))).	3128	3170	1	-22.3	1	0.000363781	0.382	0	0	-4.906073087	21	42	11	3UTR		0	0
cfa-miR-8864	XM_038661786	FGFR3	GCTGAGTCAGTTGGCCTCTTCTGA#CAGTGGGGGCCAGCCCTGTGCA#((..((...((((((((((.(((.#))).)))))))))).))..)).	3638	3660	1	-25.4	0	1.44E-05	0.441	0	0	-13.44084732	17	22	10	3UTR		0	0
cfa-miR-8896	XM_038661786	FGFR3	TTCGGGCAAGCTGGGAGGCAGAG#CCTCCCAGTGCCTGAGC#(((((((..(((((((((.....#)))))))))))))))).	2834	2851	1	-27.3	1	0.000524553	0.294	0	0	-7.307599034	16	17	16	3UTR		0	0
cfa-miR-8908e	XM_038661786	FGFR3	TGCATAGGAAGGTCCTGATTACC#GGTGGGGAGGCCATTTCCAGTGGGGGCCAGCCCTGTGCAC#((((((((..((((((.(((...#.))).))))))...)))))))).	3621	3661	1	-24.4	1	8.33E-05	0.456	0	0	-6.236470573	17	23	8	3UTR		0	0
cfa-miR-802	XM_038665090	MMP1	CAGTAACAAAGATTCATCCTTGT#ACGAGGAACAATTTTTGTTACA#..((((((((((((..(((((((#)))))))..)))))))))))).	1871	1893	0.961538462	-21.2	1	0.007358904	0.706	0	0	-5.92549936	19	22	12	3UTR		0	0
cfa-miR-329a	XM_038665090	MMP1	AGAGGTTTTCTGGGTTTCTGTTT#AGAGAGGAGCCCAGAGATATAAGTCTTCACCA#...((((((((((((((((.(((#))).)))))))))))))...........))).	1789	1821	1	-22.1	0	0.005390731	0.574	0	0	-6.514540194	19	32	13	3UTR		0	0
cfa-miR-326	XM_038665090	MMP1	CCTCTGGGCCCTTCCTCCAG#CTGTGACATTGATCATGAAATGCAGCTCTTCAAGAGAGGAGCCCAGAGA#.((((((((((((.((....#.)).)))).)))))))).	1757	1806	1	-23.4	1	0.01688941	0.574	0	0	-4.650164755	14	18	8	3UTR		0	0
cfa-miR-631	XM_038665090	MMP1	GACCTGGCCCAGACCTCAGC#GCTTATAGGTTCAAATGGGCCAGT#...(((((((((((((.(((#)))...)))))....)))))))).	1699	1723	1	-22.6	0	0.000332143	0.588	0	0	-6.514540194	16	24	8	3UTR		0	0
cfa-miR-8796	XM_038665090	MMP1	ATTGAGTCTGGATTCCTGTGTTCTA#AGAGCTAAGAAAGGTCAGGCTCAT#..(((((((((.((.((..(((((.#)))))..)).))..))))))))).	1674	1698	1	-19.4	1	0.001676421	0.544	0	0	-9.039253589	18	24	9	3UTR		0	0
cfa-miR-8802	XM_038665090	MMP1	TTTTTGATGTTTCTCTCTCGGCT#AGCTGAGAGCTAAGAAAGGTCAGGC#..((((((.((((((((((((((#)))))))))...))))).)))))).	1669	1694	1	-23.9	1	0.000320766	0.559	0	0	-6.013390378	20	25	9	3UTR		0	0
cfa-miR-8810	XM_038665090	MMP1	TACTTTGCTCGGATGGTCAAGG#GGCCAGTTTAGCAGAGA#..(((((((....(((((....#)))))....))))))).	1716	1733	1	-17	1	0.002157445	0.618	0	0	-13.66021559	12	17	7	3UTR		0	0
cfa-miR-216b	XM_038674460	RPS6KA5	AAATCTCTGCAGGCAAATGTGA#TCGCAGGTTTTCCAGACATTTGCCAGCAAGAGT#....((((((.(((((((((..#.))))))))).))).))).	2944	2977	1	-20.7	0	0.001433694	0.5	0	0	-12.37133694	15	19	9	3UTR		0	0
cfa-miR-23b	XM_038674460	RPS6KA5	ATCACATTGCCAGGGATTA#TTCCTGGCAGTTTGT#..((.(((((((((((...#))))))))))).)).	3342	3357	1	-18	0	0.000528887	0.691	0	0	-9.076037894	13	15	11	3UTR		0	0
cfa-miR-27b	XM_038674460	RPS6KA5	TTCACAGTGGCTAAGTTCTGC#CAGAGAATGTTACTGTGAAT#(((((((((((....(((((.#)))))...))))))))))).	2799	2819	1	-19.6	1	0.004491788	0.515	0	0	-10.16579785	16	20	11	3UTR		0	0
cfa-miR-24	XM_038674460	RPS6KA5	TGGCTCAGTTCAGCAGGAACAGG#TGTGAGCTGCTTACTGAGTCGG#(((((((((..(((((..(((..#)))...))))).))))))))).	2922	2944	1	-22.3	1	6.06E-05	0.485	0	0	-8.00485539	17	22	9	3UTR		0	0
cfa-miR-196b	XM_038674460	RPS6KA5	TAGGTAGTTTCCTGTTGTTGGGA#CCCTCCAACAGGGATTTATCA#..(((((.(((((((((..(((.#)))..))))))))).))))).	3047	3068	1	-23.9	0	0.00140769	0.618	0	0	-7.270635649	17	21	9	3UTR		0	0
cfa-miR-183	XM_038674460	RPS6KA5	TATGGCACTGGTAGAATTCACT#AGTGAATTTTATGTGTGGCGTAC#((((.(((..((((((((((((#))))))))))))..))).)))).	3104	3127	1	-21.2	0	0.004164526	0.676	0	0	-10.35550775	19	23	12	3UTR		0	0
cfa-miR-23a	XM_038674460	RPS6KA5	ATCACATTGCCAGGGATTT#TTCCTGGCAGTTTGT#..((.(((((((((((...#))))))))))).)).	3342	3357	1	-18	0	0.000528887	0.691	0	0	-9.076037894	13	15	11	3UTR		0	0
cfa-miR-138a	XM_038674460	RPS6KA5	AGCTGGTGTTGTGAATCAGGCCG#TGGCCTAGCACGACGCCAA#...((((((((((....((((((#))))))..)))))))))).	2843	2862	1	-24.8	0	0.002154659	0.471	0	0	-8.339878752	16	19	10	3UTR		0	0
cfa-miR-140	XM_038674460	RPS6KA5	ACCACAGGGTAGAACCACGGA#TTCGCTTTGCCTTGTGGC#.((((((((((((........#.)))))))))))).	3002	3020	1	-18.6	1	9.89E-06	0.515	0	0	-5.618663395	12	14	12	3UTR		0	0
cfa-miR-106b	XM_038674460	RPS6KA5	TAAAGTGCTGACAGTGCAGAT#TGCACTGTTTAAAGCATA#....((((((((((((((...#)))))))))...))))).	3454	3472	1	-19	0	0.009883528	0.744	0	0	-9.546562469	14	18	9	3UTR		0	0
cfa-miR-500	XM_038674460	RPS6KA5	ATGCACCTGGGCAAGGATTCT#TGCTTAGGTGTG#..(((((((((((........#))))))))))).	2914	2926	1	-17.8	1	1.45E-05	0.485	0	0	-6.782339277	11	12	11	3UTR		0	0
cfa-miR-758	XM_038674460	RPS6KA5	TTTGTGACCTGGTCCACTAACC#GGTTAGTGGCCTAGCACGAC#.(((((.(..((.(((((((((#)))))))))))..)))))).	2837	2857	1	-22.7	0	0.000233607	0.485	0	0	-8.925038111	17	20	11	3UTR		0	0
cfa-miR-454	XM_038674460	RPS6KA5	TAGTGCAATATTGCTTATAGGG#TAAGTAATATTGCACTT#.((((((((((((((((.....#)))))))))))))))).	3399	3416	1	-21	1	0.003148839	0.721	0	0	-3.793324837	16	17	16	3UTR		0	0
cfa-miR-8807	XM_038674460	RPS6KA5	TCTGTGTGCTCTGGCGCCTGGGAA#CCCGCCCCGCCAGGGCCCTCAGT#.(((.(.(((((((((..((((..#))))...))))))))).).))).	2656	2679	1	-26.4	0	0.000562975	0.324	0	0	-9.456048547	17	23	9	3UTR		0	0
cfa-miR-8828	XM_038674460	RPS6KA5	GGCGACTGGCTCCGTAGGCCCTCAG#CTGCTTAGGTGTGAGCTGCTTACTGAGTCGGTCGCA#.(((((((((((.((((((.((((.#.))))..)))))).))))))))))).	2913	2949	1	-33.4	1	0.000723162	0.471	0	0	-5.08245545	21	26	11	3UTR		0	0
cfa-miR-8842	XM_038674460	RPS6KA5	TGCTGTGGCTCACGCTTTGGTAC#TGCTTAGGTGTGAGCTGCT#....(((((((((((((.((((.#)))).))))))))))))).	2914	2933	1	-23.9	0	4.84E-05	0.471	0	0	-9.546562469	17	19	13	3UTR		0	0
cfa-miR-8846	XM_038674460	RPS6KA5	CGGGACAGATGTGGCCTCAGATCAT#GAGGTCACCTCTCACGCTTTTAAAAACCTGTCCTGT#((((((((..((((((((.......#))))))))...................)))))))).	2685	2721	1	-23.6	1	0.07617886	0.515	0	0	-6.236470573	16	36	8	3UTR		0	0
cfa-miR-8886	XM_038674460	RPS6KA5	TCCCAGGACATGAGTGTAGGACACA#GTCCCATGCTCTGTTATTTGGGAT#((((((((((.((((((.((((...#)))).))))))))))..)))))).	3267	3291	1	-24.3	1	1.44E-05	0.559	0	0	-6.762348922	20	24	10	3UTR		0	0
cfa-miR-8886	XM_038674460	RPS6KA5	TCCCAGGACATGAGTGTAGGACACA#TGTGGCGTACACTTACTTCTTGAGAG#((.(((((..((((((((.(.((((#)))).).))))))))..))))).)).	3117	3143	1	-22.2	0	0.000466165	0.706	0	0	-7.794010047	20	26	8	3UTR		0	0
cfa-miR-8890	XM_038674460	RPS6KA5	GACTGAGCCACCTAGGTACCCCTTA#TAGGGACTGCTTAGGTGTGAGCTGCTTACTGAGTCGGTCG#((((((((((((((((((.((((..#.))))..))))))))))...))...........)))))).	2907	2947	1	-25.7	1	0.000312374	0.471	0	0	-3.937574446	22	40	10	3UTR		0	0
cfa-miR-769	XM_038674460	RPS6KA5	CTGGGATCTCTGGGGTCTTGGTT#GCCAGGGCCCTCAGTGTGCCCGA#.((((..(.(((((((((((((.#)))))))))).))).)..)))).	2664	2687	1	-29.9	0	3.15E-07	0.368	0	0	-8.294359792	18	23	10	3UTR		0	0
cfa-miR-506	XM_038674460	RPS6KA5	TACTCAGGGAGGCGTCATTCACATA#TATGTGTGGCGTACACTTACTTCTTGAGA#..(((((((((((((((..((((((#)))))))))))).......))))))))).	3113	3142	1	-22.1	1	0.001713753	0.706	0	0	-4.957000719	21	29	12	3UTR		0	0
cfa-miR-216b	XM_038674461	RPS6KA5	AAATCTCTGCAGGCAAATGTGA#TCGCAGGTTTTCCAGACATTTGCCAGCAAGAGT#....((((((.(((((((((..#.))))))))).))).))).	2872	2905	1	-20.7	0	0.001433694	0.5	0	0	-12.37133694	15	19	9	3UTR		0	0
cfa-miR-23b	XM_038674461	RPS6KA5	ATCACATTGCCAGGGATTA#TTCCTGGCAGTTTGT#..((.(((((((((((...#))))))))))).)).	3270	3285	1	-18	0	0.000528887	0.691	0	0	-9.076037894	13	15	11	3UTR		0	0
cfa-miR-27b	XM_038674461	RPS6KA5	TTCACAGTGGCTAAGTTCTGC#CAGAGAATGTTACTGTGAAT#(((((((((((....(((((.#)))))...))))))))))).	2727	2747	1	-19.6	1	0.004491788	0.515	0	0	-10.16579785	16	20	11	3UTR		0	0
cfa-miR-24	XM_038674461	RPS6KA5	TGGCTCAGTTCAGCAGGAACAGG#TGTGAGCTGCTTACTGAGTCGG#(((((((((..(((((..(((..#)))...))))).))))))))).	2850	2872	1	-22.3	1	6.06E-05	0.485	0	0	-8.00485539	17	22	9	3UTR		0	0
cfa-miR-196b	XM_038674461	RPS6KA5	TAGGTAGTTTCCTGTTGTTGGGA#CCCTCCAACAGGGATTTATCA#..(((((.(((((((((..(((.#)))..))))))))).))))).	2975	2996	1	-23.9	0	0.00140769	0.618	0	0	-7.270635649	17	21	9	3UTR		0	0
cfa-miR-183	XM_038674461	RPS6KA5	TATGGCACTGGTAGAATTCACT#AGTGAATTTTATGTGTGGCGTAC#((((.(((..((((((((((((#))))))))))))..))).)))).	3032	3055	1	-21.2	0	0.004164526	0.676	0	0	-10.35550775	19	23	12	3UTR		0	0
cfa-miR-23a	XM_038674461	RPS6KA5	ATCACATTGCCAGGGATTT#TTCCTGGCAGTTTGT#..((.(((((((((((...#))))))))))).)).	3270	3285	1	-18	0	0.000528887	0.691	0	0	-9.076037894	13	15	11	3UTR		0	0
cfa-miR-138a	XM_038674461	RPS6KA5	AGCTGGTGTTGTGAATCAGGCCG#TGGCCTAGCACGACGCCAA#...((((((((((....((((((#))))))..)))))))))).	2771	2790	1	-24.8	0	0.002154659	0.471	0	0	-8.339878752	16	19	10	3UTR		0	0
cfa-miR-140	XM_038674461	RPS6KA5	ACCACAGGGTAGAACCACGGA#TTCGCTTTGCCTTGTGGC#.((((((((((((........#.)))))))))))).	2930	2948	1	-18.6	1	9.89E-06	0.515	0	0	-5.618663395	12	14	12	3UTR		0	0
cfa-miR-106b	XM_038674461	RPS6KA5	TAAAGTGCTGACAGTGCAGAT#TGCACTGTTTAAAGCATA#....((((((((((((((...#)))))))))...))))).	3382	3400	1	-19	0	0.009883528	0.744	0	0	-9.546562469	14	18	9	3UTR		0	0
cfa-miR-500	XM_038674461	RPS6KA5	ATGCACCTGGGCAAGGATTCT#TGCTTAGGTGTG#..(((((((((((........#))))))))))).	2842	2854	1	-17.8	1	1.45E-05	0.485	0	0	-6.782339277	11	12	11	3UTR		0	0
cfa-miR-758	XM_038674461	RPS6KA5	TTTGTGACCTGGTCCACTAACC#GGTTAGTGGCCTAGCACGAC#.(((((.(..((.(((((((((#)))))))))))..)))))).	2765	2785	1	-22.7	0	0.000233607	0.485	0	0	-8.925038111	17	20	11	3UTR		0	0
cfa-miR-454	XM_038674461	RPS6KA5	TAGTGCAATATTGCTTATAGGG#TAAGTAATATTGCACTT#.((((((((((((((((.....#)))))))))))))))).	3327	3344	1	-21	1	0.003148839	0.721	0	0	-3.793324837	16	17	16	3UTR		0	0
cfa-miR-8807	XM_038674461	RPS6KA5	TCTGTGTGCTCTGGCGCCTGGGAA#CCCGCCCCGCCAGGGCCCTCAGT#.(((.(.(((((((((..((((..#))))...))))))))).).))).	2584	2607	1	-26.4	0	0.000562975	0.324	0	0	-9.456048547	17	23	9	3UTR		0	0
cfa-miR-8828	XM_038674461	RPS6KA5	GGCGACTGGCTCCGTAGGCCCTCAG#CTGCTTAGGTGTGAGCTGCTTACTGAGTCGGTCGCA#.(((((((((((.((((((.((((.#.))))..)))))).))))))))))).	2841	2877	1	-33.4	1	0.000723162	0.471	0	0	-5.08245545	21	26	11	3UTR		0	0
cfa-miR-8842	XM_038674461	RPS6KA5	TGCTGTGGCTCACGCTTTGGTAC#TGCTTAGGTGTGAGCTGCT#....(((((((((((((.((((.#)))).))))))))))))).	2842	2861	1	-23.9	0	4.84E-05	0.471	0	0	-9.546562469	17	19	13	3UTR		0	0
cfa-miR-8846	XM_038674461	RPS6KA5	CGGGACAGATGTGGCCTCAGATCAT#GAGGTCACCTCTCACGCTTTTAAAAACCTGTCCTGT#((((((((..((((((((.......#))))))))...................)))))))).	2613	2649	1	-23.6	1	0.07617886	0.515	0	0	-6.236470573	16	36	8	3UTR		0	0
cfa-miR-8886	XM_038674461	RPS6KA5	TCCCAGGACATGAGTGTAGGACACA#GTCCCATGCTCTGTTATTTGGGAT#((((((((((.((((((.((((...#)))).))))))))))..)))))).	3195	3219	1	-24.3	1	1.44E-05	0.559	0	0	-6.762348922	20	24	10	3UTR		0	0
cfa-miR-8886	XM_038674461	RPS6KA5	TCCCAGGACATGAGTGTAGGACACA#TGTGGCGTACACTTACTTCTTGAGAG#((.(((((..((((((((.(.((((#)))).).))))))))..))))).)).	3045	3071	1	-22.2	0	0.000466165	0.706	0	0	-7.794010047	20	26	8	3UTR		0	0
cfa-miR-8890	XM_038674461	RPS6KA5	GACTGAGCCACCTAGGTACCCCTTA#TAGGGACTGCTTAGGTGTGAGCTGCTTACTGAGTCGGTCG#((((((((((((((((((.((((..#.))))..))))))))))...))...........)))))).	2835	2875	1	-25.7	1	0.000312374	0.471	0	0	-3.937574446	22	40	10	3UTR		0	0
cfa-miR-769	XM_038674461	RPS6KA5	CTGGGATCTCTGGGGTCTTGGTT#GCCAGGGCCCTCAGTGTGCCCGA#.((((..(.(((((((((((((.#)))))))))).))).)..)))).	2592	2615	1	-29.9	0	3.15E-07	0.368	0	0	-8.294359792	18	23	10	3UTR		0	0
cfa-miR-506	XM_038674461	RPS6KA5	TACTCAGGGAGGCGTCATTCACATA#TATGTGTGGCGTACACTTACTTCTTGAGA#..(((((((((((((((..((((((#)))))))))))).......))))))))).	3041	3070	1	-22.1	1	0.001713753	0.706	0	0	-4.957000719	21	29	12	3UTR		0	0
cfa-miR-361	XM_038678847	UPK3A	TTATCAGAATCTCCAGGGGTAC#CCCCAAGATTCTGAG#...(((((((((...((((...#)))).))))))))).	1060	1075	1	-19.2	0	0.02520154	0.568	0	0	-9.395960284	13	15	9	3UTR		0	0
cfa-miR-532	XM_038678847	UPK3A	CATGCCTTGAGTGTAGGACCGT#TGGTCCTGCGTGCAGGAAGGCC#...((((((..((((((((((.#))))))))))..))...)))).	1025	1047	1	-22.1	0	0.000100977	0.485	0	0	-10.58182114	16	22	10	3UTR		0	0
cfa-miR-8845	XM_038678847	UPK3A	TGCAAGGCAGGACCGACACC#GGAGAAACAGGGCACGTTGGTCCTGCGTGCAG#((((..(((((((((((.((#.))...))))))))))).)))).	1008	1040	1	-26.6	0	5.01E-05	0.456	0	0	-9.957570382	17	23	11	3UTR		0	0
