# Supplementary material for: The miRNome of canine invasive urothelial carcinoma
Source: Front Vet Sci. 2022 Aug 22;9:945638. doi: 10.3389/fvets.2022.945638 (PMC9443663; doi:10.3389/fvets.2022.945638)
Supplement: Supplementary file 8 [file Data_Sheet_3.CSV]

## Sheet: enrichment.all
#category	term ID	term description	observed gene count	background gene count	strength	false discovery rate	matching proteins in your network (IDs)	matching proteins in your network (labels)
GO Process	GO:0035556	Intracellular signal transduction	16	1309	0.93	3.46e-08	9615.ENSCAFP00000001889,9615.ENSCAFP00000007376,9615.ENSCAFP00000014016,9615.ENSCAFP00000015650,9615.ENSCAFP00000019556,9615.ENSCAFP00000022298,9615.ENSCAFP00000024079,9615.ENSCAFP00000025865,9615.ENSCAFP00000028273,9615.ENSCAFP00000030998,9615.ENSCAFP00000035631,9615.ENSCAFP00000040726,9615.ENSCAFP00000045279,9615.ENSCAFP00000048068,9615.ENSCAFP00000048201,9615.ENSCAFP00000064230	DAPK1,RAF1,NRAS,RASSF1,E2F2,ARAF,ERBB2,RPS6KA5,DAPK3,MAPK1,DAPK2,HRAS,MAP2K1,FGFR3,MAPK3,KRAS
GO Process	GO:0001934	Positive regulation of protein phosphorylation	13	787	1.06	7.24e-08	9615.ENSCAFP00000005164,9615.ENSCAFP00000007376,9615.ENSCAFP00000022298,9615.ENSCAFP00000024079,9615.ENSCAFP00000030998,9615.ENSCAFP00000038708,9615.ENSCAFP00000040726,9615.ENSCAFP00000044994,9615.ENSCAFP00000045279,9615.ENSCAFP00000048068,9615.ENSCAFP00000048201,9615.ENSCAFP00000051029,9615.ENSCAFP00000064230	EGFR,RAF1,ARAF,ERBB2,MAPK1,MMP1,HRAS,SRC,MAP2K1,FGFR3,MAPK3,HBEGF,KRAS
GO Process	GO:0031401	Positive regulation of protein modification process	14	996	0.99	7.24e-08	9615.ENSCAFP00000005164,9615.ENSCAFP00000007376,9615.ENSCAFP00000015650,9615.ENSCAFP00000022298,9615.ENSCAFP00000024079,9615.ENSCAFP00000030998,9615.ENSCAFP00000038708,9615.ENSCAFP00000040726,9615.ENSCAFP00000044994,9615.ENSCAFP00000045279,9615.ENSCAFP00000048068,9615.ENSCAFP00000048201,9615.ENSCAFP00000051029,9615.ENSCAFP00000064230	EGFR,RAF1,RASSF1,ARAF,ERBB2,MAPK1,MMP1,HRAS,SRC,MAP2K1,FGFR3,MAPK3,HBEGF,KRAS
GO Process	GO:0031325	Positive regulation of cellular metabolic process	20	2888	0.68	7.9e-08	9615.ENSCAFP00000001889,9615.ENSCAFP00000005164,9615.ENSCAFP00000007376,9615.ENSCAFP00000015650,9615.ENSCAFP00000016954,9615.ENSCAFP00000019556,9615.ENSCAFP00000022298,9615.ENSCAFP00000024079,9615.ENSCAFP00000030112,9615.ENSCAFP00000030998,9615.ENSCAFP00000038708,9615.ENSCAFP00000040726,9615.ENSCAFP00000041377,9615.ENSCAFP00000044994,9615.ENSCAFP00000045279,9615.ENSCAFP00000048068,9615.ENSCAFP000…	DAPK1,EGFR,RAF1,RASSF1,EGF,E2F2,ARAF,ERBB2,CDH1,MAPK1,MMP1,HRAS,E2F3,SRC,MAP2K1,FGFR3,MAPK3,HBEGF,KRAS,TP53
GO Process	GO:0032270	Positive regulation of cellular protein metabolic process	15	1306	0.9	9.18e-08	9615.ENSCAFP00000001889,9615.ENSCAFP00000005164,9615.ENSCAFP00000007376,9615.ENSCAFP00000015650,9615.ENSCAFP00000022298,9615.ENSCAFP00000024079,9615.ENSCAFP00000030998,9615.ENSCAFP00000038708,9615.ENSCAFP00000040726,9615.ENSCAFP00000044994,9615.ENSCAFP00000045279,9615.ENSCAFP00000048068,9615.ENSCAFP00000048201,9615.ENSCAFP00000051029,9615.ENSCAFP00000064230	DAPK1,EGFR,RAF1,RASSF1,ARAF,ERBB2,MAPK1,MMP1,HRAS,SRC,MAP2K1,FGFR3,MAPK3,HBEGF,KRAS
GO Process	GO:0010604	Positive regulation of macromolecule metabolic process	20	3030	0.66	1.2e-07	9615.ENSCAFP00000001889,9615.ENSCAFP00000005164,9615.ENSCAFP00000007376,9615.ENSCAFP00000015650,9615.ENSCAFP00000016954,9615.ENSCAFP00000019556,9615.ENSCAFP00000022298,9615.ENSCAFP00000024079,9615.ENSCAFP00000030112,9615.ENSCAFP00000030998,9615.ENSCAFP00000038708,9615.ENSCAFP00000040726,9615.ENSCAFP00000041377,9615.ENSCAFP00000044994,9615.ENSCAFP00000045279,9615.ENSCAFP00000048068,9615.ENSCAFP000…	DAPK1,EGFR,RAF1,RASSF1,EGF,E2F2,ARAF,ERBB2,CDH1,MAPK1,MMP1,HRAS,E2F3,SRC,MAP2K1,FGFR3,MAPK3,HBEGF,KRAS,TP53
GO Process	GO:0043410	Positive regulation of mapk cascade	10	400	1.24	1.36e-07	9615.ENSCAFP00000005164,9615.ENSCAFP00000007376,9615.ENSCAFP00000024079,9615.ENSCAFP00000030998,9615.ENSCAFP00000038708,9615.ENSCAFP00000040726,9615.ENSCAFP00000045279,9615.ENSCAFP00000048068,9615.ENSCAFP00000048201,9615.ENSCAFP00000064230	EGFR,RAF1,ERBB2,MAPK1,MMP1,HRAS,MAP2K1,FGFR3,MAPK3,KRAS
GO Process	GO:0051173	Positive regulation of nitrogen compound metabolic process	19	2737	0.68	1.44e-07	9615.ENSCAFP00000001889,9615.ENSCAFP00000005164,9615.ENSCAFP00000007376,9615.ENSCAFP00000015650,9615.ENSCAFP00000019556,9615.ENSCAFP00000022298,9615.ENSCAFP00000024079,9615.ENSCAFP00000030112,9615.ENSCAFP00000030998,9615.ENSCAFP00000038708,9615.ENSCAFP00000040726,9615.ENSCAFP00000041377,9615.ENSCAFP00000044994,9615.ENSCAFP00000045279,9615.ENSCAFP00000048068,9615.ENSCAFP00000048201,9615.ENSCAFP000…	DAPK1,EGFR,RAF1,RASSF1,E2F2,ARAF,ERBB2,CDH1,MAPK1,MMP1,HRAS,E2F3,SRC,MAP2K1,FGFR3,MAPK3,HBEGF,KRAS,TP53
GO Process	GO:1902533	Positive regulation of intracellular signal transduction	12	762	1.04	2.02e-07	9615.ENSCAFP00000005164,9615.ENSCAFP00000007376,9615.ENSCAFP00000024079,9615.ENSCAFP00000030998,9615.ENSCAFP00000038708,9615.ENSCAFP00000040726,9615.ENSCAFP00000045279,9615.ENSCAFP00000048068,9615.ENSCAFP00000048201,9615.ENSCAFP00000051029,9615.ENSCAFP00000064230,9615.ENSCAFP00000064590	EGFR,RAF1,ERBB2,MAPK1,MMP1,HRAS,MAP2K1,FGFR3,MAPK3,HBEGF,KRAS,TP53
GO Process	GO:0009967	Positive regulation of signal transduction	14	1215	0.9	2.07e-07	9615.ENSCAFP00000005164,9615.ENSCAFP00000007376,9615.ENSCAFP00000024079,9615.ENSCAFP00000028273,9615.ENSCAFP00000030998,9615.ENSCAFP00000035631,9615.ENSCAFP00000038708,9615.ENSCAFP00000040726,9615.ENSCAFP00000045279,9615.ENSCAFP00000048068,9615.ENSCAFP00000048201,9615.ENSCAFP00000051029,9615.ENSCAFP00000064230,9615.ENSCAFP00000064590	EGFR,RAF1,ERBB2,DAPK3,MAPK1,DAPK2,MMP1,HRAS,MAP2K1,FGFR3,MAPK3,HBEGF,KRAS,TP53
GO Process	GO:0051246	Regulation of protein metabolic process	18	2505	0.7	2.86e-07	9615.ENSCAFP00000001889,9615.ENSCAFP00000005164,9615.ENSCAFP00000007376,9615.ENSCAFP00000015650,9615.ENSCAFP00000022298,9615.ENSCAFP00000024079,9615.ENSCAFP00000028273,9615.ENSCAFP00000030998,9615.ENSCAFP00000035631,9615.ENSCAFP00000038708,9615.ENSCAFP00000040726,9615.ENSCAFP00000044994,9615.ENSCAFP00000045279,9615.ENSCAFP00000048068,9615.ENSCAFP00000048201,9615.ENSCAFP00000051029,9615.ENSCAFP000…	DAPK1,EGFR,RAF1,RASSF1,ARAF,ERBB2,DAPK3,MAPK1,DAPK2,MMP1,HRAS,SRC,MAP2K1,FGFR3,MAPK3,HBEGF,NECAB3,KRAS
GO Process	GO:0033674	Positive regulation of kinase activity	10	456	1.18	3.14e-07	9615.ENSCAFP00000005164,9615.ENSCAFP00000007376,9615.ENSCAFP00000024079,9615.ENSCAFP00000030998,9615.ENSCAFP00000040726,9615.ENSCAFP00000045279,9615.ENSCAFP00000048068,9615.ENSCAFP00000048201,9615.ENSCAFP00000051029,9615.ENSCAFP00000064230	EGFR,RAF1,ERBB2,MAPK1,HRAS,MAP2K1,FGFR3,MAPK3,HBEGF,KRAS
GO Process	GO:0031323	Regulation of cellular metabolic process	24	5524	0.48	4.73e-07	9615.ENSCAFP00000001889,9615.ENSCAFP00000005164,9615.ENSCAFP00000007376,9615.ENSCAFP00000015650,9615.ENSCAFP00000016954,9615.ENSCAFP00000019556,9615.ENSCAFP00000022298,9615.ENSCAFP00000024079,9615.ENSCAFP00000025865,9615.ENSCAFP00000028273,9615.ENSCAFP00000030112,9615.ENSCAFP00000030998,9615.ENSCAFP00000035631,9615.ENSCAFP00000038708,9615.ENSCAFP00000040726,9615.ENSCAFP00000041377,9615.ENSCAFP000…	DAPK1,EGFR,RAF1,RASSF1,EGF,E2F2,ARAF,ERBB2,RPS6KA5,DAPK3,CDH1,MAPK1,DAPK2,MMP1,HRAS,E2F3,SRC,MAP2K1,FGFR3,MAPK3,HBEGF,NECAB3,KRAS,TP53
GO Process	GO:0060255	Regulation of macromolecule metabolic process	24	5688	0.47	7.47e-07	9615.ENSCAFP00000001889,9615.ENSCAFP00000005164,9615.ENSCAFP00000007376,9615.ENSCAFP00000015650,9615.ENSCAFP00000016954,9615.ENSCAFP00000019556,9615.ENSCAFP00000022298,9615.ENSCAFP00000024079,9615.ENSCAFP00000025865,9615.ENSCAFP00000028273,9615.ENSCAFP00000030112,9615.ENSCAFP00000030998,9615.ENSCAFP00000035631,9615.ENSCAFP00000038708,9615.ENSCAFP00000040726,9615.ENSCAFP00000041377,9615.ENSCAFP000…	DAPK1,EGFR,RAF1,RASSF1,EGF,E2F2,ARAF,ERBB2,RPS6KA5,DAPK3,CDH1,MAPK1,DAPK2,MMP1,HRAS,E2F3,SRC,MAP2K1,FGFR3,MAPK3,HBEGF,NECAB3,KRAS,TP53
GO Process	GO:0009966	Regulation of signal transduction	17	2362	0.7	8.73e-07	9615.ENSCAFP00000001889,9615.ENSCAFP00000005164,9615.ENSCAFP00000007376,9615.ENSCAFP00000016954,9615.ENSCAFP00000022298,9615.ENSCAFP00000024079,9615.ENSCAFP00000028273,9615.ENSCAFP00000030998,9615.ENSCAFP00000035631,9615.ENSCAFP00000038708,9615.ENSCAFP00000040726,9615.ENSCAFP00000045279,9615.ENSCAFP00000048068,9615.ENSCAFP00000048201,9615.ENSCAFP00000051029,9615.ENSCAFP00000064230,9615.ENSCAFP000…	DAPK1,EGFR,RAF1,EGF,ARAF,ERBB2,DAPK3,MAPK1,DAPK2,MMP1,HRAS,MAP2K1,FGFR3,MAPK3,HBEGF,KRAS,TP53
GO Process	GO:0031326	Regulation of cellular biosynthetic process	20	3593	0.59	8.73e-07	9615.ENSCAFP00000001889,9615.ENSCAFP00000005164,9615.ENSCAFP00000007376,9615.ENSCAFP00000016954,9615.ENSCAFP00000019556,9615.ENSCAFP00000024079,9615.ENSCAFP00000025865,9615.ENSCAFP00000028273,9615.ENSCAFP00000030112,9615.ENSCAFP00000030998,9615.ENSCAFP00000035631,9615.ENSCAFP00000038708,9615.ENSCAFP00000040726,9615.ENSCAFP00000041377,9615.ENSCAFP00000044994,9615.ENSCAFP00000048201,9615.ENSCAFP000…	DAPK1,EGFR,RAF1,EGF,E2F2,ERBB2,RPS6KA5,DAPK3,CDH1,MAPK1,DAPK2,MMP1,HRAS,E2F3,SRC,MAPK3,HBEGF,NECAB3,KRAS,TP53
GO Process	GO:0032268	Regulation of cellular protein metabolic process	17	2390	0.69	9.31e-07	9615.ENSCAFP00000001889,9615.ENSCAFP00000005164,9615.ENSCAFP00000007376,9615.ENSCAFP00000015650,9615.ENSCAFP00000022298,9615.ENSCAFP00000024079,9615.ENSCAFP00000028273,9615.ENSCAFP00000030998,9615.ENSCAFP00000035631,9615.ENSCAFP00000038708,9615.ENSCAFP00000040726,9615.ENSCAFP00000044994,9615.ENSCAFP00000045279,9615.ENSCAFP00000048068,9615.ENSCAFP00000048201,9615.ENSCAFP00000051029,9615.ENSCAFP000…	DAPK1,EGFR,RAF1,RASSF1,ARAF,ERBB2,DAPK3,MAPK1,DAPK2,MMP1,HRAS,SRC,MAP2K1,FGFR3,MAPK3,HBEGF,KRAS
GO Process	GO:0051171	Regulation of nitrogen compound metabolic process	23	5210	0.49	1.01e-06	9615.ENSCAFP00000001889,9615.ENSCAFP00000005164,9615.ENSCAFP00000007376,9615.ENSCAFP00000015650,9615.ENSCAFP00000019556,9615.ENSCAFP00000022298,9615.ENSCAFP00000024079,9615.ENSCAFP00000025865,9615.ENSCAFP00000028273,9615.ENSCAFP00000030112,9615.ENSCAFP00000030998,9615.ENSCAFP00000035631,9615.ENSCAFP00000038708,9615.ENSCAFP00000040726,9615.ENSCAFP00000041377,9615.ENSCAFP00000044994,9615.ENSCAFP000…	DAPK1,EGFR,RAF1,RASSF1,E2F2,ARAF,ERBB2,RPS6KA5,DAPK3,CDH1,MAPK1,DAPK2,MMP1,HRAS,E2F3,SRC,MAP2K1,FGFR3,MAPK3,HBEGF,NECAB3,KRAS,TP53
GO Process	GO:0044093	Positive regulation of molecular function	14	1469	0.82	1.17e-06	9615.ENSCAFP00000001889,9615.ENSCAFP00000005164,9615.ENSCAFP00000007376,9615.ENSCAFP00000016954,9615.ENSCAFP00000024079,9615.ENSCAFP00000025865,9615.ENSCAFP00000030998,9615.ENSCAFP00000038708,9615.ENSCAFP00000040726,9615.ENSCAFP00000045279,9615.ENSCAFP00000048068,9615.ENSCAFP00000048201,9615.ENSCAFP00000051029,9615.ENSCAFP00000064230	DAPK1,EGFR,RAF1,EGF,ERBB2,RPS6KA5,MAPK1,MMP1,HRAS,MAP2K1,FGFR3,MAPK3,HBEGF,KRAS
GO Process	GO:0048518	Positive regulation of biological process	23	5286	0.48	1.21e-06	9615.ENSCAFP00000001889,9615.ENSCAFP00000005164,9615.ENSCAFP00000007376,9615.ENSCAFP00000015650,9615.ENSCAFP00000016954,9615.ENSCAFP00000019556,9615.ENSCAFP00000022298,9615.ENSCAFP00000024079,9615.ENSCAFP00000025865,9615.ENSCAFP00000028273,9615.ENSCAFP00000030112,9615.ENSCAFP00000030998,9615.ENSCAFP00000035631,9615.ENSCAFP00000038708,9615.ENSCAFP00000040726,9615.ENSCAFP00000041377,9615.ENSCAFP000…	DAPK1,EGFR,RAF1,RASSF1,EGF,E2F2,ARAF,ERBB2,RPS6KA5,DAPK3,CDH1,MAPK1,DAPK2,MMP1,HRAS,E2F3,SRC,MAP2K1,FGFR3,MAPK3,HBEGF,KRAS,TP53
GO Process	GO:0080090	Regulation of primary metabolic process	23	5336	0.48	1.39e-06	9615.ENSCAFP00000001889,9615.ENSCAFP00000005164,9615.ENSCAFP00000007376,9615.ENSCAFP00000015650,9615.ENSCAFP00000019556,9615.ENSCAFP00000022298,9615.ENSCAFP00000024079,9615.ENSCAFP00000025865,9615.ENSCAFP00000028273,9615.ENSCAFP00000030112,9615.ENSCAFP00000030998,9615.ENSCAFP00000035631,9615.ENSCAFP00000038708,9615.ENSCAFP00000040726,9615.ENSCAFP00000041377,9615.ENSCAFP00000044994,9615.ENSCAFP000…	DAPK1,EGFR,RAF1,RASSF1,E2F2,ARAF,ERBB2,RPS6KA5,DAPK3,CDH1,MAPK1,DAPK2,MMP1,HRAS,E2F3,SRC,MAP2K1,FGFR3,MAPK3,HBEGF,NECAB3,KRAS,TP53
GO Process	GO:0048522	Positive regulation of cellular process	22	4793	0.5	1.5e-06	9615.ENSCAFP00000001889,9615.ENSCAFP00000005164,9615.ENSCAFP00000007376,9615.ENSCAFP00000015650,9615.ENSCAFP00000016954,9615.ENSCAFP00000019556,9615.ENSCAFP00000022298,9615.ENSCAFP00000024079,9615.ENSCAFP00000028273,9615.ENSCAFP00000030112,9615.ENSCAFP00000030998,9615.ENSCAFP00000035631,9615.ENSCAFP00000038708,9615.ENSCAFP00000040726,9615.ENSCAFP00000041377,9615.ENSCAFP00000044994,9615.ENSCAFP000…	DAPK1,EGFR,RAF1,RASSF1,EGF,E2F2,ARAF,ERBB2,DAPK3,CDH1,MAPK1,DAPK2,MMP1,HRAS,E2F3,SRC,MAP2K1,FGFR3,MAPK3,HBEGF,KRAS,TP53
GO Process	GO:2000112	Regulation of cellular macromolecule biosynthetic process	19	3408	0.59	2.29e-06	9615.ENSCAFP00000001889,9615.ENSCAFP00000005164,9615.ENSCAFP00000007376,9615.ENSCAFP00000016954,9615.ENSCAFP00000019556,9615.ENSCAFP00000024079,9615.ENSCAFP00000025865,9615.ENSCAFP00000028273,9615.ENSCAFP00000030112,9615.ENSCAFP00000030998,9615.ENSCAFP00000035631,9615.ENSCAFP00000040726,9615.ENSCAFP00000041377,9615.ENSCAFP00000044994,9615.ENSCAFP00000048201,9615.ENSCAFP00000051029,9615.ENSCAFP000…	DAPK1,EGFR,RAF1,EGF,E2F2,ERBB2,RPS6KA5,DAPK3,CDH1,MAPK1,DAPK2,HRAS,E2F3,SRC,MAPK3,HBEGF,NECAB3,KRAS,TP53
GO Process	GO:1902531	Regulation of intracellular signal transduction	13	1310	0.84	2.68e-06	9615.ENSCAFP00000005164,9615.ENSCAFP00000007376,9615.ENSCAFP00000022298,9615.ENSCAFP00000024079,9615.ENSCAFP00000030998,9615.ENSCAFP00000038708,9615.ENSCAFP00000040726,9615.ENSCAFP00000045279,9615.ENSCAFP00000048068,9615.ENSCAFP00000048201,9615.ENSCAFP00000051029,9615.ENSCAFP00000064230,9615.ENSCAFP00000064590	EGFR,RAF1,ARAF,ERBB2,MAPK1,MMP1,HRAS,MAP2K1,FGFR3,MAPK3,HBEGF,KRAS,TP53
GO Process	GO:0097190	Apoptotic signaling pathway	7	203	1.38	3.94e-06	9615.ENSCAFP00000001889,9615.ENSCAFP00000007376,9615.ENSCAFP00000019556,9615.ENSCAFP00000028273,9615.ENSCAFP00000035631,9615.ENSCAFP00000040726,9615.ENSCAFP00000048068	DAPK1,RAF1,E2F2,DAPK3,DAPK2,HRAS,FGFR3
GO Process	GO:0051716	Cellular response to stimulus	23	5768	0.44	5.23e-06	9615.ENSCAFP00000001889,9615.ENSCAFP00000005164,9615.ENSCAFP00000007376,9615.ENSCAFP00000012843,9615.ENSCAFP00000014016,9615.ENSCAFP00000015650,9615.ENSCAFP00000016954,9615.ENSCAFP00000019556,9615.ENSCAFP00000022298,9615.ENSCAFP00000024079,9615.ENSCAFP00000025865,9615.ENSCAFP00000028273,9615.ENSCAFP00000030112,9615.ENSCAFP00000030998,9615.ENSCAFP00000035631,9615.ENSCAFP00000040726,9615.ENSCAFP000…	DAPK1,EGFR,RAF1,THBS1,NRAS,RASSF1,EGF,E2F2,ARAF,ERBB2,RPS6KA5,DAPK3,CDH1,MAPK1,DAPK2,HRAS,SRC,MAP2K1,FGFR3,MAPK3,HBEGF,KRAS,TP53
GO Process	GO:0007165	Signal transduction	20	4185	0.52	7.1e-06	9615.ENSCAFP00000001889,9615.ENSCAFP00000005164,9615.ENSCAFP00000007376,9615.ENSCAFP00000014016,9615.ENSCAFP00000015650,9615.ENSCAFP00000016954,9615.ENSCAFP00000019556,9615.ENSCAFP00000022298,9615.ENSCAFP00000024079,9615.ENSCAFP00000025865,9615.ENSCAFP00000028273,9615.ENSCAFP00000030998,9615.ENSCAFP00000035631,9615.ENSCAFP00000040726,9615.ENSCAFP00000044994,9615.ENSCAFP00000045279,9615.ENSCAFP000…	DAPK1,EGFR,RAF1,NRAS,RASSF1,EGF,E2F2,ARAF,ERBB2,RPS6KA5,DAPK3,MAPK1,DAPK2,HRAS,SRC,MAP2K1,FGFR3,MAPK3,HBEGF,KRAS
GO Process	GO:0006915	Apoptotic process	10	744	0.97	1.12e-05	9615.ENSCAFP00000001889,9615.ENSCAFP00000007376,9615.ENSCAFP00000019556,9615.ENSCAFP00000028273,9615.ENSCAFP00000030998,9615.ENSCAFP00000035631,9615.ENSCAFP00000040726,9615.ENSCAFP00000048068,9615.ENSCAFP00000048201,9615.ENSCAFP00000064590	DAPK1,RAF1,E2F2,DAPK3,MAPK1,DAPK2,HRAS,FGFR3,MAPK3,TP53
GO Process	GO:0031328	Positive regulation of cellular biosynthetic process	13	1682	0.73	3.47e-05	9615.ENSCAFP00000005164,9615.ENSCAFP00000007376,9615.ENSCAFP00000016954,9615.ENSCAFP00000019556,9615.ENSCAFP00000024079,9615.ENSCAFP00000030112,9615.ENSCAFP00000030998,9615.ENSCAFP00000038708,9615.ENSCAFP00000040726,9615.ENSCAFP00000041377,9615.ENSCAFP00000044994,9615.ENSCAFP00000048201,9615.ENSCAFP00000064590	EGFR,RAF1,EGF,E2F2,ERBB2,CDH1,MAPK1,MMP1,HRAS,E2F3,SRC,MAPK3,TP53
GO Process	GO:0043406	Positive regulation of map kinase activity	6	178	1.37	3.86e-05	9615.ENSCAFP00000007376,9615.ENSCAFP00000030998,9615.ENSCAFP00000040726,9615.ENSCAFP00000045279,9615.ENSCAFP00000048201,9615.ENSCAFP00000064230	RAF1,MAPK1,HRAS,MAP2K1,MAPK3,KRAS
GO Process	GO:0050896	Response to stimulus	24	7207	0.37	4.86e-05	9615.ENSCAFP00000001889,9615.ENSCAFP00000005164,9615.ENSCAFP00000007376,9615.ENSCAFP00000012843,9615.ENSCAFP00000013872,9615.ENSCAFP00000014016,9615.ENSCAFP00000015650,9615.ENSCAFP00000016954,9615.ENSCAFP00000019556,9615.ENSCAFP00000022298,9615.ENSCAFP00000024079,9615.ENSCAFP00000025865,9615.ENSCAFP00000028273,9615.ENSCAFP00000030112,9615.ENSCAFP00000030998,9615.ENSCAFP00000035631,9615.ENSCAFP000…	DAPK1,EGFR,RAF1,THBS1,MMP2,NRAS,RASSF1,EGF,E2F2,ARAF,ERBB2,RPS6KA5,DAPK3,CDH1,MAPK1,DAPK2,HRAS,SRC,MAP2K1,FGFR3,MAPK3,HBEGF,KRAS,TP53
GO Process	GO:0007167	Enzyme linked receptor protein signaling pathway	8	481	1.06	5.33e-05	9615.ENSCAFP00000005164,9615.ENSCAFP00000007376,9615.ENSCAFP00000024079,9615.ENSCAFP00000030998,9615.ENSCAFP00000044994,9615.ENSCAFP00000048068,9615.ENSCAFP00000048201,9615.ENSCAFP00000051029	EGFR,RAF1,ERBB2,MAPK1,SRC,FGFR3,MAPK3,HBEGF
GO Process	GO:0043085	Positive regulation of catalytic activity	11	1166	0.82	5.61e-05	9615.ENSCAFP00000001889,9615.ENSCAFP00000005164,9615.ENSCAFP00000007376,9615.ENSCAFP00000024079,9615.ENSCAFP00000030998,9615.ENSCAFP00000040726,9615.ENSCAFP00000045279,9615.ENSCAFP00000048068,9615.ENSCAFP00000048201,9615.ENSCAFP00000051029,9615.ENSCAFP00000064230	DAPK1,EGFR,RAF1,ERBB2,MAPK1,HRAS,MAP2K1,FGFR3,MAPK3,HBEGF,KRAS
GO Process	GO:0010628	Positive regulation of gene expression	13	1933	0.67	0.00015	9615.ENSCAFP00000005164,9615.ENSCAFP00000007376,9615.ENSCAFP00000019556,9615.ENSCAFP00000024079,9615.ENSCAFP00000030112,9615.ENSCAFP00000030998,9615.ENSCAFP00000038708,9615.ENSCAFP00000040726,9615.ENSCAFP00000041377,9615.ENSCAFP00000044994,9615.ENSCAFP00000048201,9615.ENSCAFP00000064230,9615.ENSCAFP00000064590	EGFR,RAF1,E2F2,ERBB2,CDH1,MAPK1,MMP1,HRAS,E2F3,SRC,MAPK3,KRAS,TP53
GO Process	GO:0070848	Response to growth factor	7	375	1.11	0.00015	9615.ENSCAFP00000005164,9615.ENSCAFP00000007376,9615.ENSCAFP00000024079,9615.ENSCAFP00000030998,9615.ENSCAFP00000044994,9615.ENSCAFP00000048068,9615.ENSCAFP00000048201	EGFR,RAF1,ERBB2,MAPK1,SRC,FGFR3,MAPK3
GO Process	GO:0007166	Cell surface receptor signaling pathway	12	1614	0.71	0.00016	9615.ENSCAFP00000001889,9615.ENSCAFP00000005164,9615.ENSCAFP00000007376,9615.ENSCAFP00000016954,9615.ENSCAFP00000024079,9615.ENSCAFP00000030998,9615.ENSCAFP00000040726,9615.ENSCAFP00000044994,9615.ENSCAFP00000048068,9615.ENSCAFP00000048201,9615.ENSCAFP00000051029,9615.ENSCAFP00000064230	DAPK1,EGFR,RAF1,EGF,ERBB2,MAPK1,HRAS,SRC,FGFR3,MAPK3,HBEGF,KRAS
GO Process	GO:0071310	Cellular response to organic substance	12	1615	0.71	0.00016	9615.ENSCAFP00000001889,9615.ENSCAFP00000005164,9615.ENSCAFP00000007376,9615.ENSCAFP00000024079,9615.ENSCAFP00000028273,9615.ENSCAFP00000030112,9615.ENSCAFP00000030998,9615.ENSCAFP00000035631,9615.ENSCAFP00000044994,9615.ENSCAFP00000048068,9615.ENSCAFP00000048201,9615.ENSCAFP00000064230	DAPK1,EGFR,RAF1,ERBB2,DAPK3,CDH1,MAPK1,DAPK2,SRC,FGFR3,MAPK3,KRAS
GO Process	GO:0010557	Positive regulation of macromolecule biosynthetic process	12	1626	0.71	0.00017	9615.ENSCAFP00000005164,9615.ENSCAFP00000007376,9615.ENSCAFP00000016954,9615.ENSCAFP00000019556,9615.ENSCAFP00000024079,9615.ENSCAFP00000030112,9615.ENSCAFP00000030998,9615.ENSCAFP00000040726,9615.ENSCAFP00000041377,9615.ENSCAFP00000044994,9615.ENSCAFP00000048201,9615.ENSCAFP00000064590	EGFR,RAF1,EGF,E2F2,ERBB2,CDH1,MAPK1,HRAS,E2F3,SRC,MAPK3,TP53
GO Process	GO:0045860	Positive regulation of protein kinase activity	7	386	1.1	0.00017	9615.ENSCAFP00000007376,9615.ENSCAFP00000030998,9615.ENSCAFP00000040726,9615.ENSCAFP00000045279,9615.ENSCAFP00000048201,9615.ENSCAFP00000051029,9615.ENSCAFP00000064230	RAF1,MAPK1,HRAS,MAP2K1,MAPK3,HBEGF,KRAS
GO Process	GO:0045893	Positive regulation of transcription, dna-templated	11	1359	0.75	0.00022	9615.ENSCAFP00000005164,9615.ENSCAFP00000007376,9615.ENSCAFP00000019556,9615.ENSCAFP00000024079,9615.ENSCAFP00000030112,9615.ENSCAFP00000030998,9615.ENSCAFP00000040726,9615.ENSCAFP00000041377,9615.ENSCAFP00000044994,9615.ENSCAFP00000048201,9615.ENSCAFP00000064590	EGFR,RAF1,E2F2,ERBB2,CDH1,MAPK1,HRAS,E2F3,SRC,MAPK3,TP53
GO Process	GO:0000165	MAPK cascade	5	139	1.4	0.00026	9615.ENSCAFP00000022298,9615.ENSCAFP00000030998,9615.ENSCAFP00000045279,9615.ENSCAFP00000048068,9615.ENSCAFP00000048201	ARAF,MAPK1,MAP2K1,FGFR3,MAPK3
GO Process	GO:0010033	Response to organic substance	13	2089	0.64	0.0003	9615.ENSCAFP00000001889,9615.ENSCAFP00000005164,9615.ENSCAFP00000007376,9615.ENSCAFP00000012843,9615.ENSCAFP00000024079,9615.ENSCAFP00000028273,9615.ENSCAFP00000030112,9615.ENSCAFP00000030998,9615.ENSCAFP00000035631,9615.ENSCAFP00000044994,9615.ENSCAFP00000048068,9615.ENSCAFP00000048201,9615.ENSCAFP00000064230	DAPK1,EGFR,RAF1,THBS1,ERBB2,DAPK3,CDH1,MAPK1,DAPK2,SRC,FGFR3,MAPK3,KRAS
GO Process	GO:0070887	Cellular response to chemical stimulus	13	2082	0.64	0.0003	9615.ENSCAFP00000001889,9615.ENSCAFP00000005164,9615.ENSCAFP00000007376,9615.ENSCAFP00000024079,9615.ENSCAFP00000028273,9615.ENSCAFP00000030112,9615.ENSCAFP00000030998,9615.ENSCAFP00000035631,9615.ENSCAFP00000044994,9615.ENSCAFP00000048068,9615.ENSCAFP00000048201,9615.ENSCAFP00000051029,9615.ENSCAFP00000064230	DAPK1,EGFR,RAF1,ERBB2,DAPK3,CDH1,MAPK1,DAPK2,SRC,FGFR3,MAPK3,HBEGF,KRAS
GO Process	GO:0042981	Regulation of apoptotic process	10	1140	0.79	0.00034	9615.ENSCAFP00000001889,9615.ENSCAFP00000005164,9615.ENSCAFP00000007376,9615.ENSCAFP00000022298,9615.ENSCAFP00000028273,9615.ENSCAFP00000035631,9615.ENSCAFP00000040726,9615.ENSCAFP00000041377,9615.ENSCAFP00000064230,9615.ENSCAFP00000064590	DAPK1,EGFR,RAF1,ARAF,DAPK3,DAPK2,HRAS,E2F3,KRAS,TP53
GO Process	GO:0070849	Response to epidermal growth factor	4	63	1.65	0.00034	9615.ENSCAFP00000005164,9615.ENSCAFP00000024079,9615.ENSCAFP00000030998,9615.ENSCAFP00000048201	EGFR,ERBB2,MAPK1,MAPK3
GO Process	GO:0030878	Thyroid gland development	3	18	2.06	0.00045	9615.ENSCAFP00000007376,9615.ENSCAFP00000030998,9615.ENSCAFP00000048201	RAF1,MAPK1,MAPK3
GO Process	GO:0048519	Negative regulation of biological process	18	4435	0.45	0.00049	9615.ENSCAFP00000001889,9615.ENSCAFP00000005164,9615.ENSCAFP00000007376,9615.ENSCAFP00000012843,9615.ENSCAFP00000015650,9615.ENSCAFP00000019556,9615.ENSCAFP00000022298,9615.ENSCAFP00000025865,9615.ENSCAFP00000028273,9615.ENSCAFP00000030112,9615.ENSCAFP00000035631,9615.ENSCAFP00000038708,9615.ENSCAFP00000040726,9615.ENSCAFP00000041377,9615.ENSCAFP00000048068,9615.ENSCAFP00000051029,9615.ENSCAFP000…	DAPK1,EGFR,RAF1,THBS1,RASSF1,E2F2,ARAF,RPS6KA5,DAPK3,CDH1,DAPK2,MMP1,HRAS,E2F3,FGFR3,HBEGF,KRAS,TP53
GO Process	GO:0046777	Protein autophosphorylation	5	168	1.32	0.00054	9615.ENSCAFP00000001889,9615.ENSCAFP00000028273,9615.ENSCAFP00000035631,9615.ENSCAFP00000044994,9615.ENSCAFP00000048068	DAPK1,DAPK3,DAPK2,SRC,FGFR3
GO Process	GO:0006950	Response to stress	14	2639	0.57	0.00059	9615.ENSCAFP00000001889,9615.ENSCAFP00000012843,9615.ENSCAFP00000013872,9615.ENSCAFP00000015650,9615.ENSCAFP00000025865,9615.ENSCAFP00000028273,9615.ENSCAFP00000030998,9615.ENSCAFP00000035631,9615.ENSCAFP00000040726,9615.ENSCAFP00000045279,9615.ENSCAFP00000048201,9615.ENSCAFP00000051029,9615.ENSCAFP00000064230,9615.ENSCAFP00000064590	DAPK1,THBS1,MMP2,RASSF1,RPS6KA5,DAPK3,MAPK1,DAPK2,HRAS,MAP2K1,MAPK3,HBEGF,KRAS,TP53
GO Process	GO:0007169	Transmembrane receptor protein tyrosine kinase signaling pathway	6	331	1.1	0.00084	9615.ENSCAFP00000005164,9615.ENSCAFP00000007376,9615.ENSCAFP00000024079,9615.ENSCAFP00000044994,9615.ENSCAFP00000048068,9615.ENSCAFP00000051029	EGFR,RAF1,ERBB2,SRC,FGFR3,HBEGF
GO Process	GO:0010468	Regulation of gene expression	17	4172	0.45	0.0011	9615.ENSCAFP00000001889,9615.ENSCAFP00000005164,9615.ENSCAFP00000007376,9615.ENSCAFP00000019556,9615.ENSCAFP00000024079,9615.ENSCAFP00000025865,9615.ENSCAFP00000028273,9615.ENSCAFP00000030112,9615.ENSCAFP00000030998,9615.ENSCAFP00000035631,9615.ENSCAFP00000038708,9615.ENSCAFP00000040726,9615.ENSCAFP00000041377,9615.ENSCAFP00000044994,9615.ENSCAFP00000048201,9615.ENSCAFP00000064230,9615.ENSCAFP000…	DAPK1,EGFR,RAF1,E2F2,ERBB2,RPS6KA5,DAPK3,CDH1,MAPK1,DAPK2,MMP1,HRAS,E2F3,SRC,MAPK3,KRAS,TP53
GO Process	GO:0065009	Regulation of molecular function	17	4183	0.45	0.0011	9615.ENSCAFP00000001889,9615.ENSCAFP00000005164,9615.ENSCAFP00000007376,9615.ENSCAFP00000016954,9615.ENSCAFP00000019556,9615.ENSCAFP00000024079,9615.ENSCAFP00000025865,9615.ENSCAFP00000030998,9615.ENSCAFP00000038708,9615.ENSCAFP00000040726,9615.ENSCAFP00000041377,9615.ENSCAFP00000045279,9615.ENSCAFP00000048068,9615.ENSCAFP00000048201,9615.ENSCAFP00000051029,9615.ENSCAFP00000064230,9615.ENSCAFP000…	DAPK1,EGFR,RAF1,EGF,E2F2,ERBB2,RPS6KA5,MAPK1,MMP1,HRAS,E2F3,MAP2K1,FGFR3,MAPK3,HBEGF,KRAS,TP53
GO Process	GO:0043519	Regulation of myosin ii filament organization	2	2	2.84	0.0014	9615.ENSCAFP00000028273,9615.ENSCAFP00000035631	DAPK3,DAPK2
GO Process	GO:0018193	Peptidyl-amino acid modification	8	812	0.84	0.0016	9615.ENSCAFP00000005164,9615.ENSCAFP00000024079,9615.ENSCAFP00000025865,9615.ENSCAFP00000030998,9615.ENSCAFP00000044994,9615.ENSCAFP00000045279,9615.ENSCAFP00000048068,9615.ENSCAFP00000048201	EGFR,ERBB2,RPS6KA5,MAPK1,SRC,MAP2K1,FGFR3,MAPK3
GO Process	GO:2000249	Regulation of actin cytoskeleton reorganization	3	31	1.83	0.0017	9615.ENSCAFP00000028273,9615.ENSCAFP00000035631,9615.ENSCAFP00000040726	DAPK3,DAPK2,HRAS
GO Process	GO:0030335	Positive regulation of cell migration	6	399	1.02	0.0022	9615.ENSCAFP00000028273,9615.ENSCAFP00000030998,9615.ENSCAFP00000035631,9615.ENSCAFP00000040726,9615.ENSCAFP00000048201,9615.ENSCAFP00000051029	DAPK3,MAPK1,DAPK2,HRAS,MAPK3,HBEGF
GO Process	GO:0048538	Thymus development	3	35	1.78	0.0023	9615.ENSCAFP00000007376,9615.ENSCAFP00000030998,9615.ENSCAFP00000048201	RAF1,MAPK1,MAPK3
GO Process	GO:0048708	Astrocyte differentiation	3	35	1.78	0.0023	9615.ENSCAFP00000030998,9615.ENSCAFP00000048201,9615.ENSCAFP00000064230	MAPK1,MAPK3,KRAS
GO Process	GO:0060425	Lung morphogenesis	3	36	1.76	0.0025	9615.ENSCAFP00000030998,9615.ENSCAFP00000048201,9615.ENSCAFP00000064230	MAPK1,MAPK3,KRAS
GO Process	GO:0032386	Regulation of intracellular transport	5	247	1.15	0.0028	9615.ENSCAFP00000024079,9615.ENSCAFP00000030112,9615.ENSCAFP00000030998,9615.ENSCAFP00000040726,9615.ENSCAFP00000048201	ERBB2,CDH1,MAPK1,HRAS,MAPK3
GO Process	GO:0042127	Regulation of cell population proliferation	9	1182	0.72	0.0028	9615.ENSCAFP00000005164,9615.ENSCAFP00000007376,9615.ENSCAFP00000024079,9615.ENSCAFP00000040726,9615.ENSCAFP00000041377,9615.ENSCAFP00000044994,9615.ENSCAFP00000048068,9615.ENSCAFP00000051029,9615.ENSCAFP00000064230	EGFR,RAF1,ERBB2,HRAS,E2F3,SRC,FGFR3,HBEGF,KRAS
GO Process	GO:0008284	Positive regulation of cell population proliferation	7	644	0.88	0.0029	9615.ENSCAFP00000005164,9615.ENSCAFP00000024079,9615.ENSCAFP00000040726,9615.ENSCAFP00000041377,9615.ENSCAFP00000048068,9615.ENSCAFP00000051029,9615.ENSCAFP00000064230	EGFR,ERBB2,HRAS,E2F3,FGFR3,HBEGF,KRAS
GO Process	GO:0060324	Face development	3	40	1.72	0.0031	9615.ENSCAFP00000007376,9615.ENSCAFP00000030998,9615.ENSCAFP00000048201	RAF1,MAPK1,MAPK3
GO Process	GO:0065007	Biological regulation	27	11731	0.2	0.0032	9615.ENSCAFP00000001210,9615.ENSCAFP00000001889,9615.ENSCAFP00000005164,9615.ENSCAFP00000007376,9615.ENSCAFP00000012843,9615.ENSCAFP00000014016,9615.ENSCAFP00000015650,9615.ENSCAFP00000016954,9615.ENSCAFP00000019556,9615.ENSCAFP00000022298,9615.ENSCAFP00000024079,9615.ENSCAFP00000025865,9615.ENSCAFP00000028273,9615.ENSCAFP00000030112,9615.ENSCAFP00000030998,9615.ENSCAFP00000035631,9615.ENSCAFP000…	UPK3A,DAPK1,EGFR,RAF1,THBS1,NRAS,RASSF1,EGF,E2F2,ARAF,ERBB2,RPS6KA5,DAPK3,CDH1,MAPK1,DAPK2,MMP1,HRAS,E2F3,SRC,MAP2K1,FGFR3,MAPK3,HBEGF,NECAB3,KRAS,TP53
GO Process	GO:0048732	Gland development	5	265	1.12	0.0035	9615.ENSCAFP00000007376,9615.ENSCAFP00000030998,9615.ENSCAFP00000040726,9615.ENSCAFP00000048201,9615.ENSCAFP00000064230	RAF1,MAPK1,HRAS,MAPK3,KRAS
GO Process	GO:0048869	Cellular developmental process	14	3146	0.49	0.0035	9615.ENSCAFP00000001210,9615.ENSCAFP00000005164,9615.ENSCAFP00000007376,9615.ENSCAFP00000024079,9615.ENSCAFP00000028273,9615.ENSCAFP00000030998,9615.ENSCAFP00000035631,9615.ENSCAFP00000038708,9615.ENSCAFP00000040726,9615.ENSCAFP00000044994,9615.ENSCAFP00000048068,9615.ENSCAFP00000048201,9615.ENSCAFP00000064230,9615.ENSCAFP00000064590	UPK3A,EGFR,RAF1,ERBB2,DAPK3,MAPK1,DAPK2,MMP1,HRAS,SRC,FGFR3,MAPK3,KRAS,TP53
GO Process	GO:0007568	Aging	4	135	1.31	0.0041	9615.ENSCAFP00000030998,9615.ENSCAFP00000040726,9615.ENSCAFP00000048201,9615.ENSCAFP00000064590	MAPK1,HRAS,MAPK3,TP53
GO Process	GO:0006417	Regulation of translation	6	463	0.96	0.0042	9615.ENSCAFP00000001889,9615.ENSCAFP00000024079,9615.ENSCAFP00000028273,9615.ENSCAFP00000030998,9615.ENSCAFP00000035631,9615.ENSCAFP00000048201	DAPK1,ERBB2,DAPK3,MAPK1,DAPK2,MAPK3
GO Process	GO:0030334	Regulation of cell migration	7	701	0.84	0.0046	9615.ENSCAFP00000028273,9615.ENSCAFP00000030112,9615.ENSCAFP00000030998,9615.ENSCAFP00000035631,9615.ENSCAFP00000040726,9615.ENSCAFP00000048201,9615.ENSCAFP00000051029	DAPK3,CDH1,MAPK1,DAPK2,HRAS,MAPK3,HBEGF
GO Process	GO:0050789	Regulation of biological process	26	10996	0.22	0.0049	9615.ENSCAFP00000001889,9615.ENSCAFP00000005164,9615.ENSCAFP00000007376,9615.ENSCAFP00000012843,9615.ENSCAFP00000014016,9615.ENSCAFP00000015650,9615.ENSCAFP00000016954,9615.ENSCAFP00000019556,9615.ENSCAFP00000022298,9615.ENSCAFP00000024079,9615.ENSCAFP00000025865,9615.ENSCAFP00000028273,9615.ENSCAFP00000030112,9615.ENSCAFP00000030998,9615.ENSCAFP00000035631,9615.ENSCAFP00000038708,9615.ENSCAFP000…	DAPK1,EGFR,RAF1,THBS1,NRAS,RASSF1,EGF,E2F2,ARAF,ERBB2,RPS6KA5,DAPK3,CDH1,MAPK1,DAPK2,MMP1,HRAS,E2F3,SRC,MAP2K1,FGFR3,MAPK3,HBEGF,NECAB3,KRAS,TP53
GO Process	GO:0009719	Response to endogenous stimulus	8	990	0.75	0.0052	9615.ENSCAFP00000005164,9615.ENSCAFP00000024079,9615.ENSCAFP00000030112,9615.ENSCAFP00000030998,9615.ENSCAFP00000044994,9615.ENSCAFP00000048068,9615.ENSCAFP00000048201,9615.ENSCAFP00000064230	EGFR,ERBB2,CDH1,MAPK1,SRC,FGFR3,MAPK3,KRAS
GO Process	GO:0006355	Regulation of transcription, dna-templated	13	2872	0.5	0.0061	9615.ENSCAFP00000005164,9615.ENSCAFP00000007376,9615.ENSCAFP00000019556,9615.ENSCAFP00000024079,9615.ENSCAFP00000025865,9615.ENSCAFP00000030112,9615.ENSCAFP00000030998,9615.ENSCAFP00000040726,9615.ENSCAFP00000041377,9615.ENSCAFP00000044994,9615.ENSCAFP00000048201,9615.ENSCAFP00000064230,9615.ENSCAFP00000064590	EGFR,RAF1,E2F2,ERBB2,RPS6KA5,CDH1,MAPK1,HRAS,E2F3,SRC,MAPK3,KRAS,TP53
GO Process	GO:0051128	Regulation of cellular component organization	11	2038	0.58	0.0061	9615.ENSCAFP00000005164,9615.ENSCAFP00000007376,9615.ENSCAFP00000015650,9615.ENSCAFP00000024079,9615.ENSCAFP00000028273,9615.ENSCAFP00000030998,9615.ENSCAFP00000035631,9615.ENSCAFP00000040726,9615.ENSCAFP00000048201,9615.ENSCAFP00000051029,9615.ENSCAFP00000064590	EGFR,RAF1,RASSF1,ERBB2,DAPK3,MAPK1,DAPK2,HRAS,MAPK3,HBEGF,TP53
GO Process	GO:0060440	Trachea formation	2	7	2.3	0.0061	9615.ENSCAFP00000030998,9615.ENSCAFP00000048201	MAPK1,MAPK3
GO Process	GO:0061308	Cardiac neural crest cell development involved in heart development	2	7	2.3	0.0061	9615.ENSCAFP00000030998,9615.ENSCAFP00000048201	MAPK1,MAPK3
GO Process	GO:0072584	Caveolin-mediated endocytosis	2	7	2.3	0.0061	9615.ENSCAFP00000030998,9615.ENSCAFP00000048201	MAPK1,MAPK3
GO Process	GO:1901701	Cellular response to oxygen-containing compound	7	739	0.82	0.0061	9615.ENSCAFP00000001889,9615.ENSCAFP00000005164,9615.ENSCAFP00000007376,9615.ENSCAFP00000030112,9615.ENSCAFP00000030998,9615.ENSCAFP00000044994,9615.ENSCAFP00000048201	DAPK1,EGFR,RAF1,CDH1,MAPK1,SRC,MAPK3
GO Process	GO:0032502	Developmental process	17	4865	0.39	0.0062	9615.ENSCAFP00000001210,9615.ENSCAFP00000005164,9615.ENSCAFP00000007376,9615.ENSCAFP00000013872,9615.ENSCAFP00000024079,9615.ENSCAFP00000028273,9615.ENSCAFP00000030112,9615.ENSCAFP00000030998,9615.ENSCAFP00000035631,9615.ENSCAFP00000038708,9615.ENSCAFP00000040726,9615.ENSCAFP00000044994,9615.ENSCAFP00000048068,9615.ENSCAFP00000048201,9615.ENSCAFP00000051029,9615.ENSCAFP00000064230,9615.ENSCAFP000…	UPK3A,EGFR,RAF1,MMP2,ERBB2,DAPK3,CDH1,MAPK1,DAPK2,MMP1,HRAS,SRC,FGFR3,MAPK3,HBEGF,KRAS,TP53
GO Process	GO:0051493	Regulation of cytoskeleton organization	6	513	0.91	0.0065	9615.ENSCAFP00000015650,9615.ENSCAFP00000028273,9615.ENSCAFP00000030998,9615.ENSCAFP00000035631,9615.ENSCAFP00000040726,9615.ENSCAFP00000048201	RASSF1,DAPK3,MAPK1,DAPK2,HRAS,MAPK3
GO Process	GO:2001241	Positive regulation of extrinsic apoptotic signaling pathway in absence of ligand	2	8	2.24	0.0071	9615.ENSCAFP00000028273,9615.ENSCAFP00000035631	DAPK3,DAPK2
GO Process	GO:0050794	Regulation of cellular process	25	10454	0.22	0.0085	9615.ENSCAFP00000001889,9615.ENSCAFP00000005164,9615.ENSCAFP00000007376,9615.ENSCAFP00000014016,9615.ENSCAFP00000015650,9615.ENSCAFP00000016954,9615.ENSCAFP00000019556,9615.ENSCAFP00000022298,9615.ENSCAFP00000024079,9615.ENSCAFP00000025865,9615.ENSCAFP00000028273,9615.ENSCAFP00000030112,9615.ENSCAFP00000030998,9615.ENSCAFP00000035631,9615.ENSCAFP00000038708,9615.ENSCAFP00000040726,9615.ENSCAFP000…	DAPK1,EGFR,RAF1,NRAS,RASSF1,EGF,E2F2,ARAF,ERBB2,RPS6KA5,DAPK3,CDH1,MAPK1,DAPK2,MMP1,HRAS,E2F3,SRC,MAP2K1,FGFR3,MAPK3,HBEGF,NECAB3,KRAS,TP53
GO Process	GO:0060020	Bergmann glial cell differentiation	2	9	2.19	0.0085	9615.ENSCAFP00000030998,9615.ENSCAFP00000048201	MAPK1,MAPK3
GO Process	GO:0048523	Negative regulation of cellular process	15	4016	0.42	0.0103	9615.ENSCAFP00000001889,9615.ENSCAFP00000005164,9615.ENSCAFP00000007376,9615.ENSCAFP00000015650,9615.ENSCAFP00000019556,9615.ENSCAFP00000022298,9615.ENSCAFP00000025865,9615.ENSCAFP00000028273,9615.ENSCAFP00000030112,9615.ENSCAFP00000035631,9615.ENSCAFP00000040726,9615.ENSCAFP00000041377,9615.ENSCAFP00000051029,9615.ENSCAFP00000064230,9615.ENSCAFP00000064590	DAPK1,EGFR,RAF1,RASSF1,E2F2,ARAF,RPS6KA5,DAPK3,CDH1,DAPK2,HRAS,E2F3,HBEGF,KRAS,TP53
GO Process	GO:0071346	Cellular response to interferon-gamma	3	67	1.49	0.0103	9615.ENSCAFP00000001889,9615.ENSCAFP00000028273,9615.ENSCAFP00000035631	DAPK1,DAPK3,DAPK2
GO Process	GO:0007265	Ras protein signal transduction	4	184	1.18	0.0107	9615.ENSCAFP00000014016,9615.ENSCAFP00000015650,9615.ENSCAFP00000040726,9615.ENSCAFP00000064230	NRAS,RASSF1,HRAS,KRAS
GO Process	GO:0032872	Regulation of stress-activated mapk cascade	4	184	1.18	0.0107	9615.ENSCAFP00000030998,9615.ENSCAFP00000038708,9615.ENSCAFP00000040726,9615.ENSCAFP00000048201	MAPK1,MMP1,HRAS,MAPK3
GO Process	GO:0071345	Cellular response to cytokine stimulus	6	573	0.86	0.0107	9615.ENSCAFP00000001889,9615.ENSCAFP00000028273,9615.ENSCAFP00000030998,9615.ENSCAFP00000035631,9615.ENSCAFP00000048201,9615.ENSCAFP00000064230	DAPK1,DAPK3,MAPK1,DAPK2,MAPK3,KRAS
GO Process	GO:0071363	Cellular response to growth factor stimulus	5	353	0.99	0.0107	9615.ENSCAFP00000005164,9615.ENSCAFP00000007376,9615.ENSCAFP00000024079,9615.ENSCAFP00000044994,9615.ENSCAFP00000048068	EGFR,RAF1,ERBB2,SRC,FGFR3
GO Process	GO:0042473	Outer ear morphogenesis	2	11	2.1	0.0112	9615.ENSCAFP00000030998,9615.ENSCAFP00000048201	MAPK1,MAPK3
GO Process	GO:0032879	Regulation of localization	11	2235	0.54	0.0114	9615.ENSCAFP00000001889,9615.ENSCAFP00000005164,9615.ENSCAFP00000024079,9615.ENSCAFP00000028273,9615.ENSCAFP00000030112,9615.ENSCAFP00000030998,9615.ENSCAFP00000035631,9615.ENSCAFP00000040726,9615.ENSCAFP00000044994,9615.ENSCAFP00000048201,9615.ENSCAFP00000051029	DAPK1,EGFR,ERBB2,DAPK3,CDH1,MAPK1,DAPK2,HRAS,SRC,MAPK3,HBEGF
GO Process	GO:0042221	Response to chemical	14	3575	0.44	0.0114	9615.ENSCAFP00000001889,9615.ENSCAFP00000005164,9615.ENSCAFP00000007376,9615.ENSCAFP00000012843,9615.ENSCAFP00000024079,9615.ENSCAFP00000028273,9615.ENSCAFP00000030112,9615.ENSCAFP00000030998,9615.ENSCAFP00000035631,9615.ENSCAFP00000044994,9615.ENSCAFP00000048068,9615.ENSCAFP00000048201,9615.ENSCAFP00000051029,9615.ENSCAFP00000064230	DAPK1,EGFR,RAF1,THBS1,ERBB2,DAPK3,CDH1,MAPK1,DAPK2,SRC,FGFR3,MAPK3,HBEGF,KRAS
GO Process	GO:0019538	Protein metabolic process	15	4093	0.41	0.0118	9615.ENSCAFP00000001889,9615.ENSCAFP00000005164,9615.ENSCAFP00000007376,9615.ENSCAFP00000013872,9615.ENSCAFP00000022298,9615.ENSCAFP00000024079,9615.ENSCAFP00000025865,9615.ENSCAFP00000028273,9615.ENSCAFP00000030998,9615.ENSCAFP00000035631,9615.ENSCAFP00000038708,9615.ENSCAFP00000044994,9615.ENSCAFP00000045279,9615.ENSCAFP00000048068,9615.ENSCAFP00000048201	DAPK1,EGFR,RAF1,MMP2,ARAF,ERBB2,RPS6KA5,DAPK3,MAPK1,DAPK2,MMP1,SRC,MAP2K1,FGFR3,MAPK3
GO Process	GO:0097191	Extrinsic apoptotic signaling pathway	3	72	1.46	0.0118	9615.ENSCAFP00000001889,9615.ENSCAFP00000007376,9615.ENSCAFP00000048068	DAPK1,RAF1,FGFR3
GO Process	GO:0071495	Cellular response to endogenous stimulus	7	854	0.76	0.0119	9615.ENSCAFP00000005164,9615.ENSCAFP00000024079,9615.ENSCAFP00000030112,9615.ENSCAFP00000030998,9615.ENSCAFP00000044994,9615.ENSCAFP00000048068,9615.ENSCAFP00000048201	EGFR,ERBB2,CDH1,MAPK1,SRC,FGFR3,MAPK3
GO Process	GO:0007275	Multicellular organism development	15	4154	0.4	0.0139	9615.ENSCAFP00000001210,9615.ENSCAFP00000005164,9615.ENSCAFP00000007376,9615.ENSCAFP00000013872,9615.ENSCAFP00000024079,9615.ENSCAFP00000028273,9615.ENSCAFP00000030112,9615.ENSCAFP00000030998,9615.ENSCAFP00000035631,9615.ENSCAFP00000038708,9615.ENSCAFP00000040726,9615.ENSCAFP00000048068,9615.ENSCAFP00000048201,9615.ENSCAFP00000051029,9615.ENSCAFP00000064230	UPK3A,EGFR,RAF1,MMP2,ERBB2,DAPK3,CDH1,MAPK1,DAPK2,MMP1,HRAS,FGFR3,MAPK3,HBEGF,KRAS
GO Process	GO:0051726	Regulation of cell cycle	7	887	0.74	0.0148	9615.ENSCAFP00000015650,9615.ENSCAFP00000019556,9615.ENSCAFP00000028273,9615.ENSCAFP00000035631,9615.ENSCAFP00000040726,9615.ENSCAFP00000041377,9615.ENSCAFP00000045279	RASSF1,E2F2,DAPK3,DAPK2,HRAS,E2F3,MAP2K1
GO Process	GO:2000113	Negative regulation of cellular macromolecule biosynthetic process	8	1210	0.66	0.0159	9615.ENSCAFP00000001889,9615.ENSCAFP00000019556,9615.ENSCAFP00000025865,9615.ENSCAFP00000028273,9615.ENSCAFP00000035631,9615.ENSCAFP00000041377,9615.ENSCAFP00000051029,9615.ENSCAFP00000064590	DAPK1,E2F2,RPS6KA5,DAPK3,DAPK2,E2F3,HBEGF,TP53
GO Process	GO:2000641	Regulation of early endosome to late endosome transport	2	14	2	0.0159	9615.ENSCAFP00000030998,9615.ENSCAFP00000048201	MAPK1,MAPK3
GO Process	GO:0010629	Negative regulation of gene expression	9	1578	0.6	0.0173	9615.ENSCAFP00000001889,9615.ENSCAFP00000019556,9615.ENSCAFP00000025865,9615.ENSCAFP00000028273,9615.ENSCAFP00000035631,9615.ENSCAFP00000038708,9615.ENSCAFP00000040726,9615.ENSCAFP00000041377,9615.ENSCAFP00000064590	DAPK1,E2F2,RPS6KA5,DAPK3,DAPK2,MMP1,HRAS,E2F3,TP53
GO Process	GO:0043066	Negative regulation of apoptotic process	6	641	0.81	0.0176	9615.ENSCAFP00000001889,9615.ENSCAFP00000005164,9615.ENSCAFP00000007376,9615.ENSCAFP00000022298,9615.ENSCAFP00000040726,9615.ENSCAFP00000064230	DAPK1,EGFR,RAF1,ARAF,HRAS,KRAS
GO Process	GO:1903358	Regulation of golgi organization	2	15	1.97	0.0176	9615.ENSCAFP00000030998,9615.ENSCAFP00000048201	MAPK1,MAPK3
GO Process	GO:1904355	Positive regulation of telomere capping	2	15	1.97	0.0176	9615.ENSCAFP00000030998,9615.ENSCAFP00000048201	MAPK1,MAPK3
GO Process	GO:0007565	Female pregnancy	3	88	1.38	0.019	9615.ENSCAFP00000030998,9615.ENSCAFP00000048201,9615.ENSCAFP00000064230	MAPK1,MAPK3,KRAS
GO Process	GO:0070371	ERK1 and ERK2 cascade	2	16	1.94	0.019	9615.ENSCAFP00000030998,9615.ENSCAFP00000048201	MAPK1,MAPK3
GO Process	GO:0070372	Regulation of erk1 and erk2 cascade	4	225	1.09	0.0191	9615.ENSCAFP00000005164,9615.ENSCAFP00000024079,9615.ENSCAFP00000040726,9615.ENSCAFP00000048068	EGFR,ERBB2,HRAS,FGFR3
GO Process	GO:0048169	Regulation of long-term neuronal synaptic plasticity	2	18	1.89	0.0232	9615.ENSCAFP00000040726,9615.ENSCAFP00000064230	HRAS,KRAS
GO Process	GO:0071276	Cellular response to cadmium ion	2	18	1.89	0.0232	9615.ENSCAFP00000030998,9615.ENSCAFP00000048201	MAPK1,MAPK3
GO Process	GO:0046697	Decidualization	2	19	1.87	0.0252	9615.ENSCAFP00000030998,9615.ENSCAFP00000048201	MAPK1,MAPK3
GO Process	GO:1903829	Positive regulation of cellular protein localization	4	245	1.06	0.0252	9615.ENSCAFP00000005164,9615.ENSCAFP00000024079,9615.ENSCAFP00000030112,9615.ENSCAFP00000040726	EGFR,ERBB2,CDH1,HRAS
GO Process	GO:0043065	Positive regulation of apoptotic process	5	451	0.89	0.0258	9615.ENSCAFP00000001889,9615.ENSCAFP00000028273,9615.ENSCAFP00000035631,9615.ENSCAFP00000041377,9615.ENSCAFP00000064590	DAPK1,DAPK3,DAPK2,E2F3,TP53
GO Process	GO:0033554	Cellular response to stress	8	1336	0.62	0.0268	9615.ENSCAFP00000001889,9615.ENSCAFP00000012843,9615.ENSCAFP00000015650,9615.ENSCAFP00000030998,9615.ENSCAFP00000040726,9615.ENSCAFP00000045279,9615.ENSCAFP00000048201,9615.ENSCAFP00000064590	DAPK1,THBS1,RASSF1,MAPK1,HRAS,MAP2K1,MAPK3,TP53
GO Process	GO:0031098	Stress-activated protein kinase signaling cascade	3	104	1.3	0.0277	9615.ENSCAFP00000030998,9615.ENSCAFP00000045279,9615.ENSCAFP00000048201	MAPK1,MAP2K1,MAPK3
GO Process	GO:0055067	Monovalent inorganic cation homeostasis	3	106	1.29	0.0289	9615.ENSCAFP00000001210,9615.ENSCAFP00000030998,9615.ENSCAFP00000048201	UPK3A,MAPK1,MAPK3
GO Process	GO:0032147	Activation of protein kinase activity	4	259	1.03	0.0292	9615.ENSCAFP00000007376,9615.ENSCAFP00000030998,9615.ENSCAFP00000045279,9615.ENSCAFP00000048201	RAF1,MAPK1,MAP2K1,MAPK3
GO Process	GO:0009605	Response to external stimulus	9	1736	0.56	0.0297	9615.ENSCAFP00000001889,9615.ENSCAFP00000007376,9615.ENSCAFP00000028273,9615.ENSCAFP00000030998,9615.ENSCAFP00000035631,9615.ENSCAFP00000040726,9615.ENSCAFP00000048201,9615.ENSCAFP00000051029,9615.ENSCAFP00000064590	DAPK1,RAF1,DAPK3,MAPK1,DAPK2,HRAS,MAPK3,HBEGF,TP53
GO Process	GO:2001236	Regulation of extrinsic apoptotic signaling pathway	3	109	1.28	0.0303	9615.ENSCAFP00000007376,9615.ENSCAFP00000028273,9615.ENSCAFP00000035631	RAF1,DAPK3,DAPK2
GO Process	GO:0090316	Positive regulation of intracellular protein transport	3	112	1.27	0.0326	9615.ENSCAFP00000024079,9615.ENSCAFP00000030112,9615.ENSCAFP00000040726	ERBB2,CDH1,HRAS
GO Process	GO:0048731	System development	13	3534	0.41	0.0328	9615.ENSCAFP00000001210,9615.ENSCAFP00000007376,9615.ENSCAFP00000013872,9615.ENSCAFP00000024079,9615.ENSCAFP00000028273,9615.ENSCAFP00000030112,9615.ENSCAFP00000030998,9615.ENSCAFP00000035631,9615.ENSCAFP00000040726,9615.ENSCAFP00000048068,9615.ENSCAFP00000048201,9615.ENSCAFP00000051029,9615.ENSCAFP00000064230	UPK3A,RAF1,MMP2,ERBB2,DAPK3,CDH1,MAPK1,DAPK2,HRAS,FGFR3,MAPK3,HBEGF,KRAS
GO Process	GO:0009653	Anatomical structure morphogenesis	9	1786	0.55	0.035	9615.ENSCAFP00000001210,9615.ENSCAFP00000013872,9615.ENSCAFP00000030112,9615.ENSCAFP00000030998,9615.ENSCAFP00000038708,9615.ENSCAFP00000048068,9615.ENSCAFP00000048201,9615.ENSCAFP00000051029,9615.ENSCAFP00000064230	UPK3A,MMP2,CDH1,MAPK1,MMP1,FGFR3,MAPK3,HBEGF,KRAS
GO Process	GO:0030154	Cell differentiation	12	3095	0.43	0.0362	9615.ENSCAFP00000001210,9615.ENSCAFP00000005164,9615.ENSCAFP00000007376,9615.ENSCAFP00000024079,9615.ENSCAFP00000028273,9615.ENSCAFP00000030998,9615.ENSCAFP00000035631,9615.ENSCAFP00000038708,9615.ENSCAFP00000044994,9615.ENSCAFP00000048068,9615.ENSCAFP00000048201,9615.ENSCAFP00000064230	UPK3A,EGFR,RAF1,ERBB2,DAPK3,MAPK1,DAPK2,MMP1,SRC,FGFR3,MAPK3,KRAS
GO Process	GO:0045727	Positive regulation of translation	3	120	1.24	0.0381	9615.ENSCAFP00000024079,9615.ENSCAFP00000030998,9615.ENSCAFP00000048201	ERBB2,MAPK1,MAPK3
GO Process	GO:0031663	Lipopolysaccharide-mediated signaling pathway	2	26	1.73	0.0389	9615.ENSCAFP00000030998,9615.ENSCAFP00000048201	MAPK1,MAPK3
GO Process	GO:0017148	Negative regulation of translation	3	122	1.23	0.0395	9615.ENSCAFP00000001889,9615.ENSCAFP00000028273,9615.ENSCAFP00000035631	DAPK1,DAPK3,DAPK2
GO Process	GO:0033993	Response to lipid	5	511	0.83	0.0398	9615.ENSCAFP00000005164,9615.ENSCAFP00000030998,9615.ENSCAFP00000044994,9615.ENSCAFP00000048201,9615.ENSCAFP00000064230	EGFR,MAPK1,SRC,MAPK3,KRAS
GO Process	GO:0010559	Regulation of glycoprotein biosynthetic process	2	27	1.71	0.041	9615.ENSCAFP00000051029,9615.ENSCAFP00000059437	HBEGF,NECAB3
GO Process	GO:0040008	Regulation of growth	5	515	0.83	0.041	9615.ENSCAFP00000005164,9615.ENSCAFP00000024079,9615.ENSCAFP00000048068,9615.ENSCAFP00000051029,9615.ENSCAFP00000064590	EGFR,ERBB2,FGFR3,HBEGF,TP53
GO Process	GO:0051973	Positive regulation of telomerase activity	2	27	1.71	0.041	9615.ENSCAFP00000030998,9615.ENSCAFP00000048201	MAPK1,MAPK3
GO Process	GO:2001233	Regulation of apoptotic signaling pathway	4	295	0.98	0.0428	9615.ENSCAFP00000007376,9615.ENSCAFP00000028273,9615.ENSCAFP00000035631,9615.ENSCAFP00000064590	RAF1,DAPK3,DAPK2,TP53
GO Process	GO:0090314	Positive regulation of protein targeting to membrane	2	28	1.7	0.043	9615.ENSCAFP00000024079,9615.ENSCAFP00000040726	ERBB2,HRAS
GO Process	GO:0007049	Cell cycle	7	1119	0.64	0.0435	9615.ENSCAFP00000015650,9615.ENSCAFP00000019556,9615.ENSCAFP00000030998,9615.ENSCAFP00000040726,9615.ENSCAFP00000041377,9615.ENSCAFP00000048201,9615.ENSCAFP00000064590	RASSF1,E2F2,MAPK1,HRAS,E2F3,MAPK3,TP53
GO Process	GO:0060341	Regulation of cellular localization	6	802	0.72	0.0435	9615.ENSCAFP00000005164,9615.ENSCAFP00000024079,9615.ENSCAFP00000030112,9615.ENSCAFP00000030998,9615.ENSCAFP00000040726,9615.ENSCAFP00000048201	EGFR,ERBB2,CDH1,MAPK1,HRAS,MAPK3
GO Process	GO:0032212	Positive regulation of telomere maintenance via telomerase	2	29	1.68	0.0449	9615.ENSCAFP00000030998,9615.ENSCAFP00000048201	MAPK1,MAPK3
GO Process	GO:2001235	Positive regulation of apoptotic signaling pathway	3	133	1.2	0.0471	9615.ENSCAFP00000028273,9615.ENSCAFP00000035631,9615.ENSCAFP00000064590	DAPK3,DAPK2,TP53
GO Process	GO:0050731	Positive regulation of peptidyl-tyrosine phosphorylation	3	134	1.19	0.0476	9615.ENSCAFP00000044994,9615.ENSCAFP00000048068,9615.ENSCAFP00000051029	SRC,FGFR3,HBEGF
GO Process	GO:0010605	Negative regulation of macromolecule metabolic process	10	2323	0.48	0.0495	9615.ENSCAFP00000001889,9615.ENSCAFP00000019556,9615.ENSCAFP00000025865,9615.ENSCAFP00000028273,9615.ENSCAFP00000035631,9615.ENSCAFP00000038708,9615.ENSCAFP00000040726,9615.ENSCAFP00000041377,9615.ENSCAFP00000051029,9615.ENSCAFP00000064590	DAPK1,E2F2,RPS6KA5,DAPK3,DAPK2,MMP1,HRAS,E2F3,HBEGF,TP53
GO Process	GO:0030307	Positive regulation of cell growth	3	136	1.19	0.0495	9615.ENSCAFP00000005164,9615.ENSCAFP00000024079,9615.ENSCAFP00000051029	EGFR,ERBB2,HBEGF
GO Function	GO:0004672	Protein kinase activity	13	559	1.21	8.47e-10	9615.ENSCAFP00000001889,9615.ENSCAFP00000005164,9615.ENSCAFP00000007376,9615.ENSCAFP00000022298,9615.ENSCAFP00000024079,9615.ENSCAFP00000025865,9615.ENSCAFP00000028273,9615.ENSCAFP00000030998,9615.ENSCAFP00000035631,9615.ENSCAFP00000044994,9615.ENSCAFP00000045279,9615.ENSCAFP00000048068,9615.ENSCAFP00000048201	DAPK1,EGFR,RAF1,ARAF,ERBB2,RPS6KA5,DAPK3,MAPK1,DAPK2,SRC,MAP2K1,FGFR3,MAPK3
GO Function	GO:0097367	Carbohydrate derivative binding	19	2252	0.77	5.39e-09	9615.ENSCAFP00000001889,9615.ENSCAFP00000005164,9615.ENSCAFP00000007376,9615.ENSCAFP00000012843,9615.ENSCAFP00000014016,9615.ENSCAFP00000022298,9615.ENSCAFP00000024079,9615.ENSCAFP00000025865,9615.ENSCAFP00000028273,9615.ENSCAFP00000030998,9615.ENSCAFP00000035631,9615.ENSCAFP00000040726,9615.ENSCAFP00000044994,9615.ENSCAFP00000045279,9615.ENSCAFP00000048068,9615.ENSCAFP00000048201,9615.ENSCAFP000…	DAPK1,EGFR,RAF1,THBS1,NRAS,ARAF,ERBB2,RPS6KA5,DAPK3,MAPK1,DAPK2,HRAS,SRC,MAP2K1,FGFR3,MAPK3,HBEGF,KRAS,TP53
GO Function	GO:0035639	Purine ribonucleoside triphosphate binding	17	1894	0.8	3.57e-08	9615.ENSCAFP00000001889,9615.ENSCAFP00000005164,9615.ENSCAFP00000007376,9615.ENSCAFP00000014016,9615.ENSCAFP00000022298,9615.ENSCAFP00000024079,9615.ENSCAFP00000025865,9615.ENSCAFP00000028273,9615.ENSCAFP00000030998,9615.ENSCAFP00000035631,9615.ENSCAFP00000040726,9615.ENSCAFP00000044994,9615.ENSCAFP00000045279,9615.ENSCAFP00000048068,9615.ENSCAFP00000048201,9615.ENSCAFP00000064230,9615.ENSCAFP000…	DAPK1,EGFR,RAF1,NRAS,ARAF,ERBB2,RPS6KA5,DAPK3,MAPK1,DAPK2,HRAS,SRC,MAP2K1,FGFR3,MAPK3,KRAS,TP53
GO Function	GO:0032555	Purine ribonucleotide binding	17	1953	0.78	4.13e-08	9615.ENSCAFP00000001889,9615.ENSCAFP00000005164,9615.ENSCAFP00000007376,9615.ENSCAFP00000014016,9615.ENSCAFP00000022298,9615.ENSCAFP00000024079,9615.ENSCAFP00000025865,9615.ENSCAFP00000028273,9615.ENSCAFP00000030998,9615.ENSCAFP00000035631,9615.ENSCAFP00000040726,9615.ENSCAFP00000044994,9615.ENSCAFP00000045279,9615.ENSCAFP00000048068,9615.ENSCAFP00000048201,9615.ENSCAFP00000064230,9615.ENSCAFP000…	DAPK1,EGFR,RAF1,NRAS,ARAF,ERBB2,RPS6KA5,DAPK3,MAPK1,DAPK2,HRAS,SRC,MAP2K1,FGFR3,MAPK3,KRAS,TP53
GO Function	GO:0043168	Anion binding	19	2814	0.67	8.12e-08	9615.ENSCAFP00000001889,9615.ENSCAFP00000005164,9615.ENSCAFP00000007376,9615.ENSCAFP00000012843,9615.ENSCAFP00000014016,9615.ENSCAFP00000022298,9615.ENSCAFP00000024079,9615.ENSCAFP00000025865,9615.ENSCAFP00000028273,9615.ENSCAFP00000030998,9615.ENSCAFP00000035631,9615.ENSCAFP00000040726,9615.ENSCAFP00000044994,9615.ENSCAFP00000045279,9615.ENSCAFP00000048068,9615.ENSCAFP00000048201,9615.ENSCAFP000…	DAPK1,EGFR,RAF1,THBS1,NRAS,ARAF,ERBB2,RPS6KA5,DAPK3,MAPK1,DAPK2,HRAS,SRC,MAP2K1,FGFR3,MAPK3,HBEGF,KRAS,TP53
GO Function	GO:0043167	Ion binding	25	6089	0.46	1.59e-07	9615.ENSCAFP00000001889,9615.ENSCAFP00000005164,9615.ENSCAFP00000007376,9615.ENSCAFP00000012843,9615.ENSCAFP00000013872,9615.ENSCAFP00000014016,9615.ENSCAFP00000015650,9615.ENSCAFP00000016954,9615.ENSCAFP00000022298,9615.ENSCAFP00000024079,9615.ENSCAFP00000025865,9615.ENSCAFP00000028273,9615.ENSCAFP00000030112,9615.ENSCAFP00000030998,9615.ENSCAFP00000035631,9615.ENSCAFP00000038708,9615.ENSCAFP000…	DAPK1,EGFR,RAF1,THBS1,MMP2,NRAS,RASSF1,EGF,ARAF,ERBB2,RPS6KA5,DAPK3,CDH1,MAPK1,DAPK2,MMP1,HRAS,SRC,MAP2K1,FGFR3,MAPK3,HBEGF,NECAB3,KRAS,TP53
GO Function	GO:0005524	ATP binding	14	1512	0.81	1e-06	9615.ENSCAFP00000001889,9615.ENSCAFP00000005164,9615.ENSCAFP00000007376,9615.ENSCAFP00000022298,9615.ENSCAFP00000024079,9615.ENSCAFP00000025865,9615.ENSCAFP00000028273,9615.ENSCAFP00000030998,9615.ENSCAFP00000035631,9615.ENSCAFP00000044994,9615.ENSCAFP00000045279,9615.ENSCAFP00000048068,9615.ENSCAFP00000048201,9615.ENSCAFP00000064590	DAPK1,EGFR,RAF1,ARAF,ERBB2,RPS6KA5,DAPK3,MAPK1,DAPK2,SRC,MAP2K1,FGFR3,MAPK3,TP53
GO Function	GO:0004674	Protein serine/threonine kinase activity	9	424	1.17	1.16e-06	9615.ENSCAFP00000001889,9615.ENSCAFP00000007376,9615.ENSCAFP00000022298,9615.ENSCAFP00000025865,9615.ENSCAFP00000028273,9615.ENSCAFP00000030998,9615.ENSCAFP00000035631,9615.ENSCAFP00000045279,9615.ENSCAFP00000048201	DAPK1,RAF1,ARAF,RPS6KA5,DAPK3,MAPK1,DAPK2,MAP2K1,MAPK3
GO Function	GO:0140096	Catalytic activity, acting on a protein	15	2102	0.7	5.4e-06	9615.ENSCAFP00000001889,9615.ENSCAFP00000005164,9615.ENSCAFP00000007376,9615.ENSCAFP00000013872,9615.ENSCAFP00000022298,9615.ENSCAFP00000024079,9615.ENSCAFP00000025865,9615.ENSCAFP00000028273,9615.ENSCAFP00000030998,9615.ENSCAFP00000035631,9615.ENSCAFP00000038708,9615.ENSCAFP00000044994,9615.ENSCAFP00000045279,9615.ENSCAFP00000048068,9615.ENSCAFP00000048201	DAPK1,EGFR,RAF1,MMP2,ARAF,ERBB2,RPS6KA5,DAPK3,MAPK1,DAPK2,MMP1,SRC,MAP2K1,FGFR3,MAPK3
GO Function	GO:0030275	LRR domain binding	3	11	2.28	0.00014	9615.ENSCAFP00000028273,9615.ENSCAFP00000035631,9615.ENSCAFP00000064230	DAPK3,DAPK2,KRAS
GO Function	GO:0004713	Protein tyrosine kinase activity	5	132	1.42	0.00019	9615.ENSCAFP00000005164,9615.ENSCAFP00000024079,9615.ENSCAFP00000044994,9615.ENSCAFP00000045279,9615.ENSCAFP00000048068	EGFR,ERBB2,SRC,MAP2K1,FGFR3
GO Function	GO:0004708	MAP kinase kinase activity	3	15	2.14	0.00028	9615.ENSCAFP00000030998,9615.ENSCAFP00000045279,9615.ENSCAFP00000048201	MAPK1,MAP2K1,MAPK3
GO Function	GO:0042802	Identical protein binding	10	1561	0.65	0.0044	9615.ENSCAFP00000001889,9615.ENSCAFP00000007376,9615.ENSCAFP00000015650,9615.ENSCAFP00000028273,9615.ENSCAFP00000030112,9615.ENSCAFP00000030998,9615.ENSCAFP00000035631,9615.ENSCAFP00000048068,9615.ENSCAFP00000048201,9615.ENSCAFP00000064230	DAPK1,RAF1,RASSF1,DAPK3,CDH1,MAPK1,DAPK2,FGFR3,MAPK3,KRAS
GO Function	GO:1901363	Heterocyclic compound binding	19	5750	0.36	0.0044	9615.ENSCAFP00000001889,9615.ENSCAFP00000005164,9615.ENSCAFP00000007376,9615.ENSCAFP00000014016,9615.ENSCAFP00000019556,9615.ENSCAFP00000022298,9615.ENSCAFP00000024079,9615.ENSCAFP00000025865,9615.ENSCAFP00000028273,9615.ENSCAFP00000030998,9615.ENSCAFP00000035631,9615.ENSCAFP00000040726,9615.ENSCAFP00000041377,9615.ENSCAFP00000044994,9615.ENSCAFP00000045279,9615.ENSCAFP00000048068,9615.ENSCAFP000…	DAPK1,EGFR,RAF1,NRAS,E2F2,ARAF,ERBB2,RPS6KA5,DAPK3,MAPK1,DAPK2,HRAS,E2F3,SRC,MAP2K1,FGFR3,MAPK3,KRAS,TP53
GO Function	GO:0097159	Organic cyclic compound binding	19	5825	0.36	0.005	9615.ENSCAFP00000001889,9615.ENSCAFP00000005164,9615.ENSCAFP00000007376,9615.ENSCAFP00000014016,9615.ENSCAFP00000019556,9615.ENSCAFP00000022298,9615.ENSCAFP00000024079,9615.ENSCAFP00000025865,9615.ENSCAFP00000028273,9615.ENSCAFP00000030998,9615.ENSCAFP00000035631,9615.ENSCAFP00000040726,9615.ENSCAFP00000041377,9615.ENSCAFP00000044994,9615.ENSCAFP00000045279,9615.ENSCAFP00000048068,9615.ENSCAFP000…	DAPK1,EGFR,RAF1,NRAS,E2F2,ARAF,ERBB2,RPS6KA5,DAPK3,MAPK1,DAPK2,HRAS,E2F3,SRC,MAP2K1,FGFR3,MAPK3,KRAS,TP53
GO Function	GO:0043522	Leucine zipper domain binding	2	7	2.3	0.0074	9615.ENSCAFP00000028273,9615.ENSCAFP00000035631	DAPK3,DAPK2
GO Function	GO:0004714	Transmembrane receptor protein tyrosine kinase activity	3	61	1.53	0.0105	9615.ENSCAFP00000005164,9615.ENSCAFP00000024079,9615.ENSCAFP00000048068	EGFR,ERBB2,FGFR3
GO Function	GO:0003824	Catalytic activity	18	5657	0.35	0.0132	9615.ENSCAFP00000001889,9615.ENSCAFP00000005164,9615.ENSCAFP00000007376,9615.ENSCAFP00000013872,9615.ENSCAFP00000014016,9615.ENSCAFP00000022298,9615.ENSCAFP00000024079,9615.ENSCAFP00000025865,9615.ENSCAFP00000028273,9615.ENSCAFP00000030998,9615.ENSCAFP00000035631,9615.ENSCAFP00000038708,9615.ENSCAFP00000040726,9615.ENSCAFP00000044994,9615.ENSCAFP00000045279,9615.ENSCAFP00000048068,9615.ENSCAFP000…	DAPK1,EGFR,RAF1,MMP2,NRAS,ARAF,ERBB2,RPS6KA5,DAPK3,MAPK1,DAPK2,MMP1,HRAS,SRC,MAP2K1,FGFR3,MAPK3,KRAS
GO Function	GO:0051219	Phosphoprotein binding	3	74	1.45	0.017	9615.ENSCAFP00000030998,9615.ENSCAFP00000044994,9615.ENSCAFP00000048201	MAPK1,SRC,MAPK3
GO Function	GO:0004707	MAP kinase activity	2	22	1.8	0.0476	9615.ENSCAFP00000030998,9615.ENSCAFP00000048201	MAPK1,MAPK3
GO Component	GO:0005794	Golgi apparatus	10	1261	0.74	0.0024	9615.ENSCAFP00000005164,9615.ENSCAFP00000007376,9615.ENSCAFP00000014016,9615.ENSCAFP00000030112,9615.ENSCAFP00000030998,9615.ENSCAFP00000040726,9615.ENSCAFP00000048068,9615.ENSCAFP00000048201,9615.ENSCAFP00000059437,9615.ENSCAFP00000065951	EGFR,RAF1,NRAS,CDH1,MAPK1,HRAS,FGFR3,MAPK3,NECAB3,MDM2
GO Component	GO:0031143	Pseudopodium	3	14	2.17	0.0024	9615.ENSCAFP00000007376,9615.ENSCAFP00000030998,9615.ENSCAFP00000048201	RAF1,MAPK1,MAPK3
GO Component	GO:0045121	Membrane raft	6	254	1.22	0.0024	9615.ENSCAFP00000028273,9615.ENSCAFP00000030112,9615.ENSCAFP00000030998,9615.ENSCAFP00000035631,9615.ENSCAFP00000048201,9615.ENSCAFP00000064230	DAPK3,CDH1,MAPK1,DAPK2,MAPK3,KRAS
GO Component	GO:0012505	Endomembrane system	15	3577	0.47	0.0084	9615.ENSCAFP00000001210,9615.ENSCAFP00000005164,9615.ENSCAFP00000007376,9615.ENSCAFP00000012843,9615.ENSCAFP00000014016,9615.ENSCAFP00000024079,9615.ENSCAFP00000030112,9615.ENSCAFP00000030998,9615.ENSCAFP00000040726,9615.ENSCAFP00000044994,9615.ENSCAFP00000048068,9615.ENSCAFP00000048201,9615.ENSCAFP00000059437,9615.ENSCAFP00000064590,9615.ENSCAFP00000065951	UPK3A,EGFR,RAF1,THBS1,NRAS,ERBB2,CDH1,MAPK1,HRAS,SRC,FGFR3,MAPK3,NECAB3,TP53,MDM2
GO Component	GO:0043231	Intracellular membrane-bounded organelle	25	10198	0.23	0.0139	9615.ENSCAFP00000001889,9615.ENSCAFP00000005164,9615.ENSCAFP00000007376,9615.ENSCAFP00000012843,9615.ENSCAFP00000013872,9615.ENSCAFP00000014016,9615.ENSCAFP00000015650,9615.ENSCAFP00000019556,9615.ENSCAFP00000022298,9615.ENSCAFP00000024079,9615.ENSCAFP00000025865,9615.ENSCAFP00000028273,9615.ENSCAFP00000030112,9615.ENSCAFP00000030998,9615.ENSCAFP00000035631,9615.ENSCAFP00000040726,9615.ENSCAFP000…	DAPK1,EGFR,RAF1,THBS1,MMP2,NRAS,RASSF1,E2F2,ARAF,ERBB2,RPS6KA5,DAPK3,CDH1,MAPK1,DAPK2,HRAS,E2F3,SRC,MAP2K1,FGFR3,MAPK3,NECAB3,KRAS,TP53,MDM2
GO Component	GO:0005901	Caveola	3	61	1.53	0.018	9615.ENSCAFP00000030112,9615.ENSCAFP00000030998,9615.ENSCAFP00000048201	CDH1,MAPK1,MAPK3
GO Component	GO:0043227	Membrane-bounded organelle	26	11273	0.21	0.018	9615.ENSCAFP00000001210,9615.ENSCAFP00000001889,9615.ENSCAFP00000005164,9615.ENSCAFP00000007376,9615.ENSCAFP00000012843,9615.ENSCAFP00000013872,9615.ENSCAFP00000014016,9615.ENSCAFP00000015650,9615.ENSCAFP00000019556,9615.ENSCAFP00000022298,9615.ENSCAFP00000024079,9615.ENSCAFP00000025865,9615.ENSCAFP00000028273,9615.ENSCAFP00000030112,9615.ENSCAFP00000030998,9615.ENSCAFP00000035631,9615.ENSCAFP000…	UPK3A,DAPK1,EGFR,RAF1,THBS1,MMP2,NRAS,RASSF1,E2F2,ARAF,ERBB2,RPS6KA5,DAPK3,CDH1,MAPK1,DAPK2,HRAS,E2F3,SRC,MAP2K1,FGFR3,MAPK3,NECAB3,KRAS,TP53,MDM2
GO Component	GO:0015629	Actin cytoskeleton	5	414	0.92	0.0402	9615.ENSCAFP00000001889,9615.ENSCAFP00000028273,9615.ENSCAFP00000030112,9615.ENSCAFP00000035631,9615.ENSCAFP00000044994	DAPK1,DAPK3,CDH1,DAPK2,SRC
GO Component	GO:0005884	Actin filament	3	91	1.36	0.0409	9615.ENSCAFP00000028273,9615.ENSCAFP00000035631,9615.ENSCAFP00000044994	DAPK3,DAPK2,SRC
GO Component	GO:0016605	PML body	3	97	1.33	0.0453	9615.ENSCAFP00000028273,9615.ENSCAFP00000035631,9615.ENSCAFP00000064590	DAPK3,DAPK2,TP53
GO Component	GO:0005856	Cytoskeleton	10	2078	0.53	0.0458	9615.ENSCAFP00000001889,9615.ENSCAFP00000015650,9615.ENSCAFP00000028273,9615.ENSCAFP00000030112,9615.ENSCAFP00000030998,9615.ENSCAFP00000035631,9615.ENSCAFP00000044994,9615.ENSCAFP00000045279,9615.ENSCAFP00000048201,9615.ENSCAFP00000064590	DAPK1,RASSF1,DAPK3,CDH1,MAPK1,DAPK2,SRC,MAP2K1,MAPK3,TP53
STRING clusters	CL:22745	Bladder cancer, and insulin-like growth factor receptor binding	5	11	2.5	7.91e-08	9615.ENSCAFP00000007376,9615.ENSCAFP00000014016,9615.ENSCAFP00000022298,9615.ENSCAFP00000040726,9615.ENSCAFP00000064230	RAF1,NRAS,ARAF,HRAS,KRAS
STRING clusters	CL:22529	Regulation of myosin ii filament organization, and cellular response to hydroperoxide	4	5	2.75	6.19e-07	9615.ENSCAFP00000001889,9615.ENSCAFP00000028273,9615.ENSCAFP00000035631,9615.ENSCAFP00000048201	DAPK1,DAPK3,DAPK2,MAPK3
STRING clusters	CL:22747	Mixed, incl. endocrine signaling, and death-inducing signaling complex assembly	4	5	2.75	6.19e-07	9615.ENSCAFP00000007376,9615.ENSCAFP00000014016,9615.ENSCAFP00000040726,9615.ENSCAFP00000064230	RAF1,NRAS,HRAS,KRAS
STRING clusters	CL:22313	Mixed, incl. protein serine/threonine kinase activity, and map kinase phosphatase activity	6	151	1.44	3.54e-05	9615.ENSCAFP00000001889,9615.ENSCAFP00000025865,9615.ENSCAFP00000028273,9615.ENSCAFP00000030998,9615.ENSCAFP00000035631,9615.ENSCAFP00000048201	DAPK1,RPS6KA5,DAPK3,MAPK1,DAPK2,MAPK3
STRING clusters	CL:16756	Transmembrane receptor protein tyrosine kinase signaling pathway, and glial cell-derived neurotrophic factor receptor binding	6	170	1.39	5.81e-05	9615.ENSCAFP00000005164,9615.ENSCAFP00000016954,9615.ENSCAFP00000024079,9615.ENSCAFP00000044994,9615.ENSCAFP00000048068,9615.ENSCAFP00000051029	EGFR,EGF,ERBB2,SRC,FGFR3,HBEGF
STRING clusters	CL:16760	Transmembrane receptor protein tyrosine kinase signaling pathway	5	101	1.54	0.0001	9615.ENSCAFP00000005164,9615.ENSCAFP00000016954,9615.ENSCAFP00000024079,9615.ENSCAFP00000048068,9615.ENSCAFP00000051029	EGFR,EGF,ERBB2,FGFR3,HBEGF
STRING clusters	CL:16920	Mixed, incl. positive regulation of epidermal growth factor-activated receptor activity, and negative regulation of neuron migration	3	21	2	0.0011	9615.ENSCAFP00000005164,9615.ENSCAFP00000024079,9615.ENSCAFP00000051029	EGFR,ERBB2,HBEGF
STRING clusters	CL:16944	Epidermal growth factor binding, and positive regulation of epidermal growth factor-activated receptor activity	2	5	2.44	0.0082	9615.ENSCAFP00000005164,9615.ENSCAFP00000051029	EGFR,HBEGF
STRING clusters	CL:18266	Mixed, incl. negative regulation of membrane protein ectodomain proteolysis, and collagen degradation	2	6	2.37	0.0104	9615.ENSCAFP00000012843,9615.ENSCAFP00000013872	THBS1,MMP2
STRING clusters	CL:2291	Mixed, incl. negative regulation of fat cell proliferation, and rb-e2f complex	2	7	2.3	0.0129	9615.ENSCAFP00000019556,9615.ENSCAFP00000041377	E2F2,E2F3
KEGG	cfa05219	Bladder cancer	27	44	2.63	2.53e-64	9615.ENSCAFP00000001210,9615.ENSCAFP00000001889,9615.ENSCAFP00000005164,9615.ENSCAFP00000007376,9615.ENSCAFP00000012843,9615.ENSCAFP00000013872,9615.ENSCAFP00000014016,9615.ENSCAFP00000015650,9615.ENSCAFP00000016954,9615.ENSCAFP00000019556,9615.ENSCAFP00000022298,9615.ENSCAFP00000024079,9615.ENSCAFP00000025865,9615.ENSCAFP00000028273,9615.ENSCAFP00000030112,9615.ENSCAFP00000030998,9615.ENSCAFP000…	UPK3A,DAPK1,EGFR,RAF1,THBS1,MMP2,NRAS,RASSF1,EGF,E2F2,ARAF,ERBB2,RPS6KA5,DAPK3,CDH1,MAPK1,DAPK2,MMP1,HRAS,E2F3,MAP2K1,FGFR3,MAPK3,HBEGF,KRAS,TP53,MDM2
KEGG	cfa05200	Pathways in cancer	24	579	1.46	2.79e-30	9615.ENSCAFP00000001889,9615.ENSCAFP00000005164,9615.ENSCAFP00000007376,9615.ENSCAFP00000013872,9615.ENSCAFP00000014016,9615.ENSCAFP00000015650,9615.ENSCAFP00000016954,9615.ENSCAFP00000019556,9615.ENSCAFP00000022298,9615.ENSCAFP00000024079,9615.ENSCAFP00000025865,9615.ENSCAFP00000028273,9615.ENSCAFP00000030112,9615.ENSCAFP00000030998,9615.ENSCAFP00000035631,9615.ENSCAFP00000038708,9615.ENSCAFP000…	DAPK1,EGFR,RAF1,MMP2,NRAS,RASSF1,EGF,E2F2,ARAF,ERBB2,RPS6KA5,DAPK3,CDH1,MAPK1,DAPK2,MMP1,HRAS,E2F3,MAP2K1,FGFR3,MAPK3,KRAS,TP53,MDM2
KEGG	cfa01522	Endocrine resistance	16	102	2.04	4.64e-27	9615.ENSCAFP00000005164,9615.ENSCAFP00000007376,9615.ENSCAFP00000013872,9615.ENSCAFP00000014016,9615.ENSCAFP00000019556,9615.ENSCAFP00000022298,9615.ENSCAFP00000024079,9615.ENSCAFP00000030998,9615.ENSCAFP00000040726,9615.ENSCAFP00000041377,9615.ENSCAFP00000045279,9615.ENSCAFP00000048201,9615.ENSCAFP00000051029,9615.ENSCAFP00000064230,9615.ENSCAFP00000064590,9615.ENSCAFP00000065951	EGFR,RAF1,MMP2,NRAS,E2F2,ARAF,ERBB2,MAPK1,HRAS,E2F3,MAP2K1,MAPK3,HBEGF,KRAS,TP53,MDM2
KEGG	cfa05223	Non-small cell lung cancer	15	71	2.17	4.78e-27	9615.ENSCAFP00000005164,9615.ENSCAFP00000007376,9615.ENSCAFP00000014016,9615.ENSCAFP00000015650,9615.ENSCAFP00000016954,9615.ENSCAFP00000019556,9615.ENSCAFP00000022298,9615.ENSCAFP00000024079,9615.ENSCAFP00000030998,9615.ENSCAFP00000040726,9615.ENSCAFP00000041377,9615.ENSCAFP00000045279,9615.ENSCAFP00000048201,9615.ENSCAFP00000064230,9615.ENSCAFP00000064590	EGFR,RAF1,NRAS,RASSF1,EGF,E2F2,ARAF,ERBB2,MAPK1,HRAS,E2F3,MAP2K1,MAPK3,KRAS,TP53
KEGG	cfa05218	Melanoma	15	77	2.13	1.14e-26	9615.ENSCAFP00000005164,9615.ENSCAFP00000007376,9615.ENSCAFP00000014016,9615.ENSCAFP00000016954,9615.ENSCAFP00000019556,9615.ENSCAFP00000022298,9615.ENSCAFP00000030112,9615.ENSCAFP00000030998,9615.ENSCAFP00000040726,9615.ENSCAFP00000041377,9615.ENSCAFP00000045279,9615.ENSCAFP00000048201,9615.ENSCAFP00000064230,9615.ENSCAFP00000064590,9615.ENSCAFP00000065951	EGFR,RAF1,NRAS,EGF,E2F2,ARAF,CDH1,MAPK1,HRAS,E2F3,MAP2K1,MAPK3,KRAS,TP53,MDM2
KEGG	cfa05206	MicroRNAs in cancer	17	166	1.85	2.35e-26	9615.ENSCAFP00000005164,9615.ENSCAFP00000007376,9615.ENSCAFP00000012843,9615.ENSCAFP00000014016,9615.ENSCAFP00000015650,9615.ENSCAFP00000019556,9615.ENSCAFP00000024079,9615.ENSCAFP00000025865,9615.ENSCAFP00000030998,9615.ENSCAFP00000040726,9615.ENSCAFP00000041377,9615.ENSCAFP00000045279,9615.ENSCAFP00000048068,9615.ENSCAFP00000048201,9615.ENSCAFP00000064230,9615.ENSCAFP00000064590,9615.ENSCAFP000…	EGFR,RAF1,THBS1,NRAS,RASSF1,E2F2,ERBB2,RPS6KA5,MAPK1,HRAS,E2F3,MAP2K1,FGFR3,MAPK3,KRAS,TP53,MDM2
KEGG	cfa05215	Prostate cancer	15	115	1.96	2.06e-24	9615.ENSCAFP00000005164,9615.ENSCAFP00000007376,9615.ENSCAFP00000014016,9615.ENSCAFP00000016954,9615.ENSCAFP00000019556,9615.ENSCAFP00000022298,9615.ENSCAFP00000024079,9615.ENSCAFP00000030998,9615.ENSCAFP00000040726,9615.ENSCAFP00000041377,9615.ENSCAFP00000045279,9615.ENSCAFP00000048201,9615.ENSCAFP00000064230,9615.ENSCAFP00000064590,9615.ENSCAFP00000065951	EGFR,RAF1,NRAS,EGF,E2F2,ARAF,ERBB2,MAPK1,HRAS,E2F3,MAP2K1,MAPK3,KRAS,TP53,MDM2
KEGG	cfa05214	Glioma	14	85	2.06	5.54e-24	9615.ENSCAFP00000005164,9615.ENSCAFP00000007376,9615.ENSCAFP00000014016,9615.ENSCAFP00000016954,9615.ENSCAFP00000019556,9615.ENSCAFP00000022298,9615.ENSCAFP00000030998,9615.ENSCAFP00000040726,9615.ENSCAFP00000041377,9615.ENSCAFP00000045279,9615.ENSCAFP00000048201,9615.ENSCAFP00000064230,9615.ENSCAFP00000064590,9615.ENSCAFP00000065951	EGFR,RAF1,NRAS,EGF,E2F2,ARAF,MAPK1,HRAS,E2F3,MAP2K1,MAPK3,KRAS,TP53,MDM2
KEGG	cfa05213	Endometrial cancer	13	62	2.16	2.1e-23	9615.ENSCAFP00000005164,9615.ENSCAFP00000007376,9615.ENSCAFP00000014016,9615.ENSCAFP00000016954,9615.ENSCAFP00000022298,9615.ENSCAFP00000024079,9615.ENSCAFP00000030112,9615.ENSCAFP00000030998,9615.ENSCAFP00000040726,9615.ENSCAFP00000045279,9615.ENSCAFP00000048201,9615.ENSCAFP00000064230,9615.ENSCAFP00000064590	EGFR,RAF1,NRAS,EGF,ARAF,ERBB2,CDH1,MAPK1,HRAS,MAP2K1,MAPK3,KRAS,TP53
KEGG	cfa05226	Gastric cancer	15	156	1.83	1.05e-22	9615.ENSCAFP00000005164,9615.ENSCAFP00000007376,9615.ENSCAFP00000014016,9615.ENSCAFP00000016954,9615.ENSCAFP00000019556,9615.ENSCAFP00000022298,9615.ENSCAFP00000024079,9615.ENSCAFP00000030112,9615.ENSCAFP00000030998,9615.ENSCAFP00000040726,9615.ENSCAFP00000041377,9615.ENSCAFP00000045279,9615.ENSCAFP00000048201,9615.ENSCAFP00000064230,9615.ENSCAFP00000064590	EGFR,RAF1,NRAS,EGF,E2F2,ARAF,ERBB2,CDH1,MAPK1,HRAS,E2F3,MAP2K1,MAPK3,KRAS,TP53
KEGG	cfa05224	Breast cancer	14	146	1.82	4.68e-21	9615.ENSCAFP00000005164,9615.ENSCAFP00000007376,9615.ENSCAFP00000014016,9615.ENSCAFP00000016954,9615.ENSCAFP00000019556,9615.ENSCAFP00000022298,9615.ENSCAFP00000024079,9615.ENSCAFP00000030998,9615.ENSCAFP00000040726,9615.ENSCAFP00000041377,9615.ENSCAFP00000045279,9615.ENSCAFP00000048201,9615.ENSCAFP00000064230,9615.ENSCAFP00000064590	EGFR,RAF1,NRAS,EGF,E2F2,ARAF,ERBB2,MAPK1,HRAS,E2F3,MAP2K1,MAPK3,KRAS,TP53
KEGG	cfa05205	Proteoglycans in cancer	15	237	1.64	3.44e-20	9615.ENSCAFP00000005164,9615.ENSCAFP00000007376,9615.ENSCAFP00000012843,9615.ENSCAFP00000013872,9615.ENSCAFP00000014016,9615.ENSCAFP00000022298,9615.ENSCAFP00000024079,9615.ENSCAFP00000030998,9615.ENSCAFP00000040726,9615.ENSCAFP00000045279,9615.ENSCAFP00000048201,9615.ENSCAFP00000051029,9615.ENSCAFP00000064230,9615.ENSCAFP00000064590,9615.ENSCAFP00000065951	EGFR,RAF1,THBS1,MMP2,NRAS,ARAF,ERBB2,MAPK1,HRAS,MAP2K1,MAPK3,HBEGF,KRAS,TP53,MDM2
KEGG	cfa05220	Chronic myeloid leukemia	12	82	2.01	6.41e-20	9615.ENSCAFP00000007376,9615.ENSCAFP00000014016,9615.ENSCAFP00000019556,9615.ENSCAFP00000022298,9615.ENSCAFP00000030998,9615.ENSCAFP00000040726,9615.ENSCAFP00000041377,9615.ENSCAFP00000045279,9615.ENSCAFP00000048201,9615.ENSCAFP00000064230,9615.ENSCAFP00000064590,9615.ENSCAFP00000065951	RAF1,NRAS,E2F2,ARAF,MAPK1,HRAS,E2F3,MAP2K1,MAPK3,KRAS,TP53,MDM2
KEGG	cfa05212	Pancreatic cancer	12	85	1.99	8.87e-20	9615.ENSCAFP00000005164,9615.ENSCAFP00000007376,9615.ENSCAFP00000016954,9615.ENSCAFP00000019556,9615.ENSCAFP00000022298,9615.ENSCAFP00000024079,9615.ENSCAFP00000030998,9615.ENSCAFP00000041377,9615.ENSCAFP00000045279,9615.ENSCAFP00000048201,9615.ENSCAFP00000064230,9615.ENSCAFP00000064590	EGFR,RAF1,EGF,E2F2,ARAF,ERBB2,MAPK1,E2F3,MAP2K1,MAPK3,KRAS,TP53
KEGG	cfa04012	ErbB signaling pathway	12	90	1.97	1.56e-19	9615.ENSCAFP00000005164,9615.ENSCAFP00000007376,9615.ENSCAFP00000014016,9615.ENSCAFP00000016954,9615.ENSCAFP00000022298,9615.ENSCAFP00000024079,9615.ENSCAFP00000030998,9615.ENSCAFP00000040726,9615.ENSCAFP00000045279,9615.ENSCAFP00000048201,9615.ENSCAFP00000051029,9615.ENSCAFP00000064230	EGFR,RAF1,NRAS,EGF,ARAF,ERBB2,MAPK1,HRAS,MAP2K1,MAPK3,HBEGF,KRAS
KEGG	cfa01521	EGFR tyrosine kinase inhibitor resistance	12	100	1.92	4.75e-19	9615.ENSCAFP00000005164,9615.ENSCAFP00000007376,9615.ENSCAFP00000014016,9615.ENSCAFP00000016954,9615.ENSCAFP00000022298,9615.ENSCAFP00000024079,9615.ENSCAFP00000030998,9615.ENSCAFP00000040726,9615.ENSCAFP00000045279,9615.ENSCAFP00000048068,9615.ENSCAFP00000048201,9615.ENSCAFP00000064230	EGFR,RAF1,NRAS,EGF,ARAF,ERBB2,MAPK1,HRAS,MAP2K1,FGFR3,MAPK3,KRAS
KEGG	cfa05160	Hepatitis C	13	169	1.73	2.02e-18	9615.ENSCAFP00000005164,9615.ENSCAFP00000007376,9615.ENSCAFP00000014016,9615.ENSCAFP00000016954,9615.ENSCAFP00000019556,9615.ENSCAFP00000022298,9615.ENSCAFP00000030998,9615.ENSCAFP00000040726,9615.ENSCAFP00000041377,9615.ENSCAFP00000045279,9615.ENSCAFP00000048201,9615.ENSCAFP00000064230,9615.ENSCAFP00000064590	EGFR,RAF1,NRAS,EGF,E2F2,ARAF,MAPK1,HRAS,E2F3,MAP2K1,MAPK3,KRAS,TP53
KEGG	cfa05230	Central carbon metabolism in cancer	11	89	1.93	1.53e-17	9615.ENSCAFP00000005164,9615.ENSCAFP00000007376,9615.ENSCAFP00000014016,9615.ENSCAFP00000024079,9615.ENSCAFP00000030998,9615.ENSCAFP00000040726,9615.ENSCAFP00000045279,9615.ENSCAFP00000048068,9615.ENSCAFP00000048201,9615.ENSCAFP00000064230,9615.ENSCAFP00000064590	EGFR,RAF1,NRAS,ERBB2,MAPK1,HRAS,MAP2K1,FGFR3,MAPK3,KRAS,TP53
KEGG	cfa05210	Colorectal cancer	11	95	1.91	2.83e-17	9615.ENSCAFP00000005164,9615.ENSCAFP00000007376,9615.ENSCAFP00000014016,9615.ENSCAFP00000016954,9615.ENSCAFP00000022298,9615.ENSCAFP00000030998,9615.ENSCAFP00000040726,9615.ENSCAFP00000045279,9615.ENSCAFP00000048201,9615.ENSCAFP00000064230,9615.ENSCAFP00000064590	EGFR,RAF1,NRAS,EGF,ARAF,MAPK1,HRAS,MAP2K1,MAPK3,KRAS,TP53
KEGG	cfa04010	MAPK signaling pathway	14	308	1.5	5.54e-17	9615.ENSCAFP00000005164,9615.ENSCAFP00000007376,9615.ENSCAFP00000014016,9615.ENSCAFP00000016954,9615.ENSCAFP00000022298,9615.ENSCAFP00000024079,9615.ENSCAFP00000025865,9615.ENSCAFP00000030998,9615.ENSCAFP00000040726,9615.ENSCAFP00000045279,9615.ENSCAFP00000048068,9615.ENSCAFP00000048201,9615.ENSCAFP00000064230,9615.ENSCAFP00000064590	EGFR,RAF1,NRAS,EGF,ARAF,ERBB2,RPS6KA5,MAPK1,HRAS,MAP2K1,FGFR3,MAPK3,KRAS,TP53
KEGG	cfa05225	Hepatocellular carcinoma	12	179	1.67	2.66e-16	9615.ENSCAFP00000005164,9615.ENSCAFP00000007376,9615.ENSCAFP00000014016,9615.ENSCAFP00000019556,9615.ENSCAFP00000022298,9615.ENSCAFP00000030998,9615.ENSCAFP00000040726,9615.ENSCAFP00000041377,9615.ENSCAFP00000045279,9615.ENSCAFP00000048201,9615.ENSCAFP00000064230,9615.ENSCAFP00000064590	EGFR,RAF1,NRAS,E2F2,ARAF,MAPK1,HRAS,E2F3,MAP2K1,MAPK3,KRAS,TP53
KEGG	cfa04151	PI3K-Akt signaling pathway	14	406	1.38	2.07e-15	9615.ENSCAFP00000005164,9615.ENSCAFP00000007376,9615.ENSCAFP00000012843,9615.ENSCAFP00000014016,9615.ENSCAFP00000016954,9615.ENSCAFP00000024079,9615.ENSCAFP00000030998,9615.ENSCAFP00000040726,9615.ENSCAFP00000045279,9615.ENSCAFP00000048068,9615.ENSCAFP00000048201,9615.ENSCAFP00000064230,9615.ENSCAFP00000064590,9615.ENSCAFP00000065951	EGFR,RAF1,THBS1,NRAS,EGF,ERBB2,MAPK1,HRAS,MAP2K1,FGFR3,MAPK3,KRAS,TP53,MDM2
KEGG	cfa04068	FoxO signaling pathway	11	154	1.7	3.52e-15	9615.ENSCAFP00000005164,9615.ENSCAFP00000007376,9615.ENSCAFP00000014016,9615.ENSCAFP00000016954,9615.ENSCAFP00000022298,9615.ENSCAFP00000030998,9615.ENSCAFP00000040726,9615.ENSCAFP00000045279,9615.ENSCAFP00000048201,9615.ENSCAFP00000064230,9615.ENSCAFP00000065951	EGFR,RAF1,NRAS,EGF,ARAF,MAPK1,HRAS,MAP2K1,MAPK3,KRAS,MDM2
KEGG	cfa04912	GnRH signaling pathway	10	106	1.82	6.9e-15	9615.ENSCAFP00000005164,9615.ENSCAFP00000007376,9615.ENSCAFP00000013872,9615.ENSCAFP00000014016,9615.ENSCAFP00000030998,9615.ENSCAFP00000040726,9615.ENSCAFP00000045279,9615.ENSCAFP00000048201,9615.ENSCAFP00000051029,9615.ENSCAFP00000064230	EGFR,RAF1,MMP2,NRAS,MAPK1,HRAS,MAP2K1,MAPK3,HBEGF,KRAS
KEGG	cfa05163	Human cytomegalovirus infection	12	246	1.53	8.6e-15	9615.ENSCAFP00000005164,9615.ENSCAFP00000007376,9615.ENSCAFP00000014016,9615.ENSCAFP00000019556,9615.ENSCAFP00000030998,9615.ENSCAFP00000040726,9615.ENSCAFP00000041377,9615.ENSCAFP00000045279,9615.ENSCAFP00000048201,9615.ENSCAFP00000064230,9615.ENSCAFP00000064590,9615.ENSCAFP00000065951	EGFR,RAF1,NRAS,E2F2,MAPK1,HRAS,E2F3,MAP2K1,MAPK3,KRAS,TP53,MDM2
KEGG	cfa04015	Rap1 signaling pathway	12	249	1.53	9.51e-15	9615.ENSCAFP00000005164,9615.ENSCAFP00000007376,9615.ENSCAFP00000012843,9615.ENSCAFP00000014016,9615.ENSCAFP00000016954,9615.ENSCAFP00000030112,9615.ENSCAFP00000030998,9615.ENSCAFP00000040726,9615.ENSCAFP00000045279,9615.ENSCAFP00000048068,9615.ENSCAFP00000048201,9615.ENSCAFP00000064230	EGFR,RAF1,THBS1,NRAS,EGF,CDH1,MAPK1,HRAS,MAP2K1,FGFR3,MAPK3,KRAS
KEGG	cfa04218	Cellular senescence	11	179	1.63	1.45e-14	9615.ENSCAFP00000007376,9615.ENSCAFP00000014016,9615.ENSCAFP00000019556,9615.ENSCAFP00000030998,9615.ENSCAFP00000040726,9615.ENSCAFP00000041377,9615.ENSCAFP00000045279,9615.ENSCAFP00000048201,9615.ENSCAFP00000064230,9615.ENSCAFP00000064590,9615.ENSCAFP00000065951	RAF1,NRAS,E2F2,MAPK1,HRAS,E2F3,MAP2K1,MAPK3,KRAS,TP53,MDM2
KEGG	cfa05161	Hepatitis B	11	182	1.62	1.67e-14	9615.ENSCAFP00000007376,9615.ENSCAFP00000014016,9615.ENSCAFP00000019556,9615.ENSCAFP00000022298,9615.ENSCAFP00000030998,9615.ENSCAFP00000040726,9615.ENSCAFP00000041377,9615.ENSCAFP00000045279,9615.ENSCAFP00000048201,9615.ENSCAFP00000064230,9615.ENSCAFP00000064590	RAF1,NRAS,E2F2,ARAF,MAPK1,HRAS,E2F3,MAP2K1,MAPK3,KRAS,TP53
KEGG	cfa04926	Relaxin signaling pathway	10	135	1.71	5.63e-14	9615.ENSCAFP00000005164,9615.ENSCAFP00000007376,9615.ENSCAFP00000013872,9615.ENSCAFP00000014016,9615.ENSCAFP00000030998,9615.ENSCAFP00000038708,9615.ENSCAFP00000040726,9615.ENSCAFP00000045279,9615.ENSCAFP00000048201,9615.ENSCAFP00000064230	EGFR,RAF1,MMP2,NRAS,MAPK1,MMP1,HRAS,MAP2K1,MAPK3,KRAS
KEGG	cfa05216	Thyroid cancer	8	45	2.09	6.13e-14	9615.ENSCAFP00000014016,9615.ENSCAFP00000030112,9615.ENSCAFP00000030998,9615.ENSCAFP00000040726,9615.ENSCAFP00000045279,9615.ENSCAFP00000048201,9615.ENSCAFP00000064230,9615.ENSCAFP00000064590	NRAS,CDH1,MAPK1,HRAS,MAP2K1,MAPK3,KRAS,TP53
KEGG	cfa04915	Estrogen signaling pathway	10	149	1.67	1.35e-13	9615.ENSCAFP00000005164,9615.ENSCAFP00000007376,9615.ENSCAFP00000013872,9615.ENSCAFP00000014016,9615.ENSCAFP00000030998,9615.ENSCAFP00000040726,9615.ENSCAFP00000045279,9615.ENSCAFP00000048201,9615.ENSCAFP00000051029,9615.ENSCAFP00000064230	EGFR,RAF1,MMP2,NRAS,MAPK1,HRAS,MAP2K1,MAPK3,HBEGF,KRAS
KEGG	cfa04540	Gap junction	9	99	1.8	2.51e-13	9615.ENSCAFP00000005164,9615.ENSCAFP00000007376,9615.ENSCAFP00000014016,9615.ENSCAFP00000016954,9615.ENSCAFP00000030998,9615.ENSCAFP00000040726,9615.ENSCAFP00000045279,9615.ENSCAFP00000048201,9615.ENSCAFP00000064230	EGFR,RAF1,NRAS,EGF,MAPK1,HRAS,MAP2K1,MAPK3,KRAS
KEGG	cfa05231	Choline metabolism in cancer	9	100	1.8	2.66e-13	9615.ENSCAFP00000005164,9615.ENSCAFP00000007376,9615.ENSCAFP00000014016,9615.ENSCAFP00000016954,9615.ENSCAFP00000030998,9615.ENSCAFP00000040726,9615.ENSCAFP00000045279,9615.ENSCAFP00000048201,9615.ENSCAFP00000064230	EGFR,RAF1,NRAS,EGF,MAPK1,HRAS,MAP2K1,MAPK3,KRAS
KEGG	cfa05165	Human papillomavirus infection	12	351	1.38	3.78e-13	9615.ENSCAFP00000005164,9615.ENSCAFP00000007376,9615.ENSCAFP00000012843,9615.ENSCAFP00000014016,9615.ENSCAFP00000016954,9615.ENSCAFP00000030998,9615.ENSCAFP00000040726,9615.ENSCAFP00000045279,9615.ENSCAFP00000048201,9615.ENSCAFP00000064230,9615.ENSCAFP00000064590,9615.ENSCAFP00000065951	EGFR,RAF1,THBS1,NRAS,EGF,MAPK1,HRAS,MAP2K1,MAPK3,KRAS,TP53,MDM2
KEGG	cfa04810	Regulation of actin cytoskeleton	11	251	1.48	3.93e-13	9615.ENSCAFP00000005164,9615.ENSCAFP00000007376,9615.ENSCAFP00000014016,9615.ENSCAFP00000016954,9615.ENSCAFP00000022298,9615.ENSCAFP00000030998,9615.ENSCAFP00000040726,9615.ENSCAFP00000045279,9615.ENSCAFP00000048068,9615.ENSCAFP00000048201,9615.ENSCAFP00000064230	EGFR,RAF1,NRAS,EGF,ARAF,MAPK1,HRAS,MAP2K1,FGFR3,MAPK3,KRAS
KEGG	cfa04140	Autophagy - animal	10	174	1.6	5.08e-13	9615.ENSCAFP00000001889,9615.ENSCAFP00000007376,9615.ENSCAFP00000014016,9615.ENSCAFP00000028273,9615.ENSCAFP00000030998,9615.ENSCAFP00000035631,9615.ENSCAFP00000040726,9615.ENSCAFP00000045279,9615.ENSCAFP00000048201,9615.ENSCAFP00000064230	DAPK1,RAF1,NRAS,DAPK3,MAPK1,DAPK2,HRAS,MAP2K1,MAPK3,KRAS
KEGG	cfa04730	Long-term depression	8	63	1.95	5.87e-13	9615.ENSCAFP00000007376,9615.ENSCAFP00000014016,9615.ENSCAFP00000022298,9615.ENSCAFP00000030998,9615.ENSCAFP00000040726,9615.ENSCAFP00000045279,9615.ENSCAFP00000048201,9615.ENSCAFP00000064230	RAF1,NRAS,ARAF,MAPK1,HRAS,MAP2K1,MAPK3,KRAS
KEGG	cfa04014	Ras signaling pathway	11	263	1.46	5.92e-13	9615.ENSCAFP00000005164,9615.ENSCAFP00000007376,9615.ENSCAFP00000014016,9615.ENSCAFP00000015650,9615.ENSCAFP00000016954,9615.ENSCAFP00000030998,9615.ENSCAFP00000040726,9615.ENSCAFP00000045279,9615.ENSCAFP00000048068,9615.ENSCAFP00000048201,9615.ENSCAFP00000064230	EGFR,RAF1,NRAS,RASSF1,EGF,MAPK1,HRAS,MAP2K1,FGFR3,MAPK3,KRAS
KEGG	cfa05235	PD-L1 expression and PD-1 checkpoint pathway in cancer	9	112	1.75	5.92e-13	9615.ENSCAFP00000005164,9615.ENSCAFP00000007376,9615.ENSCAFP00000014016,9615.ENSCAFP00000016954,9615.ENSCAFP00000030998,9615.ENSCAFP00000040726,9615.ENSCAFP00000045279,9615.ENSCAFP00000048201,9615.ENSCAFP00000064230	EGFR,RAF1,NRAS,EGF,MAPK1,HRAS,MAP2K1,MAPK3,KRAS
KEGG	cfa05221	Acute myeloid leukemia	8	70	1.9	1.19e-12	9615.ENSCAFP00000007376,9615.ENSCAFP00000014016,9615.ENSCAFP00000022298,9615.ENSCAFP00000030998,9615.ENSCAFP00000040726,9615.ENSCAFP00000045279,9615.ENSCAFP00000048201,9615.ENSCAFP00000064230	RAF1,NRAS,ARAF,MAPK1,HRAS,MAP2K1,MAPK3,KRAS
KEGG	cfa04919	Thyroid hormone signaling pathway	9	126	1.7	1.53e-12	9615.ENSCAFP00000007376,9615.ENSCAFP00000014016,9615.ENSCAFP00000030998,9615.ENSCAFP00000040726,9615.ENSCAFP00000045279,9615.ENSCAFP00000048201,9615.ENSCAFP00000064230,9615.ENSCAFP00000064590,9615.ENSCAFP00000065951	RAF1,NRAS,MAPK1,HRAS,MAP2K1,MAPK3,KRAS,TP53,MDM2
KEGG	cfa05167	Kaposi sarcoma-associated herpesvirus infection	10	204	1.53	1.99e-12	9615.ENSCAFP00000007376,9615.ENSCAFP00000014016,9615.ENSCAFP00000019556,9615.ENSCAFP00000030998,9615.ENSCAFP00000040726,9615.ENSCAFP00000041377,9615.ENSCAFP00000045279,9615.ENSCAFP00000048201,9615.ENSCAFP00000064230,9615.ENSCAFP00000064590	RAF1,NRAS,E2F2,MAPK1,HRAS,E2F3,MAP2K1,MAPK3,KRAS,TP53
KEGG	cfa04720	Long-term potentiation	8	76	1.87	2.04e-12	9615.ENSCAFP00000007376,9615.ENSCAFP00000014016,9615.ENSCAFP00000022298,9615.ENSCAFP00000030998,9615.ENSCAFP00000040726,9615.ENSCAFP00000045279,9615.ENSCAFP00000048201,9615.ENSCAFP00000064230	RAF1,NRAS,ARAF,MAPK1,HRAS,MAP2K1,MAPK3,KRAS
KEGG	cfa05211	Renal cell carcinoma	8	77	1.86	2.2e-12	9615.ENSCAFP00000007376,9615.ENSCAFP00000014016,9615.ENSCAFP00000022298,9615.ENSCAFP00000030998,9615.ENSCAFP00000040726,9615.ENSCAFP00000045279,9615.ENSCAFP00000048201,9615.ENSCAFP00000064230	RAF1,NRAS,ARAF,MAPK1,HRAS,MAP2K1,MAPK3,KRAS
KEGG	cfa04722	Neurotrophin signaling pathway	9	135	1.67	2.52e-12	9615.ENSCAFP00000007376,9615.ENSCAFP00000014016,9615.ENSCAFP00000025865,9615.ENSCAFP00000030998,9615.ENSCAFP00000040726,9615.ENSCAFP00000045279,9615.ENSCAFP00000048201,9615.ENSCAFP00000064230,9615.ENSCAFP00000064590	RAF1,NRAS,RPS6KA5,MAPK1,HRAS,MAP2K1,MAPK3,KRAS,TP53
KEGG	cfa04072	Phospholipase D signaling pathway	9	175	1.55	2.28e-11	9615.ENSCAFP00000005164,9615.ENSCAFP00000007376,9615.ENSCAFP00000014016,9615.ENSCAFP00000016954,9615.ENSCAFP00000030998,9615.ENSCAFP00000040726,9615.ENSCAFP00000045279,9615.ENSCAFP00000048201,9615.ENSCAFP00000064230	EGFR,RAF1,NRAS,EGF,MAPK1,HRAS,MAP2K1,MAPK3,KRAS
KEGG	cfa04726	Serotonergic synapse	8	114	1.69	3.99e-11	9615.ENSCAFP00000007376,9615.ENSCAFP00000014016,9615.ENSCAFP00000022298,9615.ENSCAFP00000030998,9615.ENSCAFP00000040726,9615.ENSCAFP00000045279,9615.ENSCAFP00000048201,9615.ENSCAFP00000064230	RAF1,NRAS,ARAF,MAPK1,HRAS,MAP2K1,MAPK3,KRAS
KEGG	cfa04929	GnRH secretion	7	65	1.88	5.74e-11	9615.ENSCAFP00000007376,9615.ENSCAFP00000014016,9615.ENSCAFP00000030998,9615.ENSCAFP00000040726,9615.ENSCAFP00000045279,9615.ENSCAFP00000048201,9615.ENSCAFP00000064230	RAF1,NRAS,MAPK1,HRAS,MAP2K1,MAPK3,KRAS
KEGG	cfa04370	VEGF signaling pathway	7	67	1.86	6.85e-11	9615.ENSCAFP00000007376,9615.ENSCAFP00000014016,9615.ENSCAFP00000030998,9615.ENSCAFP00000040726,9615.ENSCAFP00000045279,9615.ENSCAFP00000048201,9615.ENSCAFP00000064230	RAF1,NRAS,MAPK1,HRAS,MAP2K1,MAPK3,KRAS
KEGG	cfa04650	Natural killer cell mediated cytotoxicity	8	131	1.63	1.08e-10	9615.ENSCAFP00000007376,9615.ENSCAFP00000014016,9615.ENSCAFP00000022298,9615.ENSCAFP00000030998,9615.ENSCAFP00000040726,9615.ENSCAFP00000045279,9615.ENSCAFP00000048201,9615.ENSCAFP00000064230	RAF1,NRAS,ARAF,MAPK1,HRAS,MAP2K1,MAPK3,KRAS
KEGG	cfa04071	Sphingolipid signaling pathway	8	134	1.62	1.26e-10	9615.ENSCAFP00000007376,9615.ENSCAFP00000014016,9615.ENSCAFP00000030998,9615.ENSCAFP00000040726,9615.ENSCAFP00000045279,9615.ENSCAFP00000048201,9615.ENSCAFP00000064230,9615.ENSCAFP00000064590	RAF1,NRAS,MAPK1,HRAS,MAP2K1,MAPK3,KRAS,TP53
KEGG	cfa04917	Prolactin signaling pathway	7	74	1.82	1.26e-10	9615.ENSCAFP00000007376,9615.ENSCAFP00000014016,9615.ENSCAFP00000030998,9615.ENSCAFP00000040726,9615.ENSCAFP00000045279,9615.ENSCAFP00000048201,9615.ENSCAFP00000064230	RAF1,NRAS,MAPK1,HRAS,MAP2K1,MAPK3,KRAS
KEGG	cfa04510	Focal adhesion	9	219	1.46	1.36e-10	9615.ENSCAFP00000005164,9615.ENSCAFP00000007376,9615.ENSCAFP00000012843,9615.ENSCAFP00000016954,9615.ENSCAFP00000024079,9615.ENSCAFP00000030998,9615.ENSCAFP00000040726,9615.ENSCAFP00000045279,9615.ENSCAFP00000048201	EGFR,RAF1,THBS1,EGF,ERBB2,MAPK1,HRAS,MAP2K1,MAPK3
KEGG	cfa04210	Apoptosis	8	140	1.6	1.66e-10	9615.ENSCAFP00000007376,9615.ENSCAFP00000014016,9615.ENSCAFP00000030998,9615.ENSCAFP00000040726,9615.ENSCAFP00000045279,9615.ENSCAFP00000048201,9615.ENSCAFP00000064230,9615.ENSCAFP00000064590	RAF1,NRAS,MAPK1,HRAS,MAP2K1,MAPK3,KRAS,TP53
KEGG	cfa04550	Signaling pathways regulating pluripotency of stem cells	8	144	1.59	2.02e-10	9615.ENSCAFP00000007376,9615.ENSCAFP00000014016,9615.ENSCAFP00000030998,9615.ENSCAFP00000040726,9615.ENSCAFP00000045279,9615.ENSCAFP00000048068,9615.ENSCAFP00000048201,9615.ENSCAFP00000064230	RAF1,NRAS,MAPK1,HRAS,MAP2K1,FGFR3,MAPK3,KRAS
KEGG	cfa05166	Human T-cell leukemia virus 1 infection	9	238	1.42	2.64e-10	9615.ENSCAFP00000014016,9615.ENSCAFP00000019556,9615.ENSCAFP00000030998,9615.ENSCAFP00000040726,9615.ENSCAFP00000041377,9615.ENSCAFP00000045279,9615.ENSCAFP00000048201,9615.ENSCAFP00000064230,9615.ENSCAFP00000064590	NRAS,E2F2,MAPK1,HRAS,E2F3,MAP2K1,MAPK3,KRAS,TP53
KEGG	cfa04664	Fc epsilon RI signaling pathway	7	86	1.75	3.05e-10	9615.ENSCAFP00000007376,9615.ENSCAFP00000014016,9615.ENSCAFP00000030998,9615.ENSCAFP00000040726,9615.ENSCAFP00000045279,9615.ENSCAFP00000048201,9615.ENSCAFP00000064230	RAF1,NRAS,MAPK1,HRAS,MAP2K1,MAPK3,KRAS
KEGG	cfa04371	Apelin signaling pathway	8	166	1.53	5.66e-10	9615.ENSCAFP00000007376,9615.ENSCAFP00000014016,9615.ENSCAFP00000030112,9615.ENSCAFP00000030998,9615.ENSCAFP00000040726,9615.ENSCAFP00000045279,9615.ENSCAFP00000048201,9615.ENSCAFP00000064230	RAF1,NRAS,CDH1,MAPK1,HRAS,MAP2K1,MAPK3,KRAS
KEGG	cfa04662	B cell receptor signaling pathway	7	96	1.71	6.09e-10	9615.ENSCAFP00000007376,9615.ENSCAFP00000014016,9615.ENSCAFP00000030998,9615.ENSCAFP00000040726,9615.ENSCAFP00000045279,9615.ENSCAFP00000048201,9615.ENSCAFP00000064230	RAF1,NRAS,MAPK1,HRAS,MAP2K1,MAPK3,KRAS
KEGG	cfa04910	Insulin signaling pathway	8	169	1.52	6.28e-10	9615.ENSCAFP00000007376,9615.ENSCAFP00000014016,9615.ENSCAFP00000022298,9615.ENSCAFP00000030998,9615.ENSCAFP00000040726,9615.ENSCAFP00000045279,9615.ENSCAFP00000048201,9615.ENSCAFP00000064230	RAF1,NRAS,ARAF,MAPK1,HRAS,MAP2K1,MAPK3,KRAS
KEGG	cfa04921	Oxytocin signaling pathway	8	173	1.51	7.38e-10	9615.ENSCAFP00000005164,9615.ENSCAFP00000007376,9615.ENSCAFP00000014016,9615.ENSCAFP00000030998,9615.ENSCAFP00000040726,9615.ENSCAFP00000045279,9615.ENSCAFP00000048201,9615.ENSCAFP00000064230	EGFR,RAF1,NRAS,MAPK1,HRAS,MAP2K1,MAPK3,KRAS
KEGG	cfa04916	Melanogenesis	7	111	1.64	1.52e-09	9615.ENSCAFP00000007376,9615.ENSCAFP00000014016,9615.ENSCAFP00000030998,9615.ENSCAFP00000040726,9615.ENSCAFP00000045279,9615.ENSCAFP00000048201,9615.ENSCAFP00000064230	RAF1,NRAS,MAPK1,HRAS,MAP2K1,MAPK3,KRAS
KEGG	cfa05034	Alcoholism	8	191	1.46	1.52e-09	9615.ENSCAFP00000007376,9615.ENSCAFP00000014016,9615.ENSCAFP00000022298,9615.ENSCAFP00000030998,9615.ENSCAFP00000040726,9615.ENSCAFP00000045279,9615.ENSCAFP00000048201,9615.ENSCAFP00000064230	RAF1,NRAS,ARAF,MAPK1,HRAS,MAP2K1,MAPK3,KRAS
KEGG	cfa04625	C-type lectin receptor signaling pathway	7	114	1.63	1.76e-09	9615.ENSCAFP00000007376,9615.ENSCAFP00000014016,9615.ENSCAFP00000030998,9615.ENSCAFP00000040726,9615.ENSCAFP00000048201,9615.ENSCAFP00000064230,9615.ENSCAFP00000065951	RAF1,NRAS,MAPK1,HRAS,MAPK3,KRAS,MDM2
KEGG	cfa04928	Parathyroid hormone synthesis, secretion and action	7	115	1.63	1.84e-09	9615.ENSCAFP00000005164,9615.ENSCAFP00000007376,9615.ENSCAFP00000022298,9615.ENSCAFP00000030998,9615.ENSCAFP00000045279,9615.ENSCAFP00000048201,9615.ENSCAFP00000051029	EGFR,RAF1,ARAF,MAPK1,MAP2K1,MAPK3,HBEGF
KEGG	cfa04935	Growth hormone synthesis, secretion and action	7	121	1.61	2.54e-09	9615.ENSCAFP00000007376,9615.ENSCAFP00000014016,9615.ENSCAFP00000030998,9615.ENSCAFP00000040726,9615.ENSCAFP00000045279,9615.ENSCAFP00000048201,9615.ENSCAFP00000064230	RAF1,NRAS,MAPK1,HRAS,MAP2K1,MAPK3,KRAS
KEGG	cfa04660	T cell receptor signaling pathway	7	130	1.57	4.03e-09	9615.ENSCAFP00000007376,9615.ENSCAFP00000014016,9615.ENSCAFP00000030998,9615.ENSCAFP00000040726,9615.ENSCAFP00000045279,9615.ENSCAFP00000048201,9615.ENSCAFP00000064230	RAF1,NRAS,MAPK1,HRAS,MAP2K1,MAPK3,KRAS
KEGG	cfa04520	Adherens junction	6	88	1.68	1.92e-08	9615.ENSCAFP00000005164,9615.ENSCAFP00000024079,9615.ENSCAFP00000030112,9615.ENSCAFP00000030998,9615.ENSCAFP00000044994,9615.ENSCAFP00000048201	EGFR,ERBB2,CDH1,MAPK1,SRC,MAPK3
KEGG	cfa04062	Chemokine signaling pathway	7	192	1.4	5.29e-08	9615.ENSCAFP00000007376,9615.ENSCAFP00000014016,9615.ENSCAFP00000030998,9615.ENSCAFP00000040726,9615.ENSCAFP00000045279,9615.ENSCAFP00000048201,9615.ENSCAFP00000064230	RAF1,NRAS,MAPK1,HRAS,MAP2K1,MAPK3,KRAS
KEGG	cfa04933	AGE-RAGE signaling pathway in diabetic complications	6	107	1.59	5.69e-08	9615.ENSCAFP00000013872,9615.ENSCAFP00000014016,9615.ENSCAFP00000030998,9615.ENSCAFP00000040726,9615.ENSCAFP00000048201,9615.ENSCAFP00000064230	MMP2,NRAS,MAPK1,HRAS,MAPK3,KRAS
KEGG	cfa04914	Progesterone-mediated oocyte maturation	6	111	1.58	6.91e-08	9615.ENSCAFP00000007376,9615.ENSCAFP00000022298,9615.ENSCAFP00000030998,9615.ENSCAFP00000045279,9615.ENSCAFP00000048201,9615.ENSCAFP00000064230	RAF1,ARAF,MAPK1,MAP2K1,MAPK3,KRAS
KEGG	cfa04150	mTOR signaling pathway	7	213	1.36	1.01e-07	9615.ENSCAFP00000007376,9615.ENSCAFP00000014016,9615.ENSCAFP00000030998,9615.ENSCAFP00000040726,9615.ENSCAFP00000045279,9615.ENSCAFP00000048201,9615.ENSCAFP00000064230	RAF1,NRAS,MAPK1,HRAS,MAP2K1,MAPK3,KRAS
KEGG	cfa04725	Cholinergic synapse	6	120	1.54	1.05e-07	9615.ENSCAFP00000014016,9615.ENSCAFP00000030998,9615.ENSCAFP00000040726,9615.ENSCAFP00000045279,9615.ENSCAFP00000048201,9615.ENSCAFP00000064230	NRAS,MAPK1,HRAS,MAP2K1,MAPK3,KRAS
KEGG	cfa05203	Viral carcinogenesis	7	231	1.32	1.69e-07	9615.ENSCAFP00000014016,9615.ENSCAFP00000030998,9615.ENSCAFP00000040726,9615.ENSCAFP00000048201,9615.ENSCAFP00000064230,9615.ENSCAFP00000064590,9615.ENSCAFP00000065951	NRAS,MAPK1,HRAS,MAPK3,KRAS,TP53,MDM2
KEGG	cfa05170	Human immunodeficiency virus 1 infection	7	252	1.29	2.98e-07	9615.ENSCAFP00000007376,9615.ENSCAFP00000014016,9615.ENSCAFP00000030998,9615.ENSCAFP00000040726,9615.ENSCAFP00000045279,9615.ENSCAFP00000048201,9615.ENSCAFP00000064230	RAF1,NRAS,MAPK1,HRAS,MAP2K1,MAPK3,KRAS
KEGG	cfa04934	Cushing syndrome	6	158	1.42	4.86e-07	9615.ENSCAFP00000005164,9615.ENSCAFP00000019556,9615.ENSCAFP00000030998,9615.ENSCAFP00000041377,9615.ENSCAFP00000045279,9615.ENSCAFP00000048201	EGFR,E2F2,MAPK1,E2F3,MAP2K1,MAPK3
KEGG	cfa01524	Platinum drug resistance	5	81	1.63	6.15e-07	9615.ENSCAFP00000024079,9615.ENSCAFP00000030998,9615.ENSCAFP00000048201,9615.ENSCAFP00000064590,9615.ENSCAFP00000065951	ERBB2,MAPK1,MAPK3,TP53,MDM2
KEGG	cfa04066	HIF-1 signaling pathway	6	193	1.34	1.48e-06	9615.ENSCAFP00000005164,9615.ENSCAFP00000016954,9615.ENSCAFP00000024079,9615.ENSCAFP00000030998,9615.ENSCAFP00000045279,9615.ENSCAFP00000048201	EGFR,EGF,ERBB2,MAPK1,MAP2K1,MAPK3
KEGG	cfa04360	Axon guidance	6	204	1.31	2.01e-06	9615.ENSCAFP00000007376,9615.ENSCAFP00000014016,9615.ENSCAFP00000030998,9615.ENSCAFP00000040726,9615.ENSCAFP00000048201,9615.ENSCAFP00000064230	RAF1,NRAS,MAPK1,HRAS,MAPK3,KRAS
KEGG	cfa05010	Alzheimer disease	8	514	1.04	2.17e-06	9615.ENSCAFP00000007376,9615.ENSCAFP00000014016,9615.ENSCAFP00000022298,9615.ENSCAFP00000030998,9615.ENSCAFP00000040726,9615.ENSCAFP00000045279,9615.ENSCAFP00000048201,9615.ENSCAFP00000064230	RAF1,NRAS,ARAF,MAPK1,HRAS,MAP2K1,MAPK3,KRAS
KEGG	cfa04270	Vascular smooth muscle contraction	5	154	1.35	1.24e-05	9615.ENSCAFP00000007376,9615.ENSCAFP00000022298,9615.ENSCAFP00000030998,9615.ENSCAFP00000045279,9615.ENSCAFP00000048201	RAF1,ARAF,MAPK1,MAP2K1,MAPK3
KEGG	cfa04137	Mitophagy - animal	4	74	1.58	1.93e-05	9615.ENSCAFP00000014016,9615.ENSCAFP00000040726,9615.ENSCAFP00000064230,9615.ENSCAFP00000064590	NRAS,HRAS,KRAS,TP53
KEGG	cfa04211	Longevity regulating pathway	4	98	1.45	5.54e-05	9615.ENSCAFP00000014016,9615.ENSCAFP00000040726,9615.ENSCAFP00000064230,9615.ENSCAFP00000064590	NRAS,HRAS,KRAS,TP53
KEGG	cfa04668	TNF signaling pathway	4	111	1.4	8.79e-05	9615.ENSCAFP00000025865,9615.ENSCAFP00000030998,9615.ENSCAFP00000045279,9615.ENSCAFP00000048201	RPS6KA5,MAPK1,MAP2K1,MAPK3
KEGG	cfa04666	Fc gamma R-mediated phagocytosis	4	118	1.37	0.00011	9615.ENSCAFP00000007376,9615.ENSCAFP00000030998,9615.ENSCAFP00000045279,9615.ENSCAFP00000048201	RAF1,MAPK1,MAP2K1,MAPK3
KEGG	cfa04960	Aldosterone-regulated sodium reabsorption	3	41	1.71	0.00014	9615.ENSCAFP00000030998,9615.ENSCAFP00000048201,9615.ENSCAFP00000064230	MAPK1,MAPK3,KRAS
KEGG	cfa04110	Cell cycle	4	146	1.28	0.00024	9615.ENSCAFP00000019556,9615.ENSCAFP00000041377,9615.ENSCAFP00000064590,9615.ENSCAFP00000065951	E2F2,E2F3,TP53,MDM2
KEGG	cfa05132	Salmonella infection	5	313	1.05	0.00032	9615.ENSCAFP00000007376,9615.ENSCAFP00000030998,9615.ENSCAFP00000040726,9615.ENSCAFP00000045279,9615.ENSCAFP00000048201	RAF1,MAPK1,HRAS,MAP2K1,MAPK3
KEGG	cfa04630	JAK-STAT signaling pathway	4	167	1.22	0.00039	9615.ENSCAFP00000005164,9615.ENSCAFP00000007376,9615.ENSCAFP00000016954,9615.ENSCAFP00000040726	EGFR,RAF1,EGF,HRAS
KEGG	cfa05164	Influenza A	4	175	1.2	0.00046	9615.ENSCAFP00000007376,9615.ENSCAFP00000030998,9615.ENSCAFP00000045279,9615.ENSCAFP00000048201	RAF1,MAPK1,MAP2K1,MAPK3
KEGG	cfa04022	cGMP-PKG signaling pathway	4	176	1.2	0.00047	9615.ENSCAFP00000007376,9615.ENSCAFP00000030998,9615.ENSCAFP00000045279,9615.ENSCAFP00000048201	RAF1,MAPK1,MAP2K1,MAPK3
KEGG	cfa04213	Longevity regulating pathway - multiple species	3	74	1.45	0.00069	9615.ENSCAFP00000014016,9615.ENSCAFP00000040726,9615.ENSCAFP00000064230	NRAS,HRAS,KRAS
KEGG	cfa04115	p53 signaling pathway	3	82	1.41	0.00091	9615.ENSCAFP00000012843,9615.ENSCAFP00000064590,9615.ENSCAFP00000065951	THBS1,TP53,MDM2
KEGG	cfa04024	cAMP signaling pathway	4	222	1.1	0.0011	9615.ENSCAFP00000007376,9615.ENSCAFP00000030998,9615.ENSCAFP00000045279,9615.ENSCAFP00000048201	RAF1,MAPK1,MAP2K1,MAPK3
KEGG	cfa05169	Epstein-Barr virus infection	4	231	1.08	0.0012	9615.ENSCAFP00000019556,9615.ENSCAFP00000041377,9615.ENSCAFP00000064590,9615.ENSCAFP00000065951	E2F2,E2F3,TP53,MDM2
KEGG	cfa05222	Small cell lung cancer	3	91	1.36	0.0012	9615.ENSCAFP00000019556,9615.ENSCAFP00000041377,9615.ENSCAFP00000064590	E2F2,E2F3,TP53
KEGG	cfa04657	IL-17 signaling pathway	3	95	1.34	0.0013	9615.ENSCAFP00000030998,9615.ENSCAFP00000038708,9615.ENSCAFP00000048201	MAPK1,MMP1,MAPK3
KEGG	cfa04350	TGF-beta signaling pathway	3	110	1.28	0.002	9615.ENSCAFP00000012843,9615.ENSCAFP00000030998,9615.ENSCAFP00000048201	THBS1,MAPK1,MAPK3
KEGG	cfa04713	Circadian entrainment	3	112	1.27	0.0021	9615.ENSCAFP00000025865,9615.ENSCAFP00000030998,9615.ENSCAFP00000048201	RPS6KA5,MAPK1,MAPK3
KEGG	cfa04620	Toll-like receptor signaling pathway	3	114	1.26	0.0022	9615.ENSCAFP00000030998,9615.ENSCAFP00000045279,9615.ENSCAFP00000048201	MAPK1,MAP2K1,MAPK3
KEGG	cfa04380	Osteoclast differentiation	3	128	1.21	0.003	9615.ENSCAFP00000030998,9615.ENSCAFP00000045279,9615.ENSCAFP00000048201	MAPK1,MAP2K1,MAPK3
KEGG	cfa04114	Oocyte meiosis	3	153	1.14	0.0049	9615.ENSCAFP00000030998,9615.ENSCAFP00000045279,9615.ENSCAFP00000048201	MAPK1,MAP2K1,MAPK3
KEGG	cfa04261	Adrenergic signaling in cardiomyocytes	3	167	1.1	0.0061	9615.ENSCAFP00000025865,9615.ENSCAFP00000030998,9615.ENSCAFP00000048201	RPS6KA5,MAPK1,MAPK3
KEGG	cfa05135	Yersinia infection	3	166	1.1	0.0061	9615.ENSCAFP00000030998,9615.ENSCAFP00000045279,9615.ENSCAFP00000048201	MAPK1,MAP2K1,MAPK3
KEGG	cfa04930	Type II diabetes mellitus	2	47	1.47	0.0075	9615.ENSCAFP00000030998,9615.ENSCAFP00000048201	MAPK1,MAPK3
KEGG	cfa05152	Tuberculosis	3	205	1.01	0.0106	9615.ENSCAFP00000007376,9615.ENSCAFP00000030998,9615.ENSCAFP00000048201	RAF1,MAPK1,MAPK3
KEGG	cfa04144	Endocytosis	4	443	0.8	0.0118	9615.ENSCAFP00000005164,9615.ENSCAFP00000040726,9615.ENSCAFP00000048068,9615.ENSCAFP00000065951	EGFR,HRAS,FGFR3,MDM2
KEGG	cfa05133	Pertussis	2	89	1.19	0.0243	9615.ENSCAFP00000030998,9615.ENSCAFP00000048201	MAPK1,MAPK3
KEGG	cfa04020	Calcium signaling pathway	3	299	0.84	0.029	9615.ENSCAFP00000005164,9615.ENSCAFP00000016954,9615.ENSCAFP00000024079	EGFR,EGF,ERBB2
KEGG	cfa04658	Th1 and Th2 cell differentiation	2	103	1.13	0.0315	9615.ENSCAFP00000030998,9615.ENSCAFP00000048201	MAPK1,MAPK3
KEGG	cfa05140	Leishmaniasis	2	111	1.1	0.0359	9615.ENSCAFP00000030998,9615.ENSCAFP00000048201	MAPK1,MAPK3
KEGG	cfa05145	Toxoplasmosis	2	115	1.08	0.038	9615.ENSCAFP00000030998,9615.ENSCAFP00000048201	MAPK1,MAPK3
KEGG	cfa04724	Glutamatergic synapse	2	120	1.06	0.0408	9615.ENSCAFP00000030998,9615.ENSCAFP00000048201	MAPK1,MAPK3
KEGG	cfa04714	Thermogenesis	3	348	0.78	0.0416	9615.ENSCAFP00000014016,9615.ENSCAFP00000040726,9615.ENSCAFP00000064230	NRAS,HRAS,KRAS
KEGG	cfa04659	Th17 cell differentiation	2	124	1.05	0.0426	9615.ENSCAFP00000030998,9615.ENSCAFP00000048201	MAPK1,MAPK3
KEGG	cfa04611	Platelet activation	2	135	1.01	0.0495	9615.ENSCAFP00000030998,9615.ENSCAFP00000048201	MAPK1,MAPK3
COMPARTMENTS	GOCC:0005769	Early endosome	4	179	1.19	0.0381	9615.ENSCAFP00000005164,9615.ENSCAFP00000030998,9615.ENSCAFP00000045279,9615.ENSCAFP00000048201	EGFR,MAPK1,MAP2K1,MAPK3
COMPARTMENTS	GOCC:0005770	Late endosome	4	172	1.21	0.0381	9615.ENSCAFP00000005164,9615.ENSCAFP00000030998,9615.ENSCAFP00000045279,9615.ENSCAFP00000048201	EGFR,MAPK1,MAP2K1,MAPK3
COMPARTMENTS	GOCC:0005794	Golgi apparatus	7	612	0.9	0.0381	9615.ENSCAFP00000014016,9615.ENSCAFP00000030112,9615.ENSCAFP00000030998,9615.ENSCAFP00000040726,9615.ENSCAFP00000048201,9615.ENSCAFP00000059437,9615.ENSCAFP00000065951	NRAS,CDH1,MAPK1,HRAS,MAPK3,NECAB3,MDM2
COMPARTMENTS	GOCC:0005886	Plasma membrane	13	3216	0.45	0.0381	9615.ENSCAFP00000001210,9615.ENSCAFP00000005164,9615.ENSCAFP00000016954,9615.ENSCAFP00000024079,9615.ENSCAFP00000030112,9615.ENSCAFP00000030998,9615.ENSCAFP00000040726,9615.ENSCAFP00000044994,9615.ENSCAFP00000045279,9615.ENSCAFP00000048068,9615.ENSCAFP00000048201,9615.ENSCAFP00000051029,9615.ENSCAFP00000064230	UPK3A,EGFR,EGF,ERBB2,CDH1,MAPK1,HRAS,SRC,MAP2K1,FGFR3,MAPK3,HBEGF,KRAS
COMPARTMENTS	GOCC:0005901	Caveola	3	49	1.63	0.0381	9615.ENSCAFP00000030112,9615.ENSCAFP00000030998,9615.ENSCAFP00000048201	CDH1,MAPK1,MAPK3
COMPARTMENTS	GOCC:0012505	Endomembrane system	12	2293	0.56	0.0381	9615.ENSCAFP00000005164,9615.ENSCAFP00000012843,9615.ENSCAFP00000014016,9615.ENSCAFP00000024079,9615.ENSCAFP00000030112,9615.ENSCAFP00000030998,9615.ENSCAFP00000040726,9615.ENSCAFP00000045279,9615.ENSCAFP00000048068,9615.ENSCAFP00000048201,9615.ENSCAFP00000059437,9615.ENSCAFP00000065951	EGFR,THBS1,NRAS,ERBB2,CDH1,MAPK1,HRAS,MAP2K1,FGFR3,MAPK3,NECAB3,MDM2
COMPARTMENTS	GOCC:0031982	Vesicle	8	1223	0.66	0.0381	9615.ENSCAFP00000005164,9615.ENSCAFP00000012843,9615.ENSCAFP00000016954,9615.ENSCAFP00000024079,9615.ENSCAFP00000030998,9615.ENSCAFP00000045279,9615.ENSCAFP00000048068,9615.ENSCAFP00000048201	EGFR,THBS1,EGF,ERBB2,MAPK1,MAP2K1,FGFR3,MAPK3
COMPARTMENTS	GOCC:0044853	Plasma membrane raft	3	56	1.57	0.0381	9615.ENSCAFP00000030112,9615.ENSCAFP00000030998,9615.ENSCAFP00000048201	CDH1,MAPK1,MAPK3
COMPARTMENTS	GOCC:0045121	Membrane raft	4	142	1.29	0.0381	9615.ENSCAFP00000005164,9615.ENSCAFP00000030112,9615.ENSCAFP00000030998,9615.ENSCAFP00000048201	EGFR,CDH1,MAPK1,MAPK3
COMPARTMENTS	GOCC:0098589	Membrane region	4	155	1.25	0.0381	9615.ENSCAFP00000005164,9615.ENSCAFP00000030112,9615.ENSCAFP00000030998,9615.ENSCAFP00000048201	EGFR,CDH1,MAPK1,MAPK3
COMPARTMENTS	GOCC:0098590	Plasma membrane region	6	592	0.85	0.0381	9615.ENSCAFP00000001210,9615.ENSCAFP00000005164,9615.ENSCAFP00000024079,9615.ENSCAFP00000030112,9615.ENSCAFP00000030998,9615.ENSCAFP00000048201	UPK3A,EGFR,ERBB2,CDH1,MAPK1,MAPK3
COMPARTMENTS	GOCC:0098857	Membrane microdomain	4	142	1.29	0.0381	9615.ENSCAFP00000005164,9615.ENSCAFP00000030112,9615.ENSCAFP00000030998,9615.ENSCAFP00000048201	EGFR,CDH1,MAPK1,MAPK3
UniProt Keywords	KW-0418	Kinase	12	365	1.36	2.38e-11	9615.ENSCAFP00000005164,9615.ENSCAFP00000007376,9615.ENSCAFP00000022298,9615.ENSCAFP00000024079,9615.ENSCAFP00000025865,9615.ENSCAFP00000028273,9615.ENSCAFP00000030998,9615.ENSCAFP00000035631,9615.ENSCAFP00000044994,9615.ENSCAFP00000045279,9615.ENSCAFP00000048068,9615.ENSCAFP00000048201	EGFR,RAF1,ARAF,ERBB2,RPS6KA5,DAPK3,MAPK1,DAPK2,SRC,MAP2K1,FGFR3,MAPK3
UniProt Keywords	KW-0547	Nucleotide-binding	15	1088	0.98	7.97e-10	9615.ENSCAFP00000005164,9615.ENSCAFP00000007376,9615.ENSCAFP00000014016,9615.ENSCAFP00000022298,9615.ENSCAFP00000024079,9615.ENSCAFP00000025865,9615.ENSCAFP00000028273,9615.ENSCAFP00000030998,9615.ENSCAFP00000035631,9615.ENSCAFP00000040726,9615.ENSCAFP00000044994,9615.ENSCAFP00000045279,9615.ENSCAFP00000048068,9615.ENSCAFP00000048201,9615.ENSCAFP00000064230	EGFR,RAF1,NRAS,ARAF,ERBB2,RPS6KA5,DAPK3,MAPK1,DAPK2,HRAS,SRC,MAP2K1,FGFR3,MAPK3,KRAS
UniProt Keywords	KW-0723	Serine/threonine-protein kinase	8	180	1.49	2.4e-08	9615.ENSCAFP00000007376,9615.ENSCAFP00000022298,9615.ENSCAFP00000025865,9615.ENSCAFP00000028273,9615.ENSCAFP00000030998,9615.ENSCAFP00000035631,9615.ENSCAFP00000045279,9615.ENSCAFP00000048201	RAF1,ARAF,RPS6KA5,DAPK3,MAPK1,DAPK2,MAP2K1,MAPK3
UniProt Keywords	KW-0067	ATP-binding	12	807	1.02	5.1e-08	9615.ENSCAFP00000005164,9615.ENSCAFP00000007376,9615.ENSCAFP00000022298,9615.ENSCAFP00000024079,9615.ENSCAFP00000025865,9615.ENSCAFP00000028273,9615.ENSCAFP00000030998,9615.ENSCAFP00000035631,9615.ENSCAFP00000044994,9615.ENSCAFP00000045279,9615.ENSCAFP00000048068,9615.ENSCAFP00000048201	EGFR,RAF1,ARAF,ERBB2,RPS6KA5,DAPK3,MAPK1,DAPK2,SRC,MAP2K1,FGFR3,MAPK3
UniProt Keywords	KW-0829	Tyrosine-protein kinase	4	68	1.61	0.00023	9615.ENSCAFP00000005164,9615.ENSCAFP00000024079,9615.ENSCAFP00000044994,9615.ENSCAFP00000048068	EGFR,ERBB2,SRC,FGFR3
